# Supplementary material for: Comparative analysis of nuclei isolation methods for brain single-nucleus RNA sequencing
Source: Cell Rep Methods. 2026 Mar 23;6(3):101337. doi: 10.1016/j.crmeth.2026.101337 (PMC13030979; doi:10.1016/j.crmeth.2026.101337)
Supplement: Table S3. Excel file containing UCell gene lists and summary score values for homeostatic astrocytes, microglia, and oligodendrocytes and disease-associated astrocytes and microglia, related to Figure 4 [file mmc4.xlsx]

## Sheet: Gene Lists
Homeostatic Microglia	Disease-associated Microglia	Homeostatic Oligodendrocyte	Homeostatic Astrocyte	Disease-associated astrocyte
Tmem119	Apoe	Olig1	Kcnj10	Hmgb1
P2ry12	Cst7	Olig2	Glul	Hmgb2
P2ry13	Trem2	Mog	Slc1a2	Hmgb3
Cx3cr1	Itgax	Mbp	Slc1a3	Id3
C1qa	B2m	Mobp	Slc6a11	Gfap
Csf1r		Plp1	Slc16a1	S100b
Hexb		Sox10	Ldha	Cd81
		Gpr37	Srebf1	Cebpa
		Mag		Ptprg
		Cnp
		Myrf

## Sheet: Homeostatic Microglia
	HM_MG_UCell	ident
10x.s1__AAACCCAAGATTGAGT-1	0.217061	Column-based
10x.s1__AAACGAAGTACGGGAT-1	0.113185	Column-based
10x.s1__AAACGCTCAAAGGAGA-1	0.311766	Column-based
10x.s1__AAAGAACAGCTAAGTA-1	0.254578	Column-based
10x.s1__AAAGGATAGGATTTGA-1	0.369385	Column-based
10x.s1__AAAGGGCAGAGGATGA-1	0.219951	Column-based
10x.s1__AAAGGTAGTAGGAGGG-1	1.51152e-05	Column-based
10x.s1__AAAGGTATCCCATTCG-1	0.198094	Column-based
10x.s1__AAAGTCCGTGCATGAG-1	0.323734	Column-based
10x.s1__AAAGTCCTCAGTCACA-1	0.110476	Column-based
10x.s1__AACAAAGCAATCACGT-1	0.105918	Column-based
10x.s1__AACAACCAGCAACTCT-1	0.127594	Column-based
10x.s1__AACAACCCATTCAGCA-1	0.194653	Column-based
10x.s1__AACAAGATCCTCGATC-1	0.106426	Column-based
10x.s1__AACACACAGGTCACTT-1	-1.33321e-06	Column-based
10x.s1__AACAGGGTCTGCGATA-1	6.3595e-06	Column-based
10x.s1__AACCCAAAGTAGCTCT-1	0.0148067	Column-based
10x.s1__AACCCAAGTAGAATAC-1	-2.65646e-05	Column-based
10x.s1__AACCTGAAGGACAAGA-1	0.267976	Column-based
10x.s1__AACCTTTAGGAGTCTG-1	0.216108	Column-based
10x.s1__AACCTTTTCGCAATTG-1	-3.06639e-06	Column-based
10x.s1__AACCTTTTCGTAATGC-1	0.345744	Column-based
10x.s1__AACGTCAAGACTGGGT-1	0.157998	Column-based
10x.s1__AACTTCTTCTCGTGGG-1	0.624012	Column-based
10x.s1__AAGACAAGTATGACAA-1	0.211162	Column-based
10x.s1__AAGACAATCCTGGGAC-1	0.160662	Column-based
10x.s1__AAGACTCGTTGGGTTT-1	0.371474	Column-based
10x.s1__AAGCATCGTACTGGGA-1	0.198792	Column-based
10x.s1__AAGCGAGTCCAAATGC-1	0.209909	Column-based
10x.s1__AAGCGTTAGCGACTTT-1	0.135994	Column-based
10x.s1__AAGGAATAGAGGGTGG-1	4.5545e-06	Column-based
10x.s1__AAGGTAAAGAGAGTTT-1	0.216007	Column-based
10x.s1__AAGTACCCATCGGCCA-1	0.356677	Column-based
10x.s1__AAGTACCTCCTATGGA-1	0.181994	Column-based
10x.s1__AAGTTCGGTCCGCAGT-1	0.117481	Column-based
10x.s1__AATCGACAGGGACCAT-1	0.07284	Column-based
10x.s1__AATCGACCACTGCGAC-1	0.19723	Column-based
10x.s1__AATGAAGCATCCTAAG-1	0.194277	Column-based
10x.s1__AATGAAGGTTTCGTGA-1	-2.41421e-05	Column-based
10x.s1__AATGGAAGTCCAGTTA-1	0.113619	Column-based
10x.s1__AATGGCTTCGACATCA-1	0.0601449	Column-based
10x.s1__AATTCCTCAACTGAAA-1	0.349996	Column-based
10x.s1__AATTTCCCACCCTGTT-1	0.361674	Column-based
10x.s1__ACAAAGAAGATTGCGG-1	0.0786118	Column-based
10x.s1__ACAAAGAGTGCATGAG-1	0.231224	Column-based
10x.s1__ACACGCGGTGATGTAA-1	0.48429	Column-based
10x.s1__ACACTGATCACCTCAC-1	0.220087	Column-based
10x.s1__ACAGCCGCAACCGGAA-1	1.4441e-05	Column-based
10x.s1__ACAGCCGCACGCCACA-1	-4.31446e-06	Column-based
10x.s1__ACAGGGAAGTAGCTCT-1	0.115864	Column-based
10x.s1__ACAGGGAAGTCAGCGA-1	0.116813	Column-based
10x.s1__ACATCCCAGGTAAAGG-1	0.0303255	Column-based
10x.s1__ACATCGACAGCCTATA-1	0.0447777	Column-based
10x.s1__ACATCGAGTGAATGTA-1	0.242864	Column-based
10x.s1__ACCCAAACACTGGCGT-1	0.172049	Column-based
10x.s1__ACCCAAACAGGGACTA-1	0.147812	Column-based
10x.s1__ACCCTCACACTGCACG-1	0.202007	Column-based
10x.s1__ACCCTTGGTGTTTGCA-1	0.245287	Column-based
10x.s1__ACGATCATCCGTGACG-1	0.222399	Column-based
10x.s1__ACGCACGCACTAACCA-1	0.315431	Column-based
10x.s1__ACGGAAGAGGAGGCAG-1	0.21352	Column-based
10x.s1__ACGGGTCAGGCCCAAA-1	0.11324	Column-based
10x.s1__ACGTAACGTTTCGTAG-1	0.196958	Column-based
10x.s1__ACGTAACTCCCGTTCA-1	0.206585	Column-based
10x.s1__ACGTACATCCCTCTTT-1	-7.27292e-06	Column-based
10x.s1__ACGTTCCAGGGCCTCT-1	0.117013	Column-based
10x.s1__ACTACGAGTCAAGGCA-1	0.135194	Column-based
10x.s1__ACTATCTGTATTGAGA-1	1.03851e-05	Column-based
10x.s1__ACTATGGGTGGATTTC-1	0.135247	Column-based
10x.s1__ACTCCCACACGCTGAC-1	0.308055	Column-based
10x.s1__ACTCCCACAGATCCTA-1	0.351799	Column-based
10x.s1__ACTCCCATCCGCTTAC-1	0.21038	Column-based
10x.s1__ACTCCCATCTCTCGAC-1	0.431101	Column-based
10x.s1__ACTCTCGTCGGTCATA-1	0.149895	Column-based
10x.s1__ACTGATGCACCTTCGT-1	0.10728	Column-based
10x.s1__ACTGATGGTCATGGCC-1	0.154815	Column-based
10x.s1__ACTGTGATCAAATGAG-1	0.198579	Column-based
10x.s1__ACTTCCGAGCCTCACG-1	0.109386	Column-based
10x.s1__ACTTCGCCATGGCTAT-1	0.0245626	Column-based
10x.s1__ACTTCGCGTCCGGTCA-1	0.230751	Column-based
10x.s1__ACTTTGTAGACAGCGT-1	0.327301	Column-based
10x.s1__AGAAATGAGTTCACTG-1	0.109812	Column-based
10x.s1__AGAAATGCATGTTTGG-1	0.228096	Column-based
10x.s1__AGAAATGCATTGGGAG-1	0.111856	Column-based
10x.s1__AGAAATGGTCACCGCA-1	-1.19433e-05	Column-based
10x.s1__AGAACCTCATCAGCTA-1	0.168006	Column-based
10x.s1__AGAAGCGGTTACGCCG-1	0.311045	Column-based
10x.s1__AGACAAAAGTGTAGTA-1	-1.82757e-06	Column-based
10x.s1__AGACACTGTAAGGCTG-1	0.0736284	Column-based
10x.s1__AGACAGGCAGCGCGTT-1	0.213294	Column-based
10x.s1__AGACAGGTCGCCTTTG-1	0.147109	Column-based
10x.s1__AGAGAATTCCTCTAGC-1	0.115186	Column-based
10x.s1__AGAGAGCTCCTATTTG-1	0.429102	Column-based
10x.s1__AGATCCATCCAAATGC-1	0.211966	Column-based
10x.s1__AGATGAATCCGAGCTG-1	-1.11079e-05	Column-based
10x.s1__AGATGAATCCGGTTCT-1	0.218944	Column-based
10x.s1__AGCATCACAAGAGAGA-1	0.139893	Column-based
10x.s1__AGCATCACAGCTACCG-1	0.0829854	Column-based
10x.s1__AGCCAATTCTGCGATA-1	0.0511437	Column-based
10x.s1__AGCCAGCCAACTTGCA-1	0.464387	Column-based
10x.s1__AGCCAGCTCGACGACC-1	0.292917	Column-based
10x.s1__AGCGCTGCACTGTCCT-1	0.0551533	Column-based
10x.s1__AGCGCTGCATGAGAAT-1	0.228085	Column-based
10x.s1__AGCGCTGGTCAATCTG-1	0.15559	Column-based
10x.s1__AGCGTATGTGAACCGA-1	0.383136	Column-based
10x.s1__AGCTTCCAGAAACACT-1	0.141953	Column-based
10x.s1__AGGAAATAGATGAACT-1	0.117996	Column-based
10x.s1__AGGAAATGTCATCACA-1	0.11357	Column-based
10x.s1__AGGACTTAGTAACGAT-1	0.187764	Column-based
10x.s1__AGGACTTTCGCAACAT-1	0.0267155	Column-based
10x.s1__AGGAGGTCAGTGGTGA-1	-2.50926e-07	Column-based
10x.s1__AGGAGGTTCACCTCGT-1	1.08073e-06	Column-based
10x.s1__AGGCATTGTCTGCAAT-1	0.109709	Column-based
10x.s1__AGGCCACGTCCACTTC-1	0.143424	Column-based
10x.s1__AGGGCTCCAACTCATG-1	0.047031	Column-based
10x.s1__AGGGTGACAAGACCGA-1	0.244568	Column-based
10x.s1__AGGGTGAGTGTATTCG-1	0.341852	Column-based
10x.s1__AGGTCTAGTCGCACAC-1	0.268551	Column-based
10x.s1__AGGTTACGTCTCCCTA-1	0.116605	Column-based
10x.s1__AGGTTACGTCTTACAG-1	0.559906	Column-based
10x.s1__AGTAACCGTCATCGCG-1	0.157985	Column-based
10x.s1__AGTACTGCACATATCG-1	0.189795	Column-based
10x.s1__AGTCAACGTATACCTG-1	0.0687155	Column-based
10x.s1__AGTCACACAAACAGGC-1	0.113752	Column-based
10x.s1__AGTCACATCGATACAC-1	0.119048	Column-based
10x.s1__AGTCACATCGGATAAA-1	0.156139	Column-based
10x.s1__AGTCATGCACCGTCTT-1	0.271375	Column-based
10x.s1__AGTCATGGTCATCACA-1	0.126694	Column-based
10x.s1__AGTCTCCTCGTTATCT-1	0.139369	Column-based
10x.s1__AGTGACTAGCCTCGTG-1	0.108002	Column-based
10x.s1__AGTGCCGGTAGATTAG-1	0.109053	Column-based
10x.s1__AGTGTTGAGTCACTGT-1	0.219281	Column-based
10x.s1__AGTGTTGGTTGTAAAG-1	0.133667	Column-based
10x.s1__AGTTAGCGTATCGAGG-1	0.109535	Column-based
10x.s1__AGTTCGACAAACTCTG-1	0.470348	Column-based
10x.s1__AGTTCGAGTCCGTTTC-1	0.10856	Column-based
10x.s1__ATACCGATCGATCCCT-1	0.213523	Column-based
10x.s1__ATACCTTAGCGAGTCA-1	0.142536	Column-based
10x.s1__ATACCTTGTCCTTGTC-1	0.141329	Column-based
10x.s1__ATACCTTTCACCTTGC-1	0.458809	Column-based
10x.s1__ATACTTCGTTCGGACC-1	0.483142	Column-based
10x.s1__ATAGGCTGTGTGTGTT-1	0.465753	Column-based
10x.s1__ATCACAGCATGGAGAC-1	-4.44684e-06	Column-based
10x.s1__ATCACAGTCGACATCA-1	0.243857	Column-based
10x.s1__ATCCACCGTCAAGTTC-1	0.0773768	Column-based
10x.s1__ATCGATGTCCTGGCTT-1	0.145821	Column-based
10x.s1__ATCGCCTAGCGCCATC-1	0.361043	Column-based
10x.s1__ATCGGATAGTCGAAAT-1	0.160853	Column-based
10x.s1__ATCGGATTCTACTCAT-1	6.96863e-06	Column-based
10x.s1__ATCTCTAGTAAGACCG-1	0.246704	Column-based
10x.s1__ATCTCTAGTCTGCATA-1	0.0496186	Column-based
10x.s1__ATCTCTAGTTGGACTT-1	0.109461	Column-based
10x.s1__ATGAAAGCACAGACGA-1	0.171821	Column-based
10x.s1__ATGACCAAGTCATAGA-1	0.498426	Column-based
10x.s1__ATGATCGGTTCGGTAT-1	0.44471	Column-based
10x.s1__ATGATCGTCCTTGAAG-1	0.111226	Column-based
10x.s1__ATGCGATCAAGAATAC-1	-7.76203e-08	Column-based
10x.s1__ATGCGATTCGTGTGGC-1	0.212373	Column-based
10x.s1__ATGGATCGTTTAGAGA-1	0.24909	Column-based
10x.s1__ATGGGAGCACCCAATA-1	0.247441	Column-based
10x.s1__ATGGGTTGTTCCACAA-1	0.0815697	Column-based
10x.s1__ATGGGTTTCTGGCCTT-1	0.211799	Column-based
10x.s1__ATGGTTGCACCATATG-1	0.192383	Column-based
10x.s1__ATGTCCCCATGACGTT-1	0.268949	Column-based
10x.s1__ATGTCCCGTGTTGAGG-1	0.26272	Column-based
10x.s1__ATTACCTCATGACACT-1	0.3773	Column-based
10x.s1__ATTACTCTCACTTATC-1	0.273847	Column-based
10x.s1__ATTCACTGTCTACATG-1	0.0730998	Column-based
10x.s1__ATTCATCCACGTACTA-1	0.139191	Column-based
10x.s1__ATTCCTAGTCAGTCTA-1	8.95566e-06	Column-based
10x.s1__ATTCCTATCCGTCCTA-1	0.163522	Column-based
10x.s1__ATTGGGTGTATGGAAT-1	8.36619e-06	Column-based
10x.s1__ATTGGGTTCTAGTGAC-1	0.210935	Column-based
10x.s1__ATTGTTCAGTCTGCGC-1	0.226779	Column-based
10x.s1__ATTTCACCAGACAAAT-1	0.113913	Column-based
10x.s1__ATTTCTGGTCATCGGC-1	0.0457128	Column-based
10x.s1__CAACAGTAGGAACTCG-1	0.483795	Column-based
10x.s1__CAACAGTTCACATACG-1	0.135292	Column-based
10x.s1__CAACCAATCGGAATGG-1	0.247195	Column-based
10x.s1__CAACCTCTCGTAGCTA-1	0.136286	Column-based
10x.s1__CAACGATGTACGTGAG-1	0.0230968	Column-based
10x.s1__CAACGGCCAGACCATT-1	0.299613	Column-based
10x.s1__CAAGACTCACGTCGGT-1	0.135194	Column-based
10x.s1__CAAGGGAAGGTCGTGA-1	0.224574	Column-based
10x.s1__CAAGGGAGTTGCTAGT-1	0.317997	Column-based
10x.s1__CAATGACCACAGGATG-1	0.196749	Column-based
10x.s1__CAATGACGTTTCGTTT-1	0.521245	Column-based
10x.s1__CAATTTCGTGCACAAG-1	0.113053	Column-based
10x.s1__CACACAAGTGCCTACG-1	0.358754	Column-based
10x.s1__CACACAATCGTAGGAG-1	-1.59459e-05	Column-based
10x.s1__CACAGATTCCATTGGA-1	0.231335	Column-based
10x.s1__CACCGTTCACAATTCG-1	-3.45088e-06	Column-based
10x.s1__CACGGGTAGAAGCTCG-1	0.143479	Column-based
10x.s1__CACGTGGAGGGAGGGT-1	0.250273	Column-based
10x.s1__CACGTGGGTTAGAAGT-1	0.348752	Column-based
10x.s1__CACGTTCTCACGAACT-1	0.229916	Column-based
10x.s1__CACTGAAAGCCTATCA-1	0.162671	Column-based
10x.s1__CACTGTCAGAGTTGTA-1	0.201482	Column-based
10x.s1__CACTGTCAGTTGGCGA-1	0.0833039	Column-based
10x.s1__CAGAGCCTCCAGCACG-1	0.188049	Column-based
10x.s1__CAGCACGGTACCAGAG-1	0.139123	Column-based
10x.s1__CAGCAGCAGAATTGTG-1	0.254194	Column-based
10x.s1__CAGCCAGAGGTTAGTA-1	0.111821	Column-based
10x.s1__CAGCGTGAGTGCGCTC-1	0.339021	Column-based
10x.s1__CAGCGTGGTTTGAACC-1	0.0283672	Column-based
10x.s1__CAGGCCAAGGACTATA-1	0.240512	Column-based
10x.s1__CAGTTAGGTCGCTTGG-1	0.0698501	Column-based
10x.s1__CAGTTAGTCATTCTTG-1	0.456942	Column-based
10x.s1__CATAAGCAGAGCACTG-1	0.231136	Column-based
10x.s1__CATAAGCGTCGGTACC-1	-1.85378e-06	Column-based
10x.s1__CATACAGGTTTCACAG-1	0.167036	Column-based
10x.s1__CATACCCTCTCTGGTC-1	0.349497	Column-based
10x.s1__CATACTTAGTCACGAG-1	0.247953	Column-based
10x.s1__CATAGACAGGTTCACT-1	0.104904	Column-based
10x.s1__CATAGACGTGCTGCAC-1	0.301338	Column-based
10x.s1__CATCCACAGTAACAGT-1	0.213	Column-based
10x.s1__CATCCACCACGCTATA-1	0.224618	Column-based
10x.s1__CATCCGTAGCACTGGA-1	0.423681	Column-based
10x.s1__CATCGCTCAACAGCCC-1	0.21376	Column-based
10x.s1__CATCGGGAGTTAGAAC-1	0.0469872	Column-based
10x.s1__CATGAGTCAGTAACAA-1	0.0827181	Column-based
10x.s1__CATGCAAGTTGTAGCT-1	0.0650917	Column-based
10x.s1__CATGCTCTCCTAGCTC-1	0.1189	Column-based
10x.s1__CATTCCGGTATGTCAC-1	-1.06813e-05	Column-based
10x.s1__CATTCTACAAAGCACG-1	0.114909	Column-based
10x.s1__CATTGCCCATCGGATT-1	0.44057	Column-based
10x.s1__CATTGTTCAAGTGATA-1	0.713672	Column-based
10x.s1__CATTTCACAGGGACTA-1	0.115617	Column-based
10x.s1__CCAATGAGTTTGTTCT-1	0.209993	Column-based
10x.s1__CCAATTTAGCACTCCG-1	0.219536	Column-based
10x.s1__CCAATTTCACAACGTT-1	0.138854	Column-based
10x.s1__CCAATTTTCTCGCTCA-1	0.21539	Column-based
10x.s1__CCACAAAAGGTCATTC-1	0.207178	Column-based
10x.s1__CCACACTCATGGGTTT-1	-4.66116e-06	Column-based
10x.s1__CCACGTTTCACCTCAC-1	0.114235	Column-based
10x.s1__CCACTTGAGGACTATA-1	0.359758	Column-based
10x.s1__CCCAACTAGGCCTGAA-1	0.0644421	Column-based
10x.s1__CCCAACTAGTCATGAA-1	0.0637141	Column-based
10x.s1__CCCATTGTCAACCGAT-1	0.105431	Column-based
10x.s1__CCCGAAGGTCTCACAA-1	-9.42372e-06	Column-based
10x.s1__CCCGGAATCAGTGTGT-1	0.355374	Column-based
10x.s1__CCCTAACCACGTCTCT-1	0.360915	Column-based
10x.s1__CCCTCTCAGTTGGAAT-1	0.131679	Column-based
10x.s1__CCGATCTAGAGAGCAA-1	0.0303934	Column-based
10x.s1__CCGATCTTCGCGTGAC-1	0.3857	Column-based
10x.s1__CCGATGGGTGTGGACA-1	0.181163	Column-based
10x.s1__CCGGTAGGTTGGATCT-1	1.01687e-05	Column-based
10x.s1__CCGTAGGGTTTAAGGA-1	0.207809	Column-based
10x.s1__CCTCAACAGCCTGTGC-1	0.127721	Column-based
10x.s1__CCTCACAAGCCAACCC-1	0.112324	Column-based
10x.s1__CCTCATGGTCGAAGCA-1	-1.09616e-05	Column-based
10x.s1__CCTCATGTCACTTATC-1	0.0774291	Column-based
10x.s1__CCTCCAAAGGAGAGTA-1	-1.1985e-05	Column-based
10x.s1__CCTCCTCAGTGCAACG-1	0.213764	Column-based
10x.s1__CCTCTCCAGGAGAGGC-1	0.0485368	Column-based
10x.s1__CCTCTCCAGGTGCCAA-1	0.292323	Column-based
10x.s1__CCTCTCCCATACGCAT-1	0.400278	Column-based
10x.s1__CCTGTTGAGCATCAAA-1	0.106477	Column-based
10x.s1__CCTTCAGCACTCCTGT-1	0.0743708	Column-based
10x.s1__CCTTCAGTCGCTACAA-1	0.377853	Column-based
10x.s1__CCTTGTGAGGGACAGG-1	0.140913	Column-based
10x.s1__CCTTTGGAGAGTTGTA-1	0.257867	Column-based
10x.s1__CGAAGTTCACTCTCGT-1	0.150004	Column-based
10x.s1__CGAGGAAAGTGGATTA-1	0.0411243	Column-based
10x.s1__CGAGTGCAGCAACTCT-1	-5.39967e-07	Column-based
10x.s1__CGATGGCCAGGTATGG-1	0.143106	Column-based
10x.s1__CGCAGGTGTTCGGTTA-1	0.106532	Column-based
10x.s1__CGCAGGTGTTTCGGCG-1	0.0810457	Column-based
10x.s1__CGCATAAAGTGGAAAG-1	0.229306	Column-based
10x.s1__CGCATGGTCACCCTTG-1	6.09666e-07	Column-based
10x.s1__CGCCATTGTTGCTCAA-1	0.235149	Column-based
10x.s1__CGGAACCAGGGTAGCT-1	0.113048	Column-based
10x.s1__CGGAATTGTTAACCTG-1	0.24024	Column-based
10x.s1__CGGACACAGCCTAACT-1	0.259433	Column-based
10x.s1__CGGACACCAAGCAATA-1	0.346948	Column-based
10x.s1__CGGACACCACTACAGT-1	0.0265845	Column-based
10x.s1__CGGACACGTGTCCAAT-1	0.109243	Column-based
10x.s1__CGGAGAAGTACGCGTC-1	0.235273	Column-based
10x.s1__CGGCAGTAGAGTATAC-1	0.220633	Column-based
10x.s1__CGGCAGTCAGTACTAC-1	0.460679	Column-based
10x.s1__CGGGACTGTAAGATCA-1	8.24074e-06	Column-based
10x.s1__CGGGCATAGACAGCTG-1	-1.66263e-05	Column-based
10x.s1__CGGGCATTCTTCGGTC-1	0.114375	Column-based
10x.s1__CGGGTCACACGGTGTC-1	6.35514e-06	Column-based
10x.s1__CGGTCAGTCTTGAGCA-1	0.459762	Column-based
10x.s1__CGTAAGTAGCCTGAGA-1	0.211575	Column-based
10x.s1__CGTAATGTCAATCCAG-1	0.190406	Column-based
10x.s1__CGTCCATAGGATATAC-1	0.320706	Column-based
10x.s1__CGTCCATGTCACTAGT-1	-2.1132e-05	Column-based
10x.s1__CGTGAATTCCGCGAGT-1	0.25005	Column-based
10x.s1__CGTGATAAGAAGCCAC-1	0.289993	Column-based
10x.s1__CGTGATATCCGGCAAC-1	0.4171	Column-based
10x.s1__CGTTAGACAATCCAGT-1	0.209373	Column-based
10x.s1__CGTTAGAGTGACGCCT-1	0.0529745	Column-based
10x.s1__CGTTAGAGTGCACAAG-1	-1.23706e-06	Column-based
10x.s1__CGTTAGATCTTCTAAC-1	0.114567	Column-based
10x.s1__CGTTCTGCAATGAACA-1	0.32057	Column-based
10x.s1__CGTTGGGTCCGCTTAC-1	8.62563e-06	Column-based
10x.s1__CTAACCCGTTAGTCGT-1	0.455477	Column-based
10x.s1__CTACAGACAATCAGCT-1	0.0624599	Column-based
10x.s1__CTACAGATCAGAGCAG-1	0.0775714	Column-based
10x.s1__CTACCCATCGAAGAAT-1	0.288198	Column-based
10x.s1__CTACGGGGTCACTGAT-1	0.0352385	Column-based
10x.s1__CTACTATCAGACGCTC-1	0.210769	Column-based
10x.s1__CTATAGGCAGCATACT-1	0.323046	Column-based
10x.s1__CTATAGGTCTGGAAGG-1	0.46738	Column-based
10x.s1__CTCAAGATCTCAACGA-1	0.271719	Column-based
10x.s1__CTCAGGGTCACTTTGT-1	0.225534	Column-based
10x.s1__CTCAGTCAGGGCAACT-1	0.139988	Column-based
10x.s1__CTCATGCAGTTGGGAC-1	0.147143	Column-based
10x.s1__CTCATTAGTTTGAACC-1	-7.09622e-07	Column-based
10x.s1__CTCATTATCAAGAAAC-1	-7.58921e-06	Column-based
10x.s1__CTCATTATCCCGTAAA-1	0.135561	Column-based
10x.s1__CTCCAACCAACCCTAA-1	0.10766	Column-based
10x.s1__CTCCAACTCTTTGCTA-1	0.418101	Column-based
10x.s1__CTCCACAAGTAACAGT-1	0.511091	Column-based
10x.s1__CTCCATGTCATTACTC-1	0.281278	Column-based
10x.s1__CTCCCTCTCACATTGG-1	0.0465731	Column-based
10x.s1__CTCTCAGTCCTGATAG-1	0.0277972	Column-based
10x.s1__CTGAGCGAGAACCGCA-1	0.274153	Column-based
10x.s1__CTGCAGGAGGCAGGGA-1	0.214567	Column-based
10x.s1__CTGCATCTCTGGCCGA-1	0.114145	Column-based
10x.s1__CTGCGAGGTCTAGTGT-1	0.21781	Column-based
10x.s1__CTGGCAGTCATCTCTA-1	0.245476	Column-based
10x.s1__CTGGCAGTCGCCCAGA-1	0.342637	Column-based
10x.s1__CTGTATTGTCACTAGT-1	0.110992	Column-based
10x.s1__CTGTGAAAGAACTGAT-1	0.229154	Column-based
10x.s1__CTGTGAACAACGGGTA-1	0.259429	Column-based
10x.s1__CTGTGGGTCAGCGCGT-1	0.22742	Column-based
10x.s1__CTTACCGCAACTGCCG-1	0.233904	Column-based
10x.s1__CTTCCGAAGTGTACCT-1	0.0926741	Column-based
10x.s1__CTTCCGATCGTCGATA-1	0.41771	Column-based
10x.s1__CTTCCTTAGTACCCTA-1	0.134326	Column-based
10x.s1__CTTCGGTCAACCGCCA-1	0.353002	Column-based
10x.s1__CTTCTAAAGTGATAAC-1	0.250867	Column-based
10x.s1__CTTCTAACAAGGTTGG-1	0.0736183	Column-based
10x.s1__CTTGAGACAATACCTG-1	0.420653	Column-based
10x.s1__CTTGAGACACTGCGAC-1	0.245844	Column-based
10x.s1__CTTGATTGTTCCACAA-1	0.0818018	Column-based
10x.s1__CTTTCAACACTAAACC-1	0.0574233	Column-based
10x.s1__CTTTCGGAGTCCTGCG-1	0.210047	Column-based
10x.s1__GAACACTGTCGGTGAA-1	0.21615	Column-based
10x.s1__GAACTGTGTCATATGC-1	0.224567	Column-based
10x.s1__GAAGAATGTCGAGCAA-1	0.215608	Column-based
10x.s1__GAAGAATGTCTTCTAT-1	0.33472	Column-based
10x.s1__GAAGAATGTTACGATC-1	0.247955	Column-based
10x.s1__GAAGCCCTCGTTCATT-1	0.114345	Column-based
10x.s1__GAAGGACGTATACCCA-1	-1.68248e-05	Column-based
10x.s1__GAATAGACATCAACCA-1	0.292048	Column-based
10x.s1__GAATCGTGTCTTGAAC-1	0.0604421	Column-based
10x.s1__GAATCGTTCTGCACCT-1	0.416245	Column-based
10x.s1__GACACGCGTTAAGGAT-1	0.296754	Column-based
10x.s1__GACAGCCCAAGGTTGG-1	0.322293	Column-based
10x.s1__GACAGCCCATAGATGA-1	0.364944	Column-based
10x.s1__GACATCACACCTGCGA-1	0.159329	Column-based
10x.s1__GACCAATGTGAGTAAT-1	0.214679	Column-based
10x.s1__GACCCAGCAACGTTAC-1	0.219807	Column-based
10x.s1__GACCCTTAGAACAGGA-1	0.238865	Column-based
10x.s1__GACCTTCAGCAGCCTC-1	0.352997	Column-based
10x.s1__GACGTTAAGTCGGCAA-1	0.356508	Column-based
10x.s1__GACTATGTCATATGGC-1	0.0577058	Column-based
10x.s1__GACTCAATCCACCCTA-1	0.224751	Column-based
10x.s1__GACTCTCCAAGTTCCA-1	0.3449	Column-based
10x.s1__GACTGATCAACCCGCA-1	0.0791871	Column-based
10x.s1__GAGAAATTCGTACACA-1	0.0373794	Column-based
10x.s1__GAGACCCCATGGGTTT-1	0.114426	Column-based
10x.s1__GAGACTTCACCAACAT-1	0.0731142	Column-based
10x.s1__GAGACTTGTATACCTG-1	0.185843	Column-based
10x.s1__GAGACTTTCATCGCAA-1	0.209139	Column-based
10x.s1__GAGAGGTCAAGAAATC-1	0.0745749	Column-based
10x.s1__GAGAGGTTCGGAATTC-1	0.0262544	Column-based
10x.s1__GAGGCAATCATTTGGG-1	0.316001	Column-based
10x.s1__GAGGCAATCTTGATTC-1	1.23915e-05	Column-based
10x.s1__GAGGGTAAGCTCGTGC-1	0.378507	Column-based
10x.s1__GAGGGTATCCAAGCCG-1	0.332729	Column-based
10x.s1__GAGTCATGTCCACTCT-1	0.114326	Column-based
10x.s1__GAGTCTACATCCTTGC-1	0.232569	Column-based
10x.s1__GAGTGAGGTCGCTTGG-1	0.134703	Column-based
10x.s1__GATAGAAAGGGTTGCA-1	0.142239	Column-based
10x.s1__GATAGAAGTCACCCTT-1	1.78534e-05	Column-based
10x.s1__GATAGCTCAGTCAACT-1	2.42216e-05	Column-based
10x.s1__GATCACACAACAGTGG-1	0.344751	Column-based
10x.s1__GATCAGTTCACCCTGT-1	0.248052	Column-based
10x.s1__GATCCCTGTAGATGTA-1	0.231823	Column-based
10x.s1__GATCGTACAGTTAAAG-1	0.115189	Column-based
10x.s1__GATGACTCACAGTGAG-1	0.216903	Column-based
10x.s1__GATGCTACACGACGTC-1	0.113378	Column-based
10x.s1__GATGCTACAGCTACAT-1	0.349816	Column-based
10x.s1__GATTCGAAGTTGCGAG-1	0.139919	Column-based
10x.s1__GATTTCTAGCTGCCAC-1	0.21715	Column-based
10x.s1__GCAACCGGTAGCTAAA-1	0.0346222	Column-based
10x.s1__GCAACCGGTTTACCTT-1	0.334092	Column-based
10x.s1__GCAACCGTCACATCAG-1	0.109005	Column-based
10x.s1__GCACATACAACGAGGT-1	0.349042	Column-based
10x.s1__GCACATAGTCATCTAG-1	0.139331	Column-based
10x.s1__GCAGCCATCTCTCAAT-1	0.209868	Column-based
10x.s1__GCAGGCTGTCGACTTA-1	4.42013e-06	Column-based
10x.s1__GCATCTCTCGTGAGAG-1	0.0507167	Column-based
10x.s1__GCCAGGTCAGCCCAGT-1	0.364855	Column-based
10x.s1__GCCAGGTTCCGTCCTA-1	0.221247	Column-based
10x.s1__GCCATGGAGATACTGA-1	0.0387753	Column-based
10x.s1__GCCGATGGTGCCTATA-1	0.398706	Column-based
10x.s1__GCCTGTTTCCGTGGGT-1	5.5487e-07	Column-based
10x.s1__GCCTGTTTCCTGCCAT-1	0.35762	Column-based
10x.s1__GCGAGAAAGACTAGAT-1	0.0274228	Column-based
10x.s1__GCGGAAATCTGAGGTT-1	0.0201805	Column-based
10x.s1__GCGGATCTCGAATGCT-1	0.109143	Column-based
10x.s1__GCTACAAGTCCTTAAG-1	0.208435	Column-based
10x.s1__GCTACCTGTCTACAAC-1	1.47684e-05	Column-based
10x.s1__GCTCAAACACGACTAT-1	0.246743	Column-based
10x.s1__GCTCAAATCAGTCATG-1	-7.02439e-06	Column-based
10x.s1__GCTGAATAGGTGCTGA-1	-3.1143e-06	Column-based
10x.s1__GCTGAATGTCGATTCA-1	0.215698	Column-based
10x.s1__GGAATCTGTACGAAAT-1	0.247469	Column-based
10x.s1__GGAATGGCACAATGCT-1	0.107707	Column-based
10x.s1__GGAATGGCAGTTAAAG-1	-7.2257e-06	Column-based
10x.s1__GGAGAACAGTGGCGAT-1	-2.18883e-05	Column-based
10x.s1__GGAGCAAAGTCTCGTA-1	2.13419e-06	Column-based
10x.s1__GGAGCAATCTTCTTCC-1	0.685375	Column-based
10x.s1__GGAGGATAGATACCAA-1	0.291301	Column-based
10x.s1__GGAGGATGTCGTACAT-1	0.248579	Column-based
10x.s1__GGAGGATGTTCGCGTG-1	-1.45353e-05	Column-based
10x.s1__GGATCTATCCAATCTT-1	0.206668	Column-based
10x.s1__GGCGTCATCTGCATAG-1	0.135946	Column-based
10x.s1__GGCTGTGCATTCGGGC-1	8.88281e-06	Column-based
10x.s1__GGGACAACAAGAGGTC-1	0.284096	Column-based
10x.s1__GGGATGAGTATAATGG-1	0.0748992	Column-based
10x.s1__GGGCCATGTGGTAACG-1	0.0425758	Column-based
10x.s1__GGGCGTTTCCCATAAG-1	0.227049	Column-based
10x.s1__GGGTAGAAGCGTGCCT-1	0.214141	Column-based
10x.s1__GGGTATTCAGTAGAGC-1	0.358592	Column-based
10x.s1__GGGTCACCAGGCCTGT-1	-5.29386e-06	Column-based
10x.s1__GGGTCACGTACAAGCG-1	-4.70787e-06	Column-based
10x.s1__GGGTTTACAGGTTCGC-1	-1.54594e-05	Column-based
10x.s1__GGGTTTACATTACGGT-1	0.219095	Column-based
10x.s1__GGGTTTAGTACATTGC-1	0.115914	Column-based
10x.s1__GGTAACTGTGGTGATG-1	0.15236	Column-based
10x.s1__GGTAATCGTAGGATAT-1	0.349664	Column-based
10x.s1__GGTCTGGCATCCAACA-1	0.210464	Column-based
10x.s1__GGTGATTAGTTTGCTG-1	0.270395	Column-based
10x.s1__GGTGTTAAGTAACCGG-1	0.0211564	Column-based
10x.s1__GGTTAACAGGTCCCGT-1	0.299241	Column-based
10x.s1__GGTTAACGTCCCTGAG-1	1.42934e-05	Column-based
10x.s1__GGTTGTAAGGGACCAT-1	0.206848	Column-based
10x.s1__GGTTGTACAGAGCCCT-1	0.0312952	Column-based
10x.s1__GTAACCACAAGCAGGT-1	0.304994	Column-based
10x.s1__GTAACCATCGCCATAA-1	0.115146	Column-based
10x.s1__GTAACCATCTGTCCGT-1	0.189759	Column-based
10x.s1__GTAAGTCCAGCTGCCA-1	0.546712	Column-based
10x.s1__GTAAGTCTCACTGTTT-1	5.46115e-06	Column-based
10x.s1__GTAATCGAGCAAACAT-1	-1.30382e-05	Column-based
10x.s1__GTAATCGTCGTTGTAG-1	-2.50914e-06	Column-based
10x.s1__GTACAACAGTAGAGTT-1	0.187526	Column-based
10x.s1__GTAGAAACATAATCCG-1	0.120805	Column-based
10x.s1__GTAGAAAGTACAGCGA-1	0.210001	Column-based
10x.s1__GTAGAGGGTTCTAAGC-1	0.345092	Column-based
10x.s1__GTAGCTAGTAATTAGG-1	0.111397	Column-based
10x.s1__GTAGCTAGTCCCTGAG-1	0.13515	Column-based
10x.s1__GTAGGAGAGGACACTG-1	0.113553	Column-based
10x.s1__GTAGTACCAGTTCCAA-1	0.114754	Column-based
10x.s1__GTCAAGTAGGAGTACC-1	0.163151	Column-based
10x.s1__GTCACGGTCCTAGAGT-1	2.09803e-05	Column-based
10x.s1__GTCACGGTCGCGAAGA-1	0.113384	Column-based
10x.s1__GTCACTCGTAACACCT-1	0.0202749	Column-based
10x.s1__GTCATCCCAGGTTCAT-1	0.0617042	Column-based
10x.s1__GTCATCCTCCGCGATG-1	0.124	Column-based
10x.s1__GTCATGACACGAGGTA-1	0.107918	Column-based
10x.s1__GTCCCATCAACAAAGT-1	0.194008	Column-based
10x.s1__GTCGAATGTGGCAGAT-1	0.13936	Column-based
10x.s1__GTCTACCTCCGTATGA-1	0.184945	Column-based
10x.s1__GTCTACCTCGCGCTGA-1	0.197714	Column-based
10x.s1__GTCTAGACATTGCCGG-1	0.218985	Column-based
10x.s1__GTCTGTCGTACCGGCT-1	0.0781974	Column-based
10x.s1__GTGACGCTCCGTGACG-1	0.118499	Column-based
10x.s1__GTGAGCCAGTTTGTCG-1	1.4329e-06	Column-based
10x.s1__GTGATGTTCTGGACTA-1	0.114758	Column-based
10x.s1__GTGCACGCACAGCCTG-1	0.0839475	Column-based
10x.s1__GTGCTGGCAAGAGTGC-1	0.342569	Column-based
10x.s1__GTGCTGGGTCACAATC-1	3.14795e-06	Column-based
10x.s1__GTGCTGGTCAGACATC-1	0.378956	Column-based
10x.s1__GTGGAAGCACCGTACG-1	0.357664	Column-based
10x.s1__GTGGGAAAGGGATCGT-1	0.116219	Column-based
10x.s1__GTGGGAATCTCTCGCA-1	0.134843	Column-based
10x.s1__GTGGTTAAGCATCAGG-1	0.162652	Column-based
10x.s1__GTTAGACTCAGTCCGG-1	7.61863e-06	Column-based
10x.s1__GTTAGTGTCCATAAGC-1	0.0827118	Column-based
10x.s1__GTTCCGTGTCAAGGCA-1	0.108717	Column-based
10x.s1__GTTGAACTCACGAACT-1	0.362842	Column-based
10x.s1__GTTGAACTCGCTATTT-1	-5.35588e-06	Column-based
10x.s1__GTTGCGGTCACCTCGT-1	5.62452e-06	Column-based
10x.s1__GTTGCTCCAGTCGCTG-1	-1.78326e-06	Column-based
10x.s1__GTTGTCCTCAAATAGG-1	0.113904	Column-based
10x.s1__GTTTACTTCGGACTTA-1	-7.20615e-07	Column-based
10x.s1__GTTTACTTCTGTGCAA-1	0.290155	Column-based
10x.s1__TAACACGTCTTGATTC-1	0.216422	Column-based
10x.s1__TAAGCACTCTTACACT-1	0.227673	Column-based
10x.s1__TAAGCCAAGACTTCCA-1	0.233057	Column-based
10x.s1__TAAGCCAAGCACTCGC-1	0.152369	Column-based
10x.s1__TAAGCGTGTGTTGACT-1	1.21259e-06	Column-based
10x.s1__TAATCTCCATAATGAG-1	0.348571	Column-based
10x.s1__TAATTCCCACGTCGGT-1	0.347677	Column-based
10x.s1__TAATTCCTCCACGAAT-1	0.135152	Column-based
10x.s1__TACACCCGTCTTAGTG-1	0.110143	Column-based
10x.s1__TACACCCTCACGACTA-1	0.210478	Column-based
10x.s1__TACACCCTCGAGAACG-1	0.0473261	Column-based
10x.s1__TACAGGTTCTGCGGCA-1	0.213331	Column-based
10x.s1__TACATTCAGCTCCCTT-1	0.139371	Column-based
10x.s1__TACCCACCAGCACAGA-1	0.0535141	Column-based
10x.s1__TACCCGTAGACGGTCA-1	0.142702	Column-based
10x.s1__TACCGAAGTATCAGCT-1	8.36208e-06	Column-based
10x.s1__TACCGGGTCATGGAGG-1	0.180773	Column-based
10x.s1__TACCTCGTCCGATGCG-1	0.0702816	Column-based
10x.s1__TACCTGCAGCGCCTCA-1	-1.12898e-05	Column-based
10x.s1__TACCTGCAGCGTGCTC-1	0.282999	Column-based
10x.s1__TACGCTCGTAAGTTGA-1	2.2419e-05	Column-based
10x.s1__TACGGGCTCCCTTTGG-1	0.0785918	Column-based
10x.s1__TACTGCCTCCTCACTG-1	0.310316	Column-based
10x.s1__TACTTACCAGTTGTCA-1	0.0501869	Column-based
10x.s1__TACTTGTTCCATGAGT-1	1.53328e-05	Column-based
10x.s1__TAGACCACAAGCCCAC-1	0.261285	Column-based
10x.s1__TAGAGTCTCCACCCTA-1	0.249683	Column-based
10x.s1__TAGATCGAGCGAACTG-1	0.13433	Column-based
10x.s1__TAGATCGCAAACCACT-1	0.315054	Column-based
10x.s1__TAGATCGGTGGCTTAT-1	0.295145	Column-based
10x.s1__TAGGAGGAGATGGCGT-1	0.230889	Column-based
10x.s1__TAGGTACAGCGCCCAT-1	0.274819	Column-based
10x.s1__TAGGTTGAGAGCCGTA-1	0.172274	Column-based
10x.s1__TAGGTTGCAGCTGTGC-1	0.374089	Column-based
10x.s1__TAGTGCATCTGGGAGA-1	0.116289	Column-based
10x.s1__TATACCTCACAAATGA-1	0.0230286	Column-based
10x.s1__TATCTGTGTTGGAGGT-1	0.111553	Column-based
10x.s1__TATCTTGCACGAGGAT-1	0.113846	Column-based
10x.s1__TATGTTCTCTATCACT-1	0.114997	Column-based
10x.s1__TATTGCTCAAACAGGC-1	0.164298	Column-based
10x.s1__TCAAGACGTGCCGGTT-1	0.116521	Column-based
10x.s1__TCAAGTGCAGTAACAA-1	0.114573	Column-based
10x.s1__TCAAGTGGTGAGCGAT-1	0.283333	Column-based
10x.s1__TCACACCGTGACTATC-1	0.253231	Column-based
10x.s1__TCACATTTCCACGGGT-1	0.210871	Column-based
10x.s1__TCACTATCACTGTGTA-1	0.258465	Column-based
10x.s1__TCACTATTCCACACCT-1	0.220807	Column-based
10x.s1__TCAGCAAAGTGAACAT-1	0.290711	Column-based
10x.s1__TCAGCCTAGGGCAATC-1	0.350577	Column-based
10x.s1__TCAGGGCTCCACTGAA-1	1.60723e-05	Column-based
10x.s1__TCAGGTACACCAGCTG-1	0.139624	Column-based
10x.s1__TCAGTGAGTAACAGTA-1	1.38237e-05	Column-based
10x.s1__TCAGTTTCATTAAAGG-1	0.0780076	Column-based
10x.s1__TCATACTAGGTTCTAC-1	0.215708	Column-based
10x.s1__TCATACTCAAGTACCT-1	0.226001	Column-based
10x.s1__TCATACTGTAGGACTG-1	1.37608e-05	Column-based
10x.s1__TCATCCGCACGCGGTT-1	0.308556	Column-based
10x.s1__TCATCCGTCCAGCTCT-1	3.24771e-06	Column-based
10x.s1__TCATGAGCATGCAGGA-1	0.21076	Column-based
10x.s1__TCATGAGGTATGAGCG-1	0.247818	Column-based
10x.s1__TCATGCCGTCACGACC-1	0.159008	Column-based
10x.s1__TCATGGACAACACTAC-1	3.01053e-06	Column-based
10x.s1__TCATGTTGTGATTGGG-1	0.252301	Column-based
10x.s1__TCATTACTCCGCGGAT-1	0.206175	Column-based
10x.s1__TCCACCACACGACCTG-1	0.112961	Column-based
10x.s1__TCCACCACAGCGCGTT-1	0.286127	Column-based
10x.s1__TCCACGTGTACTTCCC-1	0.139196	Column-based
10x.s1__TCCACGTGTCTTCATT-1	0.181429	Column-based
10x.s1__TCCAGAACACACGCCA-1	0.139533	Column-based
10x.s1__TCCCAGTCATTGCAAC-1	0.283239	Column-based
10x.s1__TCCGGGACATTAGGAA-1	-1.5687e-05	Column-based
10x.s1__TCCTAATGTGCTATTG-1	0.270789	Column-based
10x.s1__TCCTCGATCGTTGCCT-1	0.337672	Column-based
10x.s1__TCCTCTTAGCAGATAT-1	-7.33766e-07	Column-based
10x.s1__TCCTTCTCAAGGAGTC-1	0.217994	Column-based
10x.s1__TCCTTTCAGGGCATGT-1	0.159425	Column-based
10x.s1__TCGAACAGTTAGGCTT-1	0.301946	Column-based
10x.s1__TCGACGGCATGTCAGT-1	0.17657	Column-based
10x.s1__TCGACGGGTCTACACA-1	0.2278	Column-based
10x.s1__TCGACGGTCGTTAGTG-1	0.0808373	Column-based
10x.s1__TCGATTTTCAAGCCCG-1	0.360569	Column-based
10x.s1__TCGATTTTCCACGTAA-1	1.04528e-05	Column-based
10x.s1__TCGCACTCATGTCTAG-1	0.2134	Column-based
10x.s1__TCGCACTGTGTAAATG-1	2.6062e-08	Column-based
10x.s1__TCGCTCAGTACGAAAT-1	0.362142	Column-based
10x.s1__TCGGATACAGTTACCA-1	0.141914	Column-based
10x.s1__TCGGATAGTGCCCTTT-1	5.3571e-07	Column-based
10x.s1__TCGGATATCTAGCAAC-1	0.112615	Column-based
10x.s1__TCGGGACAGATGACAT-1	0.194459	Column-based
10x.s1__TCGGGCAAGTCCCGGT-1	0.148083	Column-based
10x.s1__TCGTAGACAAGTTCGT-1	4.06309e-06	Column-based
10x.s1__TCTACATTCGAGAGAC-1	0.229223	Column-based
10x.s1__TCTACCGGTATGACAA-1	1.04846e-05	Column-based
10x.s1__TCTATCAAGCGGTATG-1	0.0717961	Column-based
10x.s1__TCTATCATCACCCTCA-1	0.578427	Column-based
10x.s1__TCTCCGAAGGCGTCCT-1	0.114381	Column-based
10x.s1__TCTGTCGTCCTCGATC-1	-1.28297e-07	Column-based
10x.s1__TCTGTCGTCGGAGTAG-1	0.195382	Column-based
10x.s1__TCTTAGTAGGATGCGT-1	5.98511e-06	Column-based
10x.s1__TCTTAGTGTTCCGCGA-1	0.110332	Column-based
10x.s1__TCTTCCTAGGACGCTA-1	0.209712	Column-based
10x.s1__TCTTTGAAGCGACTTT-1	0.104383	Column-based
10x.s1__TGAACGTCAGTCAGTT-1	0.16171	Column-based
10x.s1__TGAATCGCATGAAGCG-1	0.037063	Column-based
10x.s1__TGACGCGCACGCACCA-1	-2.17025e-05	Column-based
10x.s1__TGAGCGCGTAACTTCG-1	1.027e-05	Column-based
10x.s1__TGAGGAGAGTTGGAAT-1	0.115664	Column-based
10x.s1__TGATTTCAGTCATGAA-1	0.112957	Column-based
10x.s1__TGCAGATAGCTTACGT-1	0.195391	Column-based
10x.s1__TGCAGGCAGACGCAGT-1	0.342723	Column-based
10x.s1__TGCATGACACAATGCT-1	0.137612	Column-based
10x.s1__TGCCGAGTCGAAGCCC-1	0.295492	Column-based
10x.s1__TGCGACGTCGACACTA-1	0.050079	Column-based
10x.s1__TGCGATACAGCTGTTA-1	0.166009	Column-based
10x.s1__TGCGGCAGTCTAACTG-1	0.0793758	Column-based
10x.s1__TGCGGGTAGATGCAGC-1	0.208743	Column-based
10x.s1__TGCTCCACACTAGGTT-1	0.111172	Column-based
10x.s1__TGCTGAAAGATAGTGT-1	0.133383	Column-based
10x.s1__TGGAGAGGTTTACTTC-1	2.22353e-05	Column-based
10x.s1__TGGAGGAGTACGCTTA-1	0.246384	Column-based
10x.s1__TGGGAAGCAAGAGTGC-1	0.353964	Column-based
10x.s1__TGGGAGACACTTTAGG-1	0.274818	Column-based
10x.s1__TGGGCGTGTAAGCGGT-1	0.0789935	Column-based
10x.s1__TGGGCGTGTTTGAAAG-1	0.148724	Column-based
10x.s1__TGGGCTGAGACGCCAA-1	0.418861	Column-based
10x.s1__TGGGTTACAGTCACGC-1	0.0861449	Column-based
10x.s1__TGGTAGTTCGGTCTGG-1	0.113915	Column-based
10x.s1__TGTAACGCACCTTCCA-1	0.339341	Column-based
10x.s1__TGTAAGCAGCGAATGC-1	0.198137	Column-based
10x.s1__TGTAAGCAGGGCTTCC-1	0.408194	Column-based
10x.s1__TGTAGACAGCTAGAGC-1	0.309134	Column-based
10x.s1__TGTCAGAAGCTAGCCC-1	0.0225777	Column-based
10x.s1__TGTCCACTCACGTAGT-1	-4.32705e-06	Column-based
10x.s1__TGTCCCAGTACTCAAC-1	0.194576	Column-based
10x.s1__TGTTCCGTCGGAATGG-1	0.764718	Column-based
10x.s1__TGTTGAGAGTGATAAC-1	-2.70387e-06	Column-based
10x.s1__TGTTGAGGTTAGTCGT-1	0.318957	Column-based
10x.s1__TTACAGGCAAAGGATT-1	0.0853391	Column-based
10x.s1__TTACGCCGTCGCGTCA-1	0.0903786	Column-based
10x.s1__TTACGTTGTAGTTCCA-1	0.241393	Column-based
10x.s1__TTAGGGTAGCTATCCA-1	1.3927e-05	Column-based
10x.s1__TTCAATCAGACTTCCA-1	0.209993	Column-based
10x.s1__TTCAATCCAATACAGA-1	0.285849	Column-based
10x.s1__TTCAATCGTTCCATTT-1	0.16291	Column-based
10x.s1__TTCACGCGTTTCGTTT-1	0.173991	Column-based
10x.s1__TTCAGGAGTAAGGCTG-1	0.310186	Column-based
10x.s1__TTCATGTCACTTCCTG-1	8.02933e-06	Column-based
10x.s1__TTCCACGCATCATTTC-1	0.349709	Column-based
10x.s1__TTCCACGTCAGGTGTT-1	-1.92813e-05	Column-based
10x.s1__TTCCACGTCTAGGCAT-1	0.240102	Column-based
10x.s1__TTCCGGTCAGCGTGAA-1	0.111508	Column-based
10x.s1__TTCCGGTGTATTTCGG-1	0.142082	Column-based
10x.s1__TTCCTCTGTCTGTCAA-1	0.106541	Column-based
10x.s1__TTCCTCTTCAGCTAGT-1	0.115246	Column-based
10x.s1__TTCCTTCTCATAGACC-1	0.208479	Column-based
10x.s1__TTCGATTGTCACATTG-1	0.0802427	Column-based
10x.s1__TTCGATTTCGATTTCT-1	0.0691989	Column-based
10x.s1__TTCGCTGAGCCTGGAA-1	0.20819	Column-based
10x.s1__TTCGCTGGTAAGGCTG-1	0.217275	Column-based
10x.s1__TTCTAACCATCAGCGC-1	0.28191	Column-based
10x.s1__TTCTAGTAGCTGAAGC-1	0.0791559	Column-based
10x.s1__TTCTAGTGTCTCACGG-1	0.156556	Column-based
10x.s1__TTCTTCCCAGCGGATA-1	0.217756	Column-based
10x.s1__TTCTTCCTCGAACCAT-1	0.379283	Column-based
10x.s1__TTGAACGAGTGATAAC-1	0.220273	Column-based
10x.s1__TTGACCCAGGTGATAT-1	0.347436	Column-based
10x.s1__TTGCCTGGTGGACCTC-1	0.160994	Column-based
10x.s1__TTGCTGCAGCGTTGTT-1	0.0762983	Column-based
10x.s1__TTGCTGCGTAGGAAAG-1	0.104524	Column-based
10x.s1__TTGCTGCTCGACATAC-1	0.221579	Column-based
10x.s1__TTGGGATCACTTGGCG-1	0.105397	Column-based
10x.s1__TTGGGCGTCAGGACAG-1	0.115812	Column-based
10x.s1__TTGGGTACACTGTCCT-1	0.0617251	Column-based
10x.s1__TTGGGTATCTTGGGCG-1	0.433812	Column-based
10x.s1__TTGTGTTGTAGTCGGA-1	0.0364611	Column-based
10x.s1__TTGTTCAAGTGGAATT-1	2.24023e-07	Column-based
10x.s1__TTGTTGTAGCACTCAT-1	0.272817	Column-based
10x.s1__TTGTTTGAGACTTCGT-1	0.209005	Column-based
10x.s1__TTTACTGAGAGGTATT-1	0.0614745	Column-based
10x.s1__TTTAGTCTCAACGAGG-1	0.267321	Column-based
10x.s1__TTTATGCTCTACTGCC-1	0.11634	Column-based
10x.s1__TTTCACATCTTACGGA-1	0.313991	Column-based
10x.s1__TTTCATGAGTGACCTT-1	0.133845	Column-based
10x.s1__TTTCCTCAGCAAGTGC-1	0.112054	Column-based
10x.s1__TTTCGATTCGTGTGAT-1	0.246559	Column-based
10x.s1__TTTCGATTCTCAATCT-1	0.186479	Column-based
10x.s1__TTTGACTTCCACTGAA-1	0.132476	Column-based
10x.s1__TTTGTTGCACATTACG-1	0.225034	Column-based
10x.s1__TTTGTTGGTCACGACC-1	0.407774	Column-based
10x.s2__AAACCCATCAGTGTGT-1	0.134042	Column-based
10x.s2__AAACGAAGTCAGACTT-1	0.112202	Column-based
10x.s2__AAACGAATCTCAACGA-1	0.251043	Column-based
10x.s2__AAAGAACAGCTAGAGC-1	0.14347	Column-based
10x.s2__AAAGAACCACTAGGTT-1	0.121047	Column-based
10x.s2__AAAGAACCAGTGTACT-1	0.312854	Column-based
10x.s2__AAAGGATTCATCTATC-1	-3.56601e-06	Column-based
10x.s2__AAAGGTAAGCTTTGTG-1	0.208658	Column-based
10x.s2__AAAGGTACAGGCATTT-1	0.111464	Column-based
10x.s2__AAAGTCCAGAGGTCGT-1	6.13287e-06	Column-based
10x.s2__AAAGTCCAGGAACGAA-1	-8.06203e-06	Column-based
10x.s2__AAAGTGATCGGTTGTA-1	0.19732	Column-based
10x.s2__AACAACCGTTGCCATA-1	0.149614	Column-based
10x.s2__AACACACGTATCATGC-1	0.107802	Column-based
10x.s2__AACACACTCTCGGTCT-1	0.151311	Column-based
10x.s2__AACAGGGCAACGTATC-1	0.203997	Column-based
10x.s2__AACCAACTCTTCACGC-1	0.117525	Column-based
10x.s2__AACCATGAGACTCAAA-1	0.0328601	Column-based
10x.s2__AACCCAATCAACACGT-1	0.209623	Column-based
10x.s2__AACCCAATCCGCATAA-1	0.208085	Column-based
10x.s2__AACCCAATCCTCAGAA-1	0.0792825	Column-based
10x.s2__AACGAAACACAGAGAC-1	0.387133	Column-based
10x.s2__AACGAAAGTAGAATAC-1	0.239994	Column-based
10x.s2__AACGGGACACTTGACA-1	0.139702	Column-based
10x.s2__AACGTCAGTAGGGTAC-1	0.306751	Column-based
10x.s2__AAGAACACATGGGAAC-1	0.241863	Column-based
10x.s2__AAGAACATCAAGATAG-1	0.181331	Column-based
10x.s2__AAGAACATCACATTGG-1	0.192807	Column-based
10x.s2__AAGACTCCAAGCGCTC-1	0.105113	Column-based
10x.s2__AAGATAGAGACTAAGT-1	0.0281899	Column-based
10x.s2__AAGATAGTCGCCAATA-1	0.115328	Column-based
10x.s2__AAGCATCTCATTTCGT-1	7.47287e-06	Column-based
10x.s2__AAGCCATTCACCTCTG-1	0.0524237	Column-based
10x.s2__AAGCCATTCGGCCTTT-1	0.0382994	Column-based
10x.s2__AAGCGAGGTCCTACGG-1	0.108234	Column-based
10x.s2__AAGCGTTTCCGGCAAC-1	0.291946	Column-based
10x.s2__AAGGAATTCAGATGCT-1	0.113607	Column-based
10x.s2__AAGTACCCACCAAAGG-1	0.110289	Column-based
10x.s2__AAGTACCTCGTGCTCT-1	1.46651e-05	Column-based
10x.s2__AAGTGAAGTGTAGGAC-1	0.135758	Column-based
10x.s2__AAGTGAATCTGACGCG-1	0.215907	Column-based
10x.s2__AAGTTCGGTACGATCT-1	0.111432	Column-based
10x.s2__AATCACGTCCCTTGTG-1	1.42219e-05	Column-based
10x.s2__AATCGACGTCGAATTC-1	0.141959	Column-based
10x.s2__AATCGACGTGATCGTT-1	-1.07366e-05	Column-based
10x.s2__AATGAAGAGGCGAACT-1	0.142517	Column-based
10x.s2__AATGAAGCACGCGTGT-1	0.157326	Column-based
10x.s2__AATGCCACACCTCTGT-1	0.21143	Column-based
10x.s2__AATGGAATCTACTTCA-1	0.307238	Column-based
10x.s2__AATTCCTAGGGAGAAT-1	0.0945751	Column-based
10x.s2__AATTCCTTCTGCATGA-1	0.372755	Column-based
10x.s2__ACAACCAAGGCACAAC-1	0.239758	Column-based
10x.s2__ACAACCAGTTAGTTCG-1	0.233579	Column-based
10x.s2__ACAACCATCTCGGGAC-1	0.162285	Column-based
10x.s2__ACAAGCTCACGCTTAA-1	0.153898	Column-based
10x.s2__ACACCAAAGGTTTGAA-1	0.220867	Column-based
10x.s2__ACAGCCGGTCGCACAC-1	0.398857	Column-based
10x.s2__ACATCCCCATCGAAGG-1	0.2098	Column-based
10x.s2__ACATGCAAGCTCCGAC-1	0.253112	Column-based
10x.s2__ACATTTCTCTTTCCGG-1	0.0737978	Column-based
10x.s2__ACCACAAGTCCCTCAT-1	-1.78104e-05	Column-based
10x.s2__ACCCTCAAGACCACGA-1	0.432311	Column-based
10x.s2__ACCCTCACAAGCAGGT-1	0.0500065	Column-based
10x.s2__ACCCTTGAGGCTGAAC-1	-5.32833e-06	Column-based
10x.s2__ACCGTTCCAAGTCCCG-1	0.20514	Column-based
10x.s2__ACCTACCCACCCAAGC-1	0.213146	Column-based
10x.s2__ACCTACCGTAACGTTC-1	0.166995	Column-based
10x.s2__ACCTGAAAGCCGGATA-1	0.0545553	Column-based
10x.s2__ACCTGTCAGACGCAGT-1	0.202028	Column-based
10x.s2__ACCTGTCCAGAGGTAC-1	0.151663	Column-based
10x.s2__ACGATCAAGCATATGA-1	0.117811	Column-based
10x.s2__ACGCACGAGACACACG-1	0.111787	Column-based
10x.s2__ACGGAAGCAAGACGAC-1	0.21886	Column-based
10x.s2__ACGGAAGTCGCCTAGG-1	4.22306e-06	Column-based
10x.s2__ACGGGTCCACAATCTG-1	0.266013	Column-based
10x.s2__ACGGTCGAGTCAACAA-1	0.0762397	Column-based
10x.s2__ACGTACAAGTGGTGAC-1	2.04954e-06	Column-based
10x.s2__ACGTAGTCAAGGCTTT-1	0.227054	Column-based
10x.s2__ACTATCTGTGTTCGAT-1	-1.91408e-07	Column-based
10x.s2__ACTATGGTCCAGCTCT-1	0.172333	Column-based
10x.s2__ACTATTCGTACGCTTA-1	1.15984e-06	Column-based
10x.s2__ACTGATGCAACAGTGG-1	0.107579	Column-based
10x.s2__ACTGTCCAGTCATGAA-1	0.510329	Column-based
10x.s2__ACTGTCCGTATGGTTC-1	0.253614	Column-based
10x.s2__ACTGTGATCGGCAGTC-1	-8.65162e-06	Column-based
10x.s2__AGAAATGGTCTGATCA-1	0.355324	Column-based
10x.s2__AGAAATGTCCACATAG-1	3.268e-06	Column-based
10x.s2__AGAACAACAACCGACC-1	0.242158	Column-based
10x.s2__AGAACAATCTACGGTA-1	0.217895	Column-based
10x.s2__AGAACCTTCCGAGGCT-1	0.355189	Column-based
10x.s2__AGAAGCGAGTTCCGTA-1	-1.03e-05	Column-based
10x.s2__AGAAGCGCAGCCTTCT-1	0.0807234	Column-based
10x.s2__AGACAAACAATGTTGC-1	0.081473	Column-based
10x.s2__AGACAGGTCTGGTGGC-1	0.0216685	Column-based
10x.s2__AGACCCGGTCCGGCAT-1	0.153051	Column-based
10x.s2__AGACCCGTCGACCAAT-1	0.0786561	Column-based
10x.s2__AGACCCGTCGCCGAGT-1	0.106904	Column-based
10x.s2__AGACTCAAGCTAGCCC-1	0.0527596	Column-based
10x.s2__AGAGAATAGGCTCACC-1	0.107912	Column-based
10x.s2__AGAGAGCGTTAGCGGA-1	0.16075	Column-based
10x.s2__AGAGCAGAGCGATGCA-1	-1.19996e-05	Column-based
10x.s2__AGAGCCCGTATGGGAC-1	0.107579	Column-based
10x.s2__AGAGCCCTCTGAGATC-1	0.0768989	Column-based
10x.s2__AGATAGAGTGAACCGA-1	0.212184	Column-based
10x.s2__AGATCGTAGTTCATCG-1	0.208668	Column-based
10x.s2__AGCGATTTCCTCAGAA-1	0.108949	Column-based
10x.s2__AGCGCCAGTAGTGGCA-1	0.247685	Column-based
10x.s2__AGCGCCATCGCAGAGA-1	0.0501455	Column-based
10x.s2__AGCGTATCACGGAAGT-1	0.257144	Column-based
10x.s2__AGCGTATTCTGGGCGT-1	0.500009	Column-based
10x.s2__AGCTACAGTGACCGAA-1	0.136095	Column-based
10x.s2__AGCTTCCGTTGGGAAC-1	4.87397e-07	Column-based
10x.s2__AGGACGACACGGGCTT-1	0.153418	Column-based
10x.s2__AGGATAAAGGAAAGTG-1	0.0818342	Column-based
10x.s2__AGGATAACAGCAGGAT-1	0.159321	Column-based
10x.s2__AGGATCTAGAGGCCAT-1	0.165906	Column-based
10x.s2__AGGCCACTCTCAGGCG-1	0.185752	Column-based
10x.s2__AGGGAGTAGTCTAGCT-1	0.105531	Column-based
10x.s2__AGGGCCTGTCTACACA-1	0.140483	Column-based
10x.s2__AGGGCTCGTATTCTCT-1	2.1738e-06	Column-based
10x.s2__AGGGTCCGTGGTTCTA-1	0.162855	Column-based
10x.s2__AGGGTGAAGGCCCGTT-1	0.0405578	Column-based
10x.s2__AGGGTGAGTGATTGGG-1	0.135664	Column-based
10x.s2__AGGTCATTCCCAACTC-1	0.183805	Column-based
10x.s2__AGGTTGTTCGGACTGC-1	6.63229e-06	Column-based
10x.s2__AGTAACCGTGTCTCCT-1	0.208299	Column-based
10x.s2__AGTACCAGTACTTCCC-1	0.135291	Column-based
10x.s2__AGTACCAGTGCACAAG-1	0.0807506	Column-based
10x.s2__AGTACTGGTATGCTAC-1	0.208017	Column-based
10x.s2__AGTCAACTCCCATACC-1	0.211296	Column-based
10x.s2__AGTCACAAGTAAGGGA-1	0.218478	Column-based
10x.s2__AGTCACATCGGAGTGA-1	0.106073	Column-based
10x.s2__AGTGACTTCTACGCGG-1	-9.54586e-06	Column-based
10x.s2__AGTTAGCCAAAGGCGT-1	0.115523	Column-based
10x.s2__AGTTAGCGTTGCCATA-1	0.22877	Column-based
10x.s2__AGTTCGAGTCAGGAGT-1	0.245655	Column-based
10x.s2__AGTTCGAGTTCAAAGA-1	0.094175	Column-based
10x.s2__ATACCTTTCACTCTTA-1	0.18926	Column-based
10x.s2__ATACTTCTCGCACGAC-1	0.241902	Column-based
10x.s2__ATAGGCTCACCAATTG-1	0.0545688	Column-based
10x.s2__ATCACAGTCAAGAATG-1	0.110612	Column-based
10x.s2__ATCAGGTAGACGGTTG-1	-3.18991e-06	Column-based
10x.s2__ATCCATTAGAAACCAT-1	7.42395e-06	Column-based
10x.s2__ATCGATGCACCACATA-1	-8.74293e-06	Column-based
10x.s2__ATCGCCTTCGCTCTCA-1	0.134836	Column-based
10x.s2__ATCGGATCATTCTGTT-1	9.37679e-07	Column-based
10x.s2__ATCGGCGAGAGTTGCG-1	0.292857	Column-based
10x.s2__ATCGGCGAGTCCCTAA-1	-1.31007e-07	Column-based
10x.s2__ATCGGCGGTCGCCTAG-1	0.12453	Column-based
10x.s2__ATCGTCCAGCCTCTTC-1	0.288905	Column-based
10x.s2__ATCGTGAAGTCCTGTA-1	0.109341	Column-based
10x.s2__ATCGTGAGTTACTCAG-1	0.0360751	Column-based
10x.s2__ATCTCTACAGACAAAT-1	0.158846	Column-based
10x.s2__ATCTTCACATCTGGGC-1	0.117861	Column-based
10x.s2__ATGAGTCTCTGAGCAT-1	0.192996	Column-based
10x.s2__ATGCATGCATCACGGC-1	9.44775e-06	Column-based
10x.s2__ATGCCTCTCCAGGACC-1	0.0795138	Column-based
10x.s2__ATGGATCCACTCAGAT-1	0.133007	Column-based
10x.s2__ATGGGAGCAACACACT-1	0.159612	Column-based
10x.s2__ATGGGTTGTGTGGACA-1	0.116227	Column-based
10x.s2__ATGTCCCCACGCCACA-1	0.190997	Column-based
10x.s2__ATGTCCCTCCGTTGGG-1	0.275762	Column-based
10x.s2__ATGTCTTTCTGGTTGA-1	0.00570201	Column-based
10x.s2__ATTATCCCATGGCCCA-1	0.211135	Column-based
10x.s2__ATTATCCTCAGCTGTA-1	0.211845	Column-based
10x.s2__ATTCATCCACACCGCA-1	0.158201	Column-based
10x.s2__ATTCATCGTCATACCA-1	0.052912	Column-based
10x.s2__ATTCATCTCGGTGTAT-1	0.265513	Column-based
10x.s2__ATTCCATTCTCGGTCT-1	0.296434	Column-based
10x.s2__ATTCCTACAGCTTCGG-1	-2.55581e-06	Column-based
10x.s2__ATTCTACAGCACTAAA-1	0.105941	Column-based
10x.s2__ATTTCTGGTCGCGTTG-1	0.213957	Column-based
10x.s2__CAACAACTCGCCGATG-1	0.288711	Column-based
10x.s2__CAACCTCAGCGTGCCT-1	0.263675	Column-based
10x.s2__CAACGATAGTTTAGGA-1	0.407617	Column-based
10x.s2__CAACGATGTGCACAAG-1	0.132345	Column-based
10x.s2__CAACGGCTCTCATTTG-1	0.0794711	Column-based
10x.s2__CAAGCTACATTGTACG-1	0.111907	Column-based
10x.s2__CAATCGAGTACTGTTG-1	0.139575	Column-based
10x.s2__CAATGACAGAGTCACG-1	0.177146	Column-based
10x.s2__CAATTTCGTGAGACCA-1	2.01942e-06	Column-based
10x.s2__CAATTTCTCATTTCCA-1	0.148381	Column-based
10x.s2__CACAGATTCTGGGATT-1	-9.0865e-07	Column-based
10x.s2__CACATGAAGCACACAG-1	0.216966	Column-based
10x.s2__CACCAAAAGGCATCGA-1	0.0609615	Column-based
10x.s2__CACGAATAGACTACCT-1	0.186613	Column-based
10x.s2__CACGAATAGAGCCTGA-1	0.210014	Column-based
10x.s2__CACGAATAGTGAACAT-1	0.13562	Column-based
10x.s2__CACGAATGTCTGTGAT-1	0.0622793	Column-based
10x.s2__CACGGGTCACACCGCA-1	0.315906	Column-based
10x.s2__CACGGGTGTGATACCT-1	0.11876	Column-based
10x.s2__CACGGGTTCCAGCCTT-1	0.139715	Column-based
10x.s2__CACGTGGGTGAGAGGG-1	0.298847	Column-based
10x.s2__CACTAAGAGCCTCAGC-1	0.0781823	Column-based
10x.s2__CACTGGGAGGTAATCA-1	0.265585	Column-based
10x.s2__CACTGTCCATTGAAGA-1	0.157248	Column-based
10x.s2__CAGATACTCCCGTGAG-1	-8.83724e-06	Column-based
10x.s2__CAGATACTCCTAGAGT-1	0.247039	Column-based
10x.s2__CAGCAATCAACAGCCC-1	0.186493	Column-based
10x.s2__CAGCAATTCACAATGC-1	0.141876	Column-based
10x.s2__CAGCCAGGTCGCTGCA-1	0.119516	Column-based
10x.s2__CAGCGTGTCCAGCTCT-1	0.166701	Column-based
10x.s2__CAGGTATTCATCTATC-1	0.33455	Column-based
10x.s2__CATACCCTCGATCCAA-1	0.207812	Column-based
10x.s2__CATACTTTCCGTATAG-1	1.8675e-06	Column-based
10x.s2__CATCCCATCTAAGCGT-1	0.226001	Column-based
10x.s2__CATCCGTTCGACATCA-1	0.159919	Column-based
10x.s2__CATCGGGGTCCACGCA-1	0.114189	Column-based
10x.s2__CATCGTCCAGAAATCA-1	0.147205	Column-based
10x.s2__CATGCCTAGAGTCTTC-1	-2.20655e-06	Column-based
10x.s2__CATGCTCAGGACGGAG-1	0.239148	Column-based
10x.s2__CATGGATGTCAGTTTG-1	0.323133	Column-based
10x.s2__CATGGATTCATTTGCT-1	0.354954	Column-based
10x.s2__CATGGTACAAGTTCCA-1	0.133631	Column-based
10x.s2__CATGGTAGTTGCAAGG-1	0.184094	Column-based
10x.s2__CATTCATTCGTGCATA-1	0.0300128	Column-based
10x.s2__CATTCCGAGGGCAACT-1	0.0685987	Column-based
10x.s2__CATTGCCTCCGTGTGG-1	0.134105	Column-based
10x.s2__CATTGTTGTGTCCCTT-1	0.0567118	Column-based
10x.s2__CATTTCATCCTTCACG-1	0.136715	Column-based
10x.s2__CATTTCATCTAGGAAA-1	0.0314719	Column-based
10x.s2__CCAAGCGCAACGTTAC-1	0.0681646	Column-based
10x.s2__CCAATGAAGAAAGCGA-1	0.0314942	Column-based
10x.s2__CCAATGACACCCGTAG-1	0.196287	Column-based
10x.s2__CCAATGATCTAGTCAG-1	0.290573	Column-based
10x.s2__CCACCATGTGGATCGA-1	0.273431	Column-based
10x.s2__CCACGAGTCCTGTACC-1	0.0555082	Column-based
10x.s2__CCACGAGTCTGAACGT-1	0.134478	Column-based
10x.s2__CCACGTTTCCAATCTT-1	0.223859	Column-based
10x.s2__CCCAACTTCCAAATGC-1	1.25862e-05	Column-based
10x.s2__CCCAACTTCCACAGCG-1	0.1331	Column-based
10x.s2__CCCGGAAGTGTATACC-1	0.166773	Column-based
10x.s2__CCCTCAATCACCATGA-1	0.243324	Column-based
10x.s2__CCCTTAGAGATGCTGG-1	0.115094	Column-based
10x.s2__CCGAACGGTCGTATTG-1	1.91738e-06	Column-based
10x.s2__CCGATCTAGAAACTCA-1	2.72217e-06	Column-based
10x.s2__CCGATCTAGCGAGGAG-1	0.0527073	Column-based
10x.s2__CCGATCTCACACACTA-1	0.104872	Column-based
10x.s2__CCGCAAGGTCTAGATC-1	0.211042	Column-based
10x.s2__CCGGGTAGTGTTGATC-1	0.274651	Column-based
10x.s2__CCGGGTATCGTACCTC-1	0.111623	Column-based
10x.s2__CCGGTAGAGGTTTACC-1	0.0351495	Column-based
10x.s2__CCGGTGAAGCGAGTCA-1	9.44127e-06	Column-based
10x.s2__CCGTGAGAGAGCACTG-1	0.27761	Column-based
10x.s2__CCGTGAGTCGGACTGC-1	0.126378	Column-based
10x.s2__CCGTTCACAGTAGAGC-1	0.115653	Column-based
10x.s2__CCGTTCAGTTACGCCG-1	8.44764e-06	Column-based
10x.s2__CCTAACCAGATCCCAT-1	0.113527	Column-based
10x.s2__CCTAAGACACGAGGTA-1	0.406866	Column-based
10x.s2__CCTACGTAGAGCGACT-1	0.112292	Column-based
10x.s2__CCTCCAACAGTATTCG-1	0.0595177	Column-based
10x.s2__CCTCCTCCAGTCCCGA-1	0.115907	Column-based
10x.s2__CCTCTAGGTTGTTGAC-1	0.144457	Column-based
10x.s2__CCTGTTGCAGAGTAAT-1	0.140243	Column-based
10x.s2__CCTGTTGGTTCAGCTA-1	0.360343	Column-based
10x.s2__CCTTCAGCAGAGGTAC-1	0.214848	Column-based
10x.s2__CCTTGTGAGCTGAAGC-1	0.346312	Column-based
10x.s2__CCTTTGGAGATACGAT-1	0.112366	Column-based
10x.s2__CCTTTGGGTAATGCTC-1	0.16456	Column-based
10x.s2__CGAAGTTTCAGTCACA-1	0.157441	Column-based
10x.s2__CGAGAAGCACGACGAA-1	0.367333	Column-based
10x.s2__CGAGAAGGTAGTCACT-1	-1.23779e-05	Column-based
10x.s2__CGAGGAAGTCGTTTCC-1	0.346767	Column-based
10x.s2__CGAGGCTAGCCGTCGT-1	0.364121	Column-based
10x.s2__CGAGGCTCACTACTTT-1	0.292521	Column-based
10x.s2__CGAGGCTGTACCGGAA-1	0.140249	Column-based
10x.s2__CGAGTGCAGGGACCAT-1	0.237425	Column-based
10x.s2__CGAGTGCCAACTCCCT-1	0.216584	Column-based
10x.s2__CGAGTGCGTCATCCGG-1	1.79532e-05	Column-based
10x.s2__CGAGTGCTCATTCACT-1	0.413131	Column-based
10x.s2__CGAGTTATCCAGGACC-1	0.139608	Column-based
10x.s2__CGAGTTATCTCAGGCG-1	0.188848	Column-based
10x.s2__CGAGTTATCTCTTGCG-1	0.06791	Column-based
10x.s2__CGATGCGAGCAGGGAG-1	0.362675	Column-based
10x.s2__CGATGCGGTATCGATC-1	0.229726	Column-based
10x.s2__CGATGCGGTCATGGCC-1	0.45187	Column-based
10x.s2__CGATGGCAGTGATTCC-1	0.0505346	Column-based
10x.s2__CGATGGCTCCTCGATC-1	0.113914	Column-based
10x.s2__CGCAGGTTCTCAAAGC-1	0.141002	Column-based
10x.s2__CGCATAAAGTATGTAG-1	0.11661	Column-based
10x.s2__CGCATAACAATGCTCA-1	0.109898	Column-based
10x.s2__CGCATAACACTGTCCT-1	0.14429	Column-based
10x.s2__CGCCATTAGTCTCCTC-1	0.110112	Column-based
10x.s2__CGGAACCGTTACGGAG-1	0.103684	Column-based
10x.s2__CGGAATTCACGGATCC-1	0.261647	Column-based
10x.s2__CGGAATTCATTGTAGC-1	0.067325	Column-based
10x.s2__CGGACACAGAGACAAG-1	0.198586	Column-based
10x.s2__CGGGACTAGCACCGAA-1	-1.06411e-05	Column-based
10x.s2__CGGGACTAGCTGTACT-1	0.329127	Column-based
10x.s2__CGGGACTGTTGGTGTT-1	5.99811e-06	Column-based
10x.s2__CGGGCATCAAGACGAC-1	0.166589	Column-based
10x.s2__CGGGCATGTGCTTCAA-1	0.391638	Column-based
10x.s2__CGTCAAACAAACCATC-1	0.205815	Column-based
10x.s2__CGTGAATAGAGAACCC-1	0.308579	Column-based
10x.s2__CGTGCTTAGTAAATGC-1	0.115053	Column-based
10x.s2__CGTTAGACACAAATGA-1	0.209857	Column-based
10x.s2__CGTTCTGTCCTTCTAA-1	0.109871	Column-based
10x.s2__CGTTGGGAGGTCCAGA-1	0.453246	Column-based
10x.s2__CTAACCCGTATGATCC-1	0.367472	Column-based
10x.s2__CTACATTAGGGTGGGA-1	0.110058	Column-based
10x.s2__CTACGGGAGTGTAGTA-1	0.37247	Column-based
10x.s2__CTACGGGCACAACGTT-1	0.10465	Column-based
10x.s2__CTACGGGGTTTCGTTT-1	0.049441	Column-based
10x.s2__CTAGACACAACAACAA-1	0.217526	Column-based
10x.s2__CTATCCGTCTCCGCAT-1	0.229083	Column-based
10x.s2__CTATCTATCCGCGGAT-1	0.355914	Column-based
10x.s2__CTCAGAAGTGAGATCG-1	1.04851e-05	Column-based
10x.s2__CTCAGAATCTCCACTG-1	0.185579	Column-based
10x.s2__CTCAGGGAGAATCGTA-1	0.134708	Column-based
10x.s2__CTCATGCCATACCGTA-1	0.212996	Column-based
10x.s2__CTCATTATCGCGTTTC-1	1.05983e-05	Column-based
10x.s2__CTCCAACGTTGGGAAC-1	0.266772	Column-based
10x.s2__CTCCAACTCCTCATAT-1	0.374434	Column-based
10x.s2__CTCCATGCAGCTTTCC-1	0.104228	Column-based
10x.s2__CTCCCAACACAGTCGC-1	0.31916	Column-based
10x.s2__CTCCCTCAGACTCAAA-1	0.267415	Column-based
10x.s2__CTCCCTCGTCAAGCGA-1	0.135139	Column-based
10x.s2__CTCCGATAGTATAGGT-1	0.068309	Column-based
10x.s2__CTCCGATGTGTTTCTT-1	5.24122e-06	Column-based
10x.s2__CTCGAGGTCCCATGGG-1	0.362248	Column-based
10x.s2__CTCTCGACATTGCTGA-1	0.240432	Column-based
10x.s2__CTCTGGTGTCTTTCAT-1	0.287085	Column-based
10x.s2__CTGAGCGCACTGTTCC-1	0.106518	Column-based
10x.s2__CTGATCCCAGAACTAA-1	0.0315255	Column-based
10x.s2__CTGCCTACACGTGTGC-1	0.0177326	Column-based
10x.s2__CTGCCTAGTATTGAGA-1	0.181944	Column-based
10x.s2__CTGCGAGCATCGAAGG-1	0.0828651	Column-based
10x.s2__CTGGACGCAAAGGGTC-1	-2.98456e-06	Column-based
10x.s2__CTGGCAGTCTGGTTGA-1	0.158759	Column-based
10x.s2__CTGTACCAGTCAGCGA-1	0.19958	Column-based
10x.s2__CTGTATTTCTTCTAAC-1	0.277518	Column-based
10x.s2__CTGTGGGTCCTGGCTT-1	0.105721	Column-based
10x.s2__CTTGAGAGTGTTTGCA-1	0.215605	Column-based
10x.s2__CTTTCAACATCTTAGG-1	0.112845	Column-based
10x.s2__CTTTCGGCATCCGGCA-1	0.0781261	Column-based
10x.s2__GAACTGTTCAATCGGT-1	0.137429	Column-based
10x.s2__GAAGGGTAGTAGGATT-1	0.0177598	Column-based
10x.s2__GAAGGGTTCTCTGCTG-1	0.218681	Column-based
10x.s2__GAAGGGTTCTGAGGTT-1	0.0736186	Column-based
10x.s2__GAAGTAAGTTTACTGG-1	1.35375e-05	Column-based
10x.s2__GAAGTAATCTCTCGAC-1	0.421448	Column-based
10x.s2__GACCCAGCACCGAATT-1	0.116852	Column-based
10x.s2__GACCCTTAGAGGATGA-1	0.196718	Column-based
10x.s2__GACCGTGAGAGTCTTC-1	0.0722296	Column-based
10x.s2__GACCGTGTCGAGAATA-1	0.174817	Column-based
10x.s2__GACGCTGTCAACACCA-1	0.210465	Column-based
10x.s2__GACTATGAGCAGATAT-1	0.19899	Column-based
10x.s2__GACTATGCAGAGTCTT-1	0.027241	Column-based
10x.s2__GACTATGGTTCTCCAC-1	0.298763	Column-based
10x.s2__GACTATGGTTGCCTAA-1	0.366955	Column-based
10x.s2__GACTCTCTCGGTTCAA-1	0.20981	Column-based
10x.s2__GACTGATAGGATTTAG-1	0.294852	Column-based
10x.s2__GACTTCCGTACCCGAC-1	0.0830463	Column-based
10x.s2__GACTTCCTCAACCTCC-1	0.379302	Column-based
10x.s2__GAGAAATAGGGTTAAT-1	0.240047	Column-based
10x.s2__GAGAAATGTAGTCACT-1	-1.31849e-05	Column-based
10x.s2__GAGAAATGTCCTGTTC-1	0.113515	Column-based
10x.s2__GAGACCCTCATGAGGG-1	0.105418	Column-based
10x.s2__GAGAGGTAGAGGCGGA-1	0.0574672	Column-based
10x.s2__GAGAGGTTCATGAGGG-1	0.246225	Column-based
10x.s2__GAGCCTGAGACAACAT-1	0.419117	Column-based
10x.s2__GAGCTGCAGTCAACAA-1	0.316578	Column-based
10x.s2__GAGGCAACAATCGAAA-1	0.229864	Column-based
10x.s2__GAGGCCTAGCATTTGC-1	0.0562356	Column-based
10x.s2__GAGGCCTCAAGTACCT-1	0.220564	Column-based
10x.s2__GAGGCCTCATCTATCT-1	0.0317062	Column-based
10x.s2__GAGGCCTGTTGGAGGT-1	0.0593373	Column-based
10x.s2__GAGGGATTCCGCGATG-1	0.0251927	Column-based
10x.s2__GAGTCTAAGGGATCAC-1	0.0201471	Column-based
10x.s2__GAGTCTAAGGGCTAAC-1	0.432333	Column-based
10x.s2__GAGTGTTGTTTAAGGA-1	0.0673871	Column-based
10x.s2__GAGTTACCATCGGAAG-1	0.120766	Column-based
10x.s2__GAGTTGTCACACTTAG-1	0.116767	Column-based
10x.s2__GAGTTTGTCGTTTACT-1	0.135481	Column-based
10x.s2__GATCACAAGGTGGGTT-1	0.116445	Column-based
10x.s2__GATCACATCTTTCCGG-1	0.295275	Column-based
10x.s2__GATCAGTGTCTGCATA-1	0.0735865	Column-based
10x.s2__GATCAGTGTGTAAACA-1	0.353044	Column-based
10x.s2__GATCAGTGTTACGCCG-1	0.142809	Column-based
10x.s2__GATGACTAGCGATGGT-1	0.0686199	Column-based
10x.s2__GATGAGGTCAGGGATG-1	0.105234	Column-based
10x.s2__GATGCTAAGCCATCCG-1	0.0660697	Column-based
10x.s2__GATTCTTGTTGCGGCT-1	0.248283	Column-based
10x.s2__GATTCTTTCAAAGAAC-1	0.105096	Column-based
10x.s2__GATTTCTAGCACACAG-1	0.120554	Column-based
10x.s2__GCAACATGTAGTCACT-1	0.206577	Column-based
10x.s2__GCACATAAGACGGAAA-1	-5.97274e-06	Column-based
10x.s2__GCACATATCTGATGGT-1	0.271395	Column-based
10x.s2__GCACGGTAGTGATCGG-1	2.64868e-06	Column-based
10x.s2__GCACGGTGTTAGGGAC-1	0.0791826	Column-based
10x.s2__GCACTAAAGCACCCAC-1	0.076716	Column-based
10x.s2__GCATCTCAGGGATCGT-1	0.105193	Column-based
10x.s2__GCATCTCGTGAGTGAC-1	0.0832948	Column-based
10x.s2__GCATGATGTCTCTCCA-1	0.325903	Column-based
10x.s2__GCCATTCAGGTTGGTG-1	0.311551	Column-based
10x.s2__GCCATTCGTAGAGGAA-1	0.114225	Column-based
10x.s2__GCCGATGCAGCCCACA-1	0.350134	Column-based
10x.s2__GCCTGTTGTAGACGGT-1	0.072909	Column-based
10x.s2__GCGAGAAGTCAGTCCG-1	-2.84836e-06	Column-based
10x.s2__GCGAGAATCTCCGCAT-1	-6.14369e-06	Column-based
10x.s2__GCGTGCACAGGCATGA-1	0.139849	Column-based
10x.s2__GCGTTTCAGAGCAGAA-1	0.0198111	Column-based
10x.s2__GCGTTTCGTGTAACGG-1	0.464706	Column-based
10x.s2__GCTACAACACATGACT-1	0.139948	Column-based
10x.s2__GCTACAAGTTGCTAGT-1	-9.39977e-06	Column-based
10x.s2__GCTGAATCAAATGAGT-1	0.0458433	Column-based
10x.s2__GCTTCACAGCAAGGAA-1	0.0280572	Column-based
10x.s2__GCTTTCGTCCCAAGTA-1	0.216177	Column-based
10x.s2__GGAATGGTCAGCAGAG-1	0.147096	Column-based
10x.s2__GGAATGGTCTATACGG-1	0.0669943	Column-based
10x.s2__GGACGTCAGTGCACAG-1	0.213894	Column-based
10x.s2__GGACGTCCACACCTAA-1	0.326717	Column-based
10x.s2__GGACGTCTCGTTTACT-1	3.73135e-06	Column-based
10x.s2__GGAGAACGTCTCGACG-1	0.111536	Column-based
10x.s2__GGAGATGCAAGCGAGT-1	0.245384	Column-based
10x.s2__GGAGATGTCGAGAAGC-1	0.141189	Column-based
10x.s2__GGAGATGTCTAAACGC-1	0.255883	Column-based
10x.s2__GGAGGATAGTCGCCAC-1	0.318136	Column-based
10x.s2__GGATCTACATCGCTAA-1	0.0821804	Column-based
10x.s2__GGATCTATCTGCACCT-1	0.157995	Column-based
10x.s2__GGCAGTCGTGACTATC-1	0.0480465	Column-based
10x.s2__GGCGTCAAGAGGTCGT-1	0.107911	Column-based
10x.s2__GGCGTCATCCTCGCAT-1	0.139718	Column-based
10x.s2__GGCTGTGAGAATCGCG-1	0.146428	Column-based
10x.s2__GGCTGTGCAATGTTGC-1	0.0688486	Column-based
10x.s2__GGCTTGGCACACTTAG-1	0.0656303	Column-based
10x.s2__GGGACCTAGCTGGCTC-1	0.140342	Column-based
10x.s2__GGGACTCCATGGCCAC-1	0.246755	Column-based
10x.s2__GGGAGTAAGGTGAGAA-1	6.86779e-06	Column-based
10x.s2__GGGATCCAGGCATCAG-1	0.555719	Column-based
10x.s2__GGGATCCGTGGTACAG-1	0.14301	Column-based
10x.s2__GGGATGACAGTGAGCA-1	0.150478	Column-based
10x.s2__GGGCGTTTCTCGCCTA-1	0.363608	Column-based
10x.s2__GGGCTACGTACTGCGC-1	0.418865	Column-based
10x.s2__GGGCTCAGTCCAACGC-1	0.29085	Column-based
10x.s2__GGGTAGAAGTAATACG-1	5.27209e-06	Column-based
10x.s2__GGGTCACGTAGTCGTT-1	1.67348e-05	Column-based
10x.s2__GGGTGTCCACAAACGG-1	0.0813191	Column-based
10x.s2__GGGTTTAGTAGGGTAC-1	0.135682	Column-based
10x.s2__GGTCTGGAGATCGACG-1	0.104585	Column-based
10x.s2__GGTGAAGAGACTACGG-1	0.229042	Column-based
10x.s2__GGTGTTACAGCTGTTA-1	0.310712	Column-based
10x.s2__GGTGTTACATCATTTC-1	0.139088	Column-based
10x.s2__GGTTAACAGTTTGTCG-1	0.0347086	Column-based
10x.s2__GGTTCTCCACCTCTGT-1	0.269053	Column-based
10x.s2__GGTTGTATCGGCAGTC-1	0.140134	Column-based
10x.s2__GTAACCACACATACGT-1	0.316998	Column-based
10x.s2__GTAACCATCTCTATAC-1	0.654189	Column-based
10x.s2__GTAAGTCGTAATGTGA-1	0.103761	Column-based
10x.s2__GTAATCGGTAGGCAGT-1	0.222002	Column-based
10x.s2__GTAATGCGTATAGCTC-1	0.0261112	Column-based
10x.s2__GTAATGCTCCACCTGT-1	0.442234	Column-based
10x.s2__GTACAACCAACAACAA-1	-7.9488e-06	Column-based
10x.s2__GTACAGTGTTGCACGC-1	0.154198	Column-based
10x.s2__GTAGGAGCATTGCTGA-1	0.14367	Column-based
10x.s2__GTAGGAGTCGAGAGAC-1	0.104526	Column-based
10x.s2__GTAGGTTCAGCGTAGA-1	0.238292	Column-based
10x.s2__GTAGTACCAACGCCCA-1	0.295176	Column-based
10x.s2__GTATTGGCATGACAGG-1	1.0633e-05	Column-based
10x.s2__GTATTGGGTGGGTCAA-1	4.53918e-06	Column-based
10x.s2__GTATTTCCATGTTTGG-1	0.282105	Column-based
10x.s2__GTCAAACGTCACCCTT-1	0.386946	Column-based
10x.s2__GTCAAACTCATTGCCC-1	0.295934	Column-based
10x.s2__GTCACGGAGGTTTGAA-1	-4.8459e-06	Column-based
10x.s2__GTCACGGCAATGGCAG-1	-9.06847e-06	Column-based
10x.s2__GTCACTCTCCAAATGC-1	0.275213	Column-based
10x.s2__GTCACTCTCCAGTGTA-1	-4.13467e-06	Column-based
10x.s2__GTCAGCGCAGGTTACT-1	0.194903	Column-based
10x.s2__GTCAGCGGTGGAATGC-1	1.06298e-05	Column-based
10x.s2__GTCCCATAGCGATGAC-1	0.368054	Column-based
10x.s2__GTCCCATGTAGCCCTG-1	0.115483	Column-based
10x.s2__GTCGCGAGTTCAGCGC-1	0.312836	Column-based
10x.s2__GTCGCGATCCGTCCTA-1	0.222097	Column-based
10x.s2__GTCGTTCTCAAGCCGC-1	1.90518e-05	Column-based
10x.s2__GTCTACCCAGGCAATG-1	0.350193	Column-based
10x.s2__GTCTCACTCTCTTAAC-1	0.198414	Column-based
10x.s2__GTCTGTCAGCACACAG-1	0.134644	Column-based
10x.s2__GTGAGCCCACCTCGTT-1	6.49684e-06	Column-based
10x.s2__GTGAGGATCTCGAGTA-1	0.217704	Column-based
10x.s2__GTGATGTTCCGTGTCT-1	0.213048	Column-based
10x.s2__GTGCACGCACGCACCA-1	0.130875	Column-based
10x.s2__GTGCAGCAGAAACCAT-1	0.106432	Column-based
10x.s2__GTGCGTGTCTAAGAAG-1	-2.87097e-06	Column-based
10x.s2__GTGCTGGGTACGCTTA-1	0.159981	Column-based
10x.s2__GTGCTGGTCTTGATTC-1	0.0748491	Column-based
10x.s2__GTGGAAGAGTGCGCTC-1	-5.75618e-06	Column-based
10x.s2__GTGGAGAAGCATATGA-1	0.257102	Column-based
10x.s2__GTGGCGTCAACCCGCA-1	0.105005	Column-based
10x.s2__GTGGCGTCACGTCTCT-1	0.230476	Column-based
10x.s2__GTGGTTAGTAGTCGTT-1	0.0391447	Column-based
10x.s2__GTGTGGCGTTTATGCG-1	0.163997	Column-based
10x.s2__GTGTTCCCAAGGCTTT-1	0.278572	Column-based
10x.s2__GTGTTCCGTTCGTTCC-1	0.11605	Column-based
10x.s2__GTTACAGTCCCAGGAC-1	0.0624331	Column-based
10x.s2__GTTACAGTCCTCAGAA-1	0.116494	Column-based
10x.s2__GTTACGACAGGCATGA-1	0.0553222	Column-based
10x.s2__GTTACGATCACTTTGT-1	0.268015	Column-based
10x.s2__GTTAGACTCGTCAGAT-1	0.199721	Column-based
10x.s2__GTTCATTCAAATGCGG-1	0.139889	Column-based
10x.s2__GTTCCGTAGGCCTGAA-1	-2.77047e-06	Column-based
10x.s2__GTTCTATTCGGTCGGT-1	0.105518	Column-based
10x.s2__GTTGCGGAGAACCGCA-1	0.251848	Column-based
10x.s2__GTTGCTCAGTGAGTGC-1	0.253794	Column-based
10x.s2__GTTGTCCGTCTCTCAC-1	0.0704712	Column-based
10x.s2__GTTGTCCGTTTCACTT-1	0.142472	Column-based
10x.s2__GTTGTCCTCGACACCG-1	0.212187	Column-based
10x.s2__GTTGTCCTCTTGCAGA-1	0.136456	Column-based
10x.s2__GTTTGGACAAATGCGG-1	0.339862	Column-based
10x.s2__GTTTGGACAACTGAAA-1	0.104246	Column-based
10x.s2__TAACACGAGCCTGTGC-1	0.211198	Column-based
10x.s2__TAACACGAGGCTGAAC-1	0.140151	Column-based
10x.s2__TAACACGCATCAGTCA-1	0.37205	Column-based
10x.s2__TAACTTCGTATCGAGG-1	0.114681	Column-based
10x.s2__TAAGCACAGGGCAACT-1	-8.76455e-06	Column-based
10x.s2__TAAGCCAAGGCTCACC-1	0.0844163	Column-based
10x.s2__TAAGCCATCTGTGTGA-1	3.37838e-06	Column-based
10x.s2__TAAGCCATCTTCCCAG-1	0.14029	Column-based
10x.s2__TAAGCGTGTTGTGCAT-1	0.0748497	Column-based
10x.s2__TAAGTCGCACCCTATC-1	0.33781	Column-based
10x.s2__TAAGTCGGTAACGCGA-1	0.14567	Column-based
10x.s2__TAAGTCGGTATTGACC-1	0.340432	Column-based
10x.s2__TAATTCCTCTGGTTGA-1	0.116294	Column-based
10x.s2__TACAACGCAATCCTAG-1	0.061295	Column-based
10x.s2__TACATTCTCAACTTTC-1	-2.42881e-05	Column-based
10x.s2__TACATTCTCCAGTTCC-1	1.72799e-05	Column-based
10x.s2__TACCCGTAGGGTCACA-1	0.308005	Column-based
10x.s2__TACCGGGTCCATTTCA-1	0.220375	Column-based
10x.s2__TACCTCGCACGCACCA-1	0.431322	Column-based
10x.s2__TACGCTCTCGAGAATA-1	0.206771	Column-based
10x.s2__TACGCTCTCGGCATAT-1	0.114337	Column-based
10x.s2__TACGGGCCATGACCCG-1	0.104011	Column-based
10x.s2__TACGGTAAGCGAGGAG-1	-6.03156e-07	Column-based
10x.s2__TACGTCCCACCAGTTA-1	0.17195	Column-based
10x.s2__TACGTCCGTACTCCCT-1	0.116927	Column-based
10x.s2__TACGTCCGTGGTTTGT-1	0.165075	Column-based
10x.s2__TACTGCCCAGGTTCGC-1	0.350242	Column-based
10x.s2__TACTGCCGTCTTGAGT-1	0.222766	Column-based
10x.s2__TACTTGTCATTGAGGG-1	0.135528	Column-based
10x.s2__TAGGAGGGTACCTAAC-1	0.245815	Column-based
10x.s2__TAGGTACAGTATGGCG-1	-2.76406e-06	Column-based
10x.s2__TAGGTACCAACTCGAT-1	0.170964	Column-based
10x.s2__TAGGTACCATGCCGGT-1	0.352404	Column-based
10x.s2__TAGTGCAAGTGAGGCT-1	0.383611	Column-based
10x.s2__TATACCTAGGAAAGGT-1	0.223427	Column-based
10x.s2__TATACCTAGTAAGGGA-1	0.229525	Column-based
10x.s2__TATCAGGCATGTGGCC-1	0.247623	Column-based
10x.s2__TATCAGGGTTATCTTC-1	0.0709112	Column-based
10x.s2__TATCAGGTCGCGTGAC-1	0.134842	Column-based
10x.s2__TATCCTAAGAAGCGAA-1	7.6706e-08	Column-based
10x.s2__TATCGCCCAGAGGTTG-1	0.134767	Column-based
10x.s2__TATCTGTGTATTGCCA-1	0.116109	Column-based
10x.s2__TATCTTGTCACTTGTT-1	0.197856	Column-based
10x.s2__TATGTTCCAAGCGGAT-1	0.272778	Column-based
10x.s2__TATTCCATCGTGTTCC-1	0.289997	Column-based
10x.s2__TATTTCGAGGCTTAAA-1	0.229238	Column-based
10x.s2__TATTTCGTCGGCTGAC-1	0.177525	Column-based
10x.s2__TCAAGACCAGCAGACA-1	0.0808997	Column-based
10x.s2__TCAAGCAAGTGGACTG-1	0.0313405	Column-based
10x.s2__TCAAGCACATGTTTGG-1	0.378558	Column-based
10x.s2__TCAATCTTCTTCGTGC-1	0.211714	Column-based
10x.s2__TCACAAGTCCACACAA-1	-5.40543e-06	Column-based
10x.s2__TCACACCGTTCAAACC-1	-5.47074e-06	Column-based
10x.s2__TCACACCTCGTTGTAG-1	0.148964	Column-based
10x.s2__TCACTATCAAGTGTCT-1	0.237677	Column-based
10x.s2__TCACTATCATCGGTTA-1	0.179159	Column-based
10x.s2__TCACTCGTCTGGCTGG-1	0.444616	Column-based
10x.s2__TCAGCAAAGTACCCTA-1	3.24008e-07	Column-based
10x.s2__TCAGCAAAGTAGGTTA-1	0.0300797	Column-based
10x.s2__TCAGCAAGTGTAGTGG-1	0.112425	Column-based
10x.s2__TCAGGTACAGCTGTAT-1	1.76415e-05	Column-based
10x.s2__TCAGTGAAGCGTCTGC-1	0.131615	Column-based
10x.s2__TCAGTGAAGGGTACGT-1	0.111941	Column-based
10x.s2__TCAGTGATCTAGAGCT-1	4.18946e-07	Column-based
10x.s2__TCAGTTTGTGCTGTCG-1	1.24649e-05	Column-based
10x.s2__TCATACTGTGGCAACA-1	-1.57797e-05	Column-based
10x.s2__TCATATCCACGGTGAA-1	0.0282832	Column-based
10x.s2__TCATATCGTCACTACA-1	4.67831e-06	Column-based
10x.s2__TCATGCCCAGTTGGTT-1	0.0365912	Column-based
10x.s2__TCATGGAAGTACAGAT-1	0.192613	Column-based
10x.s2__TCATTACCAACCAACT-1	1.51942e-05	Column-based
10x.s2__TCCACGTGTTATTCCT-1	0.113424	Column-based
10x.s2__TCCAGAAGTTACCTTT-1	0.110085	Column-based
10x.s2__TCCCACAGTTCTCCTG-1	0.217036	Column-based
10x.s2__TCCCATGAGAACTTCC-1	-2.21098e-06	Column-based
10x.s2__TCCCATGCACCAACAT-1	0.0783807	Column-based
10x.s2__TCCGATCTCTGGACTA-1	0.0243301	Column-based
10x.s2__TCCTAATAGGCCTTCG-1	0.277344	Column-based
10x.s2__TCCTAATAGTGTAGAT-1	0.211097	Column-based
10x.s2__TCCTAATTCCATAGGT-1	0.0377608	Column-based
10x.s2__TCCTAATTCGCTGACG-1	0.064613	Column-based
10x.s2__TCCTCGATCTGGACTA-1	0.135749	Column-based
10x.s2__TCCTCTTTCGTGGCGT-1	-1.95933e-05	Column-based
10x.s2__TCCTGCACACGTGTGC-1	0.23424	Column-based
10x.s2__TCCTGCAGTGACACGA-1	0.268667	Column-based
10x.s2__TCCTGCATCCACACAA-1	0.193823	Column-based
10x.s2__TCGAACAAGCTTCGTA-1	0.240717	Column-based
10x.s2__TCGAAGTGTCTTCATT-1	0.156056	Column-based
10x.s2__TCGACCTTCTGAATCG-1	4.09864e-07	Column-based
10x.s2__TCGACGGAGGCTGAAC-1	-8.18324e-06	Column-based
10x.s2__TCGACGGCATACCACA-1	0.0615743	Column-based
10x.s2__TCGACGGGTCGATTAC-1	0.227813	Column-based
10x.s2__TCGACGGTCTTACCAT-1	-8.17393e-06	Column-based
10x.s2__TCGCAGGTCAAATGAG-1	-2.87493e-07	Column-based
10x.s2__TCGCTCAAGTGGACTG-1	0.45002	Column-based
10x.s2__TCGGGTGTCTAGTACG-1	-1.12927e-05	Column-based
10x.s2__TCGTGGGCACGGTGCT-1	0.115824	Column-based
10x.s2__TCTACATGTATGGTTC-1	0.159902	Column-based
10x.s2__TCTACATGTCTCACAA-1	1.48231e-05	Column-based
10x.s2__TCTACATTCGGTCTAA-1	-8.43053e-06	Column-based
10x.s2__TCTATACCATAGGTTC-1	-6.61953e-07	Column-based
10x.s2__TCTATACTCCGACAGC-1	0.29886	Column-based
10x.s2__TCTCCGAAGTCGTCTA-1	-1.1259e-06	Column-based
10x.s2__TCTCTGGCAATACGAA-1	0.143435	Column-based
10x.s2__TCTCTGGCAGTCTCTC-1	0.248808	Column-based
10x.s2__TCTGCCAAGGTCGTAG-1	0.20925	Column-based
10x.s2__TCTGCCAGTGGACTGA-1	0.0822398	Column-based
10x.s2__TCTGTCGGTCTGGTTA-1	0.0604355	Column-based
10x.s2__TCTTAGTGTTGGTAGG-1	0.296702	Column-based
10x.s2__TCTTTGAGTAAGCGGT-1	0.323993	Column-based
10x.s2__TGAATCGAGAGGTGCT-1	1.08951e-05	Column-based
10x.s2__TGAATGCAGAGTCACG-1	5.08786e-06	Column-based
10x.s2__TGACGCGAGCGATCGA-1	0.125903	Column-based
10x.s2__TGAGACTCATGACAGG-1	0.249237	Column-based
10x.s2__TGAGGAGGTAAGTCAA-1	0.134674	Column-based
10x.s2__TGAGGGAAGGCATTTC-1	0.0803787	Column-based
10x.s2__TGAGTCAGTATGGGAC-1	0.110001	Column-based
10x.s2__TGATCTTTCATACGGT-1	0.115412	Column-based
10x.s2__TGATTCTTCCGGCAGT-1	0.109303	Column-based
10x.s2__TGATTTCGTCGTTGGC-1	7.65968e-06	Column-based
10x.s2__TGCAGATAGATGTTAG-1	0.105199	Column-based
10x.s2__TGCAGATGTAGATTGA-1	-1.90546e-05	Column-based
10x.s2__TGCAGGCGTGAGCCAA-1	0.237714	Column-based
10x.s2__TGCAGTAGTATCACCA-1	0.331424	Column-based
10x.s2__TGCATGATCCTTCTAA-1	-1.37639e-05	Column-based
10x.s2__TGCCGAGAGTGTACCT-1	0.112341	Column-based
10x.s2__TGCGACGCACGGGCTT-1	0.180822	Column-based
10x.s2__TGCGATATCTAGCCAA-1	0.180233	Column-based
10x.s2__TGCTCCATCTGCAGCG-1	0.0608549	Column-based
10x.s2__TGCTCGTGTATCCTTT-1	0.0479219	Column-based
10x.s2__TGCTTCGAGCCGATCC-1	-1.64981e-05	Column-based
10x.s2__TGCTTGCCACTGTTCC-1	0.404436	Column-based
10x.s2__TGGATCACAAGGATGC-1	0.106235	Column-based
10x.s2__TGGGAGAGTTTGGAAA-1	0.273618	Column-based
10x.s2__TGGGCGTGTCTTCCGT-1	0.254661	Column-based
10x.s2__TGGGCTGAGCAACCAG-1	0.116106	Column-based
10x.s2__TGGGTTAGTTTCTTAC-1	0.139751	Column-based
10x.s2__TGGTTAGCAACGGTAG-1	9.62609e-06	Column-based
10x.s2__TGTAACGCAGTAACCT-1	1.40646e-05	Column-based
10x.s2__TGTAAGCCATAGGTTC-1	0.0596026	Column-based
10x.s2__TGTAAGCGTAGAGCTG-1	0.254274	Column-based
10x.s2__TGTAGACCATCTATCT-1	0.195387	Column-based
10x.s2__TGTCAGACATTCGGGC-1	-9.56309e-06	Column-based
10x.s2__TGTCCACCAACAGATA-1	0.117041	Column-based
10x.s2__TGTCCACCAGTATGAA-1	0.246186	Column-based
10x.s2__TGTGATGGTTCCGCTT-1	0.15533	Column-based
10x.s2__TGTGCGGCAATCTGCA-1	0.282198	Column-based
10x.s2__TGTGCGGGTTGCATAC-1	0.209137	Column-based
10x.s2__TGTGGCGAGCGACTAG-1	0.103953	Column-based
10x.s2__TGTGGCGTCCCGAGTG-1	0.144341	Column-based
10x.s2__TGTGTGATCTCGCCTA-1	0.311985	Column-based
10x.s2__TGTTCATCACCAGACC-1	-6.89632e-06	Column-based
10x.s2__TGTTCATTCTCCCAAC-1	0.191866	Column-based
10x.s2__TGTTCTATCGACATAC-1	0.116472	Column-based
10x.s2__TGTTGAGCAAGCACCC-1	0.372879	Column-based
10x.s2__TTACAGGTCCACATAG-1	0.385515	Column-based
10x.s2__TTACCATCACATATCG-1	0.490103	Column-based
10x.s2__TTACCATGTACGTTCA-1	0.112139	Column-based
10x.s2__TTACCGCTCGTCAACA-1	0.089996	Column-based
10x.s2__TTACCGCTCGTTACCC-1	0.290951	Column-based
10x.s2__TTAGTCTCAAGACAAT-1	0.13515	Column-based
10x.s2__TTCAATCGTGCACAAG-1	0.0786618	Column-based
10x.s2__TTCACCGTCAAGTTGC-1	0.0892429	Column-based
10x.s2__TTCACGCGTCACATTG-1	5.73154e-06	Column-based
10x.s2__TTCACGCGTCCTATAG-1	0.115085	Column-based
10x.s2__TTCACGCGTTCGGTCG-1	0.139666	Column-based
10x.s2__TTCACGCTCCAGCTCT-1	0.0294232	Column-based
10x.s2__TTCAGGACATCTCAAG-1	0.0647661	Column-based
10x.s2__TTCATTGAGCGTACAG-1	0.320271	Column-based
10x.s2__TTCCACGCAGAACCGA-1	1.53917e-05	Column-based
10x.s2__TTCCGGTCACAGTACT-1	1.34602e-05	Column-based
10x.s2__TTCCGGTGTCGCAACC-1	-8.42856e-06	Column-based
10x.s2__TTCCGTGAGGATGAGA-1	-6.69874e-06	Column-based
10x.s2__TTCCTAACACACCTTC-1	0.0751338	Column-based
10x.s2__TTCGGTCCATGTGCCG-1	0.374951	Column-based
10x.s2__TTCTAGTCATTACGGT-1	0.0834236	Column-based
10x.s2__TTCTTCCTCACCCTGT-1	0.157811	Column-based
10x.s2__TTCTTGAGTGCTGCAC-1	0.212553	Column-based
10x.s2__TTCTTGAGTGGACCTC-1	1.58547e-06	Column-based
10x.s2__TTGAACGCATTGCTGA-1	1.55627e-07	Column-based
10x.s2__TTGACCCAGTCACTGT-1	0.0756507	Column-based
10x.s2__TTGATGGGTTCCGCTT-1	0.0380028	Column-based
10x.s2__TTGCCTGAGGCTAACG-1	0.0254767	Column-based
10x.s2__TTGCCTGCACTTCTCG-1	0.0174263	Column-based
10x.s2__TTGCTGCTCCTACCGT-1	0.075857	Column-based
10x.s2__TTGCTGCTCGTGGCTG-1	3.84949e-06	Column-based
10x.s2__TTGGGATAGTATTCCG-1	0.0217178	Column-based
10x.s2__TTGGGCGCACGTATAC-1	0.158567	Column-based
10x.s2__TTGGTTTGTACCGGCT-1	0.291678	Column-based
10x.s2__TTGTGGAGTCCAACGC-1	0.226285	Column-based
10x.s2__TTGTGTTTCACCCATC-1	-1.35801e-06	Column-based
10x.s2__TTGTTGTGTAACTTCG-1	0.142628	Column-based
10x.s2__TTGTTTGCAGCTAACT-1	0.135058	Column-based
10x.s2__TTGTTTGCATCGCTGG-1	0.106088	Column-based
10x.s2__TTTACCACACAGCATT-1	0.159419	Column-based
10x.s2__TTTACGTGTCACCGCA-1	0.108564	Column-based
10x.s2__TTTACTGAGGGCAATC-1	0.242226	Column-based
10x.s2__TTTACTGTCACTGGGC-1	0.21903	Column-based
10x.s2__TTTATGCGTCTACTGA-1	0.0793841	Column-based
10x.s2__TTTCACATCCGATCTC-1	0.03557	Column-based
10x.s2__TTTCATGAGAGGACTC-1	0.0801493	Column-based
10x.s2__TTTCATGCAGCGGTCT-1	0.226857	Column-based
10x.s2__TTTCATGCATCCGTGG-1	4.09163e-06	Column-based
10x.s2__TTTCCTCGTAGATTGA-1	0.241043	Column-based
10x.s2__TTTCCTCTCCATTGTT-1	0.103752	Column-based
10x.s2__TTTCGATTCAACTACG-1	0.139246	Column-based
10x.s2__TTTCGATTCGTTTACT-1	0.115055	Column-based
10x.s2__TTTGATCCAAACTCGT-1	0.107506	Column-based
10x.s2__TTTGATCTCCGGACTG-1	0.266152	Column-based
10x.s2__TTTGGTTCATGACGTT-1	0.187935	Column-based
Suc.s1__AACAACCAGACGCATG-1	0.19519	Centrifugation-based
Suc.s1__ACAAGCTGTTCTCCCA-1	0.301139	Centrifugation-based
Suc.s1__ACAAGCTTCGGCCAAC-1	0.0481416	Centrifugation-based
Suc.s1__ACATCGAAGAAACCAT-1	1.09624e-05	Centrifugation-based
Suc.s1__ACTTAGGAGTCTTCCC-1	0.262654	Centrifugation-based
Suc.s1__AGACCCGAGGCTTTCA-1	0.0432354	Centrifugation-based
Suc.s1__AGACCCGTCCTGTACC-1	0.0788351	Centrifugation-based
Suc.s1__AGACTCAGTCTGTAAC-1	0.109557	Centrifugation-based
Suc.s1__AGAGAGCGTAGCTTTG-1	-6.26588e-06	Centrifugation-based
Suc.s1__AGGACTTTCGGCCAAC-1	0.220142	Centrifugation-based
Suc.s1__AGTAACCCACTGCGTG-1	0.255669	Centrifugation-based
Suc.s1__AGTTAGCCAGCTGTCG-1	0.160566	Centrifugation-based
Suc.s1__ATCCACCCAGACACAG-1	0.0169497	Centrifugation-based
Suc.s1__ATCGTCCTCGAGTTGT-1	0.151773	Centrifugation-based
Suc.s1__ATGAAAGCATGAGTAA-1	0.19957	Centrifugation-based
Suc.s1__ATTACCTTCAGGACAG-1	0.209622	Centrifugation-based
Suc.s1__ATTCAGGGTGCGAGTA-1	3.69542e-06	Centrifugation-based
Suc.s1__CAACAACTCTTGATTC-1	0.0838612	Centrifugation-based
Suc.s1__CAACGATTCGCTGTTC-1	0.067243	Centrifugation-based
Suc.s1__CACAGGCAGTCTGGTT-1	0.0175244	Centrifugation-based
Suc.s1__CAGAGCCAGTCTTCGA-1	0.106517	Centrifugation-based
Suc.s1__CATAAGCCAGCGATTT-1	0.215428	Centrifugation-based
Suc.s1__CATCCCATCGTGTCAA-1	0.141038	Centrifugation-based
Suc.s1__CCCGAAGCAACTGCTA-1	0.127191	Centrifugation-based
Suc.s1__CCCTCAAAGCCTGTCG-1	0.111044	Centrifugation-based
Suc.s1__CCGTAGGAGCACTCGC-1	0.405475	Centrifugation-based
Suc.s1__CCTCAGTCAGTAGAGC-1	0.150941	Centrifugation-based
Suc.s1__CGAGGCTAGGCGCTTC-1	0.299997	Centrifugation-based
Suc.s1__CGAGTGCGTTCGGACC-1	0.142132	Centrifugation-based
Suc.s1__CGATGCGGTGATGTAA-1	0.14052	Centrifugation-based
Suc.s1__CGGAACCGTTGTTGAC-1	0.207148	Centrifugation-based
Suc.s1__CGGGTCAAGGCGTTGA-1	0.0593357	Centrifugation-based
Suc.s1__CGGGTCAGTTGCGGAA-1	0.110009	Centrifugation-based
Suc.s1__CGTCCATCACATATGC-1	0.303481	Centrifugation-based
Suc.s1__CTAGGTACAGCGAACA-1	0.13662	Centrifugation-based
Suc.s1__CTCAGAAGTACGCTAT-1	0.409343	Centrifugation-based
Suc.s1__CTGAGCGCACTACGGC-1	0.247679	Centrifugation-based
Suc.s1__GACACGCGTTAACAGA-1	0.223319	Centrifugation-based
Suc.s1__GACCCAGTCATCGACA-1	0.114104	Centrifugation-based
Suc.s1__GACTGATTCCCAGCGA-1	0.166055	Centrifugation-based
Suc.s1__GAGTTACCAGCGTACC-1	0.272819	Centrifugation-based
Suc.s1__GAGTTTGTCCATCACC-1	0.280086	Centrifugation-based
Suc.s1__GATCACATCCCTTGTG-1	0.539024	Centrifugation-based
Suc.s1__GATGACTCATCGATCA-1	0.134926	Centrifugation-based
Suc.s1__GATGAGGAGGCGATAC-1	0.210857	Centrifugation-based
Suc.s1__GATGTTGTCAGCGCGT-1	0.204668	Centrifugation-based
Suc.s1__GCGATCGCAATTAGGA-1	0.344951	Centrifugation-based
Suc.s1__GCTTTCGCATGGAATA-1	7.47873e-06	Centrifugation-based
Suc.s1__GGAACCCTCTGTCGTC-1	0.294811	Centrifugation-based
Suc.s1__GGTAACTCACGATAGG-1	0.338849	Centrifugation-based
Suc.s1__GGTGTCGAGCAGGTCA-1	0.4583	Centrifugation-based
Suc.s1__GGTGTTAGTATGCGGA-1	0.328854	Centrifugation-based
Suc.s1__GTCACGGGTGTTCGTA-1	0.479292	Centrifugation-based
Suc.s1__GTCATCCAGAGTCTGG-1	0.345041	Centrifugation-based
Suc.s1__GTCCCATGTGTAGCAG-1	0.386799	Centrifugation-based
Suc.s1__GTGAGTTAGTTAACAG-1	0.341756	Centrifugation-based
Suc.s1__GTTGTGACATGACTAC-1	0.214608	Centrifugation-based
Suc.s1__TACCGGGTCCTCGCAT-1	0.405434	Centrifugation-based
Suc.s1__TACTTGTAGTCGTCTA-1	0.113032	Centrifugation-based
Suc.s1__TAGGAGGAGTGGACTG-1	0.255371	Centrifugation-based
Suc.s1__TATCCTAGTGTCTTCC-1	0.384524	Centrifugation-based
Suc.s1__TATTCCAGTCATTCCC-1	0.180792	Centrifugation-based
Suc.s1__TCATGTTAGTAGGATT-1	-5.04888e-06	Centrifugation-based
Suc.s1__TCCCATGGTGTTTCTT-1	-3.04923e-06	Centrifugation-based
Suc.s1__TCCTGCAGTTCGTAAC-1	0.16549	Centrifugation-based
Suc.s1__TCGTGGGGTAACACGG-1	0.113616	Centrifugation-based
Suc.s1__TGAGACTTCGCACGGT-1	0.2779	Centrifugation-based
Suc.s1__TGAGCGCTCAGGTAAA-1	0.24547	Centrifugation-based
Suc.s1__TGATGCAAGCTGTGCC-1	0.216862	Centrifugation-based
Suc.s1__TGTGAGTCACTTTATC-1	0.34633	Centrifugation-based
Suc.s1__TGTGATGGTAGTGATA-1	0.323423	Centrifugation-based
Suc.s1__TTACAGGTCTTGGTGA-1	0.353521	Centrifugation-based
Suc.s1__TTCAATCAGATTACCC-1	0.50382	Centrifugation-based
Suc.s1__TTCAGGAGTGATACAA-1	0.375301	Centrifugation-based
Suc.s1__TTCATTGAGTAGCAAT-1	0.0572793	Centrifugation-based
Suc.s1__TTCCTCTGTCTGCCTT-1	0.0507145	Centrifugation-based
Suc.s1__TTCTTCCCAGCATCTA-1	0.515759	Centrifugation-based
Suc.s1__TTGATGGGTACCGCGT-1	0.106209	Centrifugation-based
Suc.s1__TTGGGTAGTTTACCAG-1	0.228863	Centrifugation-based
Suc.s1__TTGTGTTGTAGACGTG-1	0.28003	Centrifugation-based
Suc.s1__TTGTTTGAGTCAGAGC-1	0.159139	Centrifugation-based
Suc.s1__TTTGATCGTCAACATC-1	0.195453	Centrifugation-based
Suc.s2__AACAACCCACGGCGTT-1	0.413428	Centrifugation-based
Suc.s2__AACCACAGTGACACAG-1	0.151721	Centrifugation-based
Suc.s2__AAGTACCTCAGACCGC-1	0.534753	Centrifugation-based
Suc.s2__AATGCCAAGGTAAAGG-1	0.0423205	Centrifugation-based
Suc.s2__AGACAAAGTTCCAAAC-1	0.57106	Centrifugation-based
Suc.s2__AGCGATTCAACAGTGG-1	0.139038	Centrifugation-based
Suc.s2__ATCACAGGTCATCCCT-1	0.600295	Centrifugation-based
Suc.s2__CACGGGTCAGCTGTTA-1	0.611193	Centrifugation-based
Suc.s2__CCACTTGAGCGGGTTA-1	0.441771	Centrifugation-based
Suc.s2__CCCTGATAGATGCAGC-1	0.259296	Centrifugation-based
Suc.s2__CCTTCAGGTGCCTACG-1	0.422011	Centrifugation-based
Suc.s2__CGGGCATAGATAGCTA-1	0.619631	Centrifugation-based
Suc.s2__CGGGTCAGTAGAGGAA-1	0.447098	Centrifugation-based
Suc.s2__CTACCTGGTGTGTGGA-1	0.26743	Centrifugation-based
Suc.s2__GAACACTCAAATACGA-1	0.326752	Centrifugation-based
Suc.s2__GATCCCTTCTGTCTCG-1	0.149559	Centrifugation-based
Suc.s2__GATGTTGAGGTGCTGA-1	0.673089	Centrifugation-based
Suc.s2__GCATCTCTCAACTACG-1	0.746665	Centrifugation-based
Suc.s2__GCGGAAAAGTAGATCA-1	0.302466	Centrifugation-based
Suc.s2__GCTACCTGTCAGGTGA-1	0.347532	Centrifugation-based
Suc.s2__GTACAACAGCACTGGA-1	0.548325	Centrifugation-based
Suc.s2__GTAGGAGAGACAACTA-1	0.271813	Centrifugation-based
Suc.s2__GTTTGGATCAAACCCA-1	0.378533	Centrifugation-based
Suc.s2__TATTCCATCACCTACC-1	0.344988	Centrifugation-based
Suc.s2__TCCTCGAAGAATCGCG-1	0.356534	Centrifugation-based
Suc.s2__TCTATCAGTACGAGTG-1	0.342455	Centrifugation-based
Suc.s2__TGCAGTAAGTTTGCTG-1	0.549717	Centrifugation-based
Suc.s2__TGGGATTAGGTATTGA-1	0.501682	Centrifugation-based
Suc.s2__TGTTGGATCTGAGAAA-1	0.482196	Centrifugation-based
Suc.s2__TTGTTCATCATCTCTA-1	0.506914	Centrifugation-based
Suc.s2__TTTACTGAGCAACAAT-1	0.520899	Centrifugation-based
S2.s1__AAACCCATCAATGCAC-1	0.21667	Machine-assisted
S2.s1__AAACGAAAGACGATAT-1	0.284106	Machine-assisted
S2.s1__AAACGAAAGTAAAGCT-1	0.662796	Machine-assisted
S2.s1__AAAGAACCAAGTGCTT-1	0.670534	Machine-assisted
S2.s1__AAAGGATCAAATGAGT-1	0.133557	Machine-assisted
S2.s1__AAAGGATGTCTAACTG-1	0.114281	Machine-assisted
S2.s1__AAAGGGCTCGCAGTTA-1	0.489598	Machine-assisted
S2.s1__AAAGGTATCCCGATCT-1	0.416386	Machine-assisted
S2.s1__AAAGTCCCACCCTATC-1	0.584571	Machine-assisted
S2.s1__AAAGTCCGTCAGGTAG-1	0.609105	Machine-assisted
S2.s1__AAAGTGAGTGTCATTG-1	0.517998	Machine-assisted
S2.s1__AAAGTGATCGCTTACC-1	0.109006	Machine-assisted
S2.s1__AACAAAGCACAGCCTG-1	0.325997	Machine-assisted
S2.s1__AACAAAGGTGGTTTAC-1	0.704215	Machine-assisted
S2.s1__AACACACTCATTGCGA-1	0.786052	Machine-assisted
S2.s1__AACCACATCACTTCTA-1	0.291947	Machine-assisted
S2.s1__AACCCAAGTGGCTTAT-1	0.664232	Machine-assisted
S2.s1__AACCTGAAGGTCCTGC-1	0.276095	Machine-assisted
S2.s1__AACCTTTGTTTACCAG-1	0.252585	Machine-assisted
S2.s1__AACGGGACAACTGTGT-1	0.223527	Machine-assisted
S2.s1__AACGGGAGTCTTCCGT-1	0.150675	Machine-assisted
S2.s1__AACGGGAGTTACGTAC-1	0.379721	Machine-assisted
S2.s1__AACGGGATCGGACCAC-1	0.538287	Machine-assisted
S2.s1__AACGGGATCTGACAGT-1	0.372531	Machine-assisted
S2.s1__AACGTCAGTTAGTTCG-1	0.221808	Machine-assisted
S2.s1__AACGTCATCCAAGCAT-1	0.771178	Machine-assisted
S2.s1__AACGTCATCCACAGCG-1	0.540003	Machine-assisted
S2.s1__AACTTCTCAATTCTCT-1	0.055501	Machine-assisted
S2.s1__AACTTCTCACTGATTG-1	0.69199	Machine-assisted
S2.s1__AAGAACAAGATAGCAT-1	-5.95413e-07	Machine-assisted
S2.s1__AAGAACAGTACAGAAT-1	0.352189	Machine-assisted
S2.s1__AAGAACAGTGCTAGCC-1	0.107615	Machine-assisted
S2.s1__AAGAACATCATACGAC-1	0.6462	Machine-assisted
S2.s1__AAGACAAAGGTAGGCT-1	0.304465	Machine-assisted
S2.s1__AAGACAAGTAGCGTAG-1	0.446736	Machine-assisted
S2.s1__AAGATAGCACCCGTAG-1	0.558294	Machine-assisted
S2.s1__AAGCATCGTACCATAC-1	0.114905	Machine-assisted
S2.s1__AAGCATCTCACTTATC-1	0.498713	Machine-assisted
S2.s1__AAGGAATTCGCTGTTC-1	0.490948	Machine-assisted
S2.s1__AAGTCGTAGGCACTCC-1	0.713031	Machine-assisted
S2.s1__AAGTCGTTCTGTCGCT-1	0.18461	Machine-assisted
S2.s1__AATAGAGAGTGCAGCA-1	0.397148	Machine-assisted
S2.s1__AATAGAGAGTTTCTTC-1	0.386286	Machine-assisted
S2.s1__AATAGAGCAAAGGGTC-1	0.782129	Machine-assisted
S2.s1__AATCGACTCTCTTGCG-1	0.563625	Machine-assisted
S2.s1__AATCGTGAGTTGGGAC-1	0.229341	Machine-assisted
S2.s1__AATGAAGCAGCATACT-1	0.389142	Machine-assisted
S2.s1__AATGAAGTCGCCTTTG-1	0.762762	Machine-assisted
S2.s1__AATGCCAAGTTGGGAC-1	0.651157	Machine-assisted
S2.s1__AATGGAATCATCAGTG-1	0.255813	Machine-assisted
S2.s1__AATTCCTAGCTCTATG-1	0.803107	Machine-assisted
S2.s1__AATTCCTTCGATACGT-1	0.336571	Machine-assisted
S2.s1__AATTTCCCATGGCCAC-1	0.25211	Machine-assisted
S2.s1__AATTTCCGTTTGGAGG-1	0.280714	Machine-assisted
S2.s1__ACAAAGACAGACACCC-1	0.208057	Machine-assisted
S2.s1__ACAACCAGTACGTTCA-1	0.353139	Machine-assisted
S2.s1__ACAAGCTAGAGTTGCG-1	0.247704	Machine-assisted
S2.s1__ACAAGCTGTTAGAAAC-1	0.605486	Machine-assisted
S2.s1__ACACAGTCATCCCACT-1	0.560832	Machine-assisted
S2.s1__ACACCAAGTCGCATGC-1	0.658282	Machine-assisted
S2.s1__ACACCAATCAGGTAAA-1	0.486919	Machine-assisted
S2.s1__ACACGCGTCCTTATCA-1	0.213807	Machine-assisted
S2.s1__ACACTGAGTCTGTAGT-1	0.117676	Machine-assisted
S2.s1__ACACTGATCTCGTCAC-1	0.450942	Machine-assisted
S2.s1__ACATCCCGTATCCTCC-1	0.394479	Machine-assisted
S2.s1__ACATCGAGTCTAACGT-1	0.644135	Machine-assisted
S2.s1__ACATGCATCTTCACAT-1	0.411606	Machine-assisted
S2.s1__ACATTTCTCACCTCTG-1	0.719768	Machine-assisted
S2.s1__ACCAAACCATGCCGGT-1	0.436159	Machine-assisted
S2.s1__ACCACAACAAGAAATC-1	0.684706	Machine-assisted
S2.s1__ACCACAATCTTCCTAA-1	0.142991	Machine-assisted
S2.s1__ACCATTTAGATACGAT-1	0.250799	Machine-assisted
S2.s1__ACCATTTTCGCCGAGT-1	0.3979	Machine-assisted
S2.s1__ACCCAAACAAGCGAGT-1	0.620911	Machine-assisted
S2.s1__ACCCAAACATCCGGTG-1	0.22196	Machine-assisted
S2.s1__ACCCTCAAGTAGGCCA-1	0.648623	Machine-assisted
S2.s1__ACCCTCAGTTTAGACC-1	0.28977	Machine-assisted
S2.s1__ACCTACCCAAATAGCA-1	0.663281	Machine-assisted
S2.s1__ACCTACCCAATGTCAC-1	0.302951	Machine-assisted
S2.s1__ACCTGAACACAAGCCC-1	0.666673	Machine-assisted
S2.s1__ACCTGAAGTATTCCGA-1	0.600521	Machine-assisted
S2.s1__ACCTGTCAGGGTACGT-1	0.787943	Machine-assisted
S2.s1__ACCTGTCGTCTGTGAT-1	0.341843	Machine-assisted
S2.s1__ACGATCAGTCGCATGC-1	0.344027	Machine-assisted
S2.s1__ACGATGTAGTAAGGGA-1	0.249412	Machine-assisted
S2.s1__ACGCACGTCACCCTTG-1	0.393905	Machine-assisted
S2.s1__ACGCACGTCCTAGCCT-1	0.369686	Machine-assisted
S2.s1__ACGGAAGCACCGGAAA-1	0.230199	Machine-assisted
S2.s1__ACGGGTCTCACGAACT-1	0.271141	Machine-assisted
S2.s1__ACGGTTACATACATCG-1	0.457672	Machine-assisted
S2.s1__ACGTAACCATGGGTTT-1	0.37878	Machine-assisted
S2.s1__ACGTACACATAGTCAC-1	0.222192	Machine-assisted
S2.s1__ACGTACAGTATGGAGC-1	0.511899	Machine-assisted
S2.s1__ACGTACAGTGTTCGTA-1	0.345872	Machine-assisted
S2.s1__ACGTACATCAAGTGGG-1	0.500209	Machine-assisted
S2.s1__ACGTACATCCGAGAAG-1	0.631371	Machine-assisted
S2.s1__ACGTAGTCATAATCCG-1	0.300436	Machine-assisted
S2.s1__ACGTCCTCATCCAACA-1	0.562382	Machine-assisted
S2.s1__ACGTTCCCAATTCACG-1	0.781959	Machine-assisted
S2.s1__ACGTTCCTCCGGTAGC-1	0.651005	Machine-assisted
S2.s1__ACTACGAGTGTCGATT-1	0.372571	Machine-assisted
S2.s1__ACTATGGGTGTTAAAG-1	0.255623	Machine-assisted
S2.s1__ACTATGGGTTGACTAC-1	0.210702	Machine-assisted
S2.s1__ACTATTCGTGCTCGTG-1	0.507224	Machine-assisted
S2.s1__ACTCCCACAGCTTTCC-1	0.255198	Machine-assisted
S2.s1__ACTCTCGGTTCGGGTC-1	0.544477	Machine-assisted
S2.s1__ACTCTCGTCGTTCATT-1	0.459475	Machine-assisted
S2.s1__ACTGATGCAACTGGTT-1	0.466174	Machine-assisted
S2.s1__ACTGATGGTGCTATTG-1	0.28347	Machine-assisted
S2.s1__ACTGCAATCCCACAGG-1	0.65224	Machine-assisted
S2.s1__ACTGTCCTCTCATTAC-1	0.66109	Machine-assisted
S2.s1__ACTTAGGAGATCCAAA-1	0.362048	Machine-assisted
S2.s1__ACTTAGGCACAACATC-1	0.106147	Machine-assisted
S2.s1__ACTTATCAGATGCAGC-1	0.535046	Machine-assisted
S2.s1__ACTTCGCAGCGTCGAA-1	0.517766	Machine-assisted
S2.s1__ACTTCGCTCGACGACC-1	0.312759	Machine-assisted
S2.s1__AGAAATGAGGGCCAAT-1	0.256283	Machine-assisted
S2.s1__AGAAATGGTAACAGTA-1	0.112855	Machine-assisted
S2.s1__AGAAATGGTGAATTGA-1	0.169006	Machine-assisted
S2.s1__AGAACAATCATTGTTC-1	0.371008	Machine-assisted
S2.s1__AGAACCTAGGCCTGCT-1	0.248309	Machine-assisted
S2.s1__AGAACCTGTCGTAATC-1	0.507276	Machine-assisted
S2.s1__AGAACCTGTGCTGTCG-1	0.599041	Machine-assisted
S2.s1__AGAACCTGTGTAGCAG-1	0.770864	Machine-assisted
S2.s1__AGAAGCGTCATCTCTA-1	0.299397	Machine-assisted
S2.s1__AGAAGTACAGAGTGTG-1	0.711917	Machine-assisted
S2.s1__AGACAAAGTCAGGTAG-1	0.729043	Machine-assisted
S2.s1__AGACACTCAAGTGTCT-1	0.493184	Machine-assisted
S2.s1__AGACACTGTGATTCTG-1	0.481826	Machine-assisted
S2.s1__AGACACTGTTGAGTCT-1	0.596539	Machine-assisted
S2.s1__AGACCATAGTTGAATG-1	0.513812	Machine-assisted
S2.s1__AGACCCGGTCACTTCC-1	0.43435	Machine-assisted
S2.s1__AGACCCGTCAGGAGAC-1	0.757095	Machine-assisted
S2.s1__AGAGAATAGATTGTGA-1	0.228373	Machine-assisted
S2.s1__AGAGAGCCAACCTAAC-1	0.375761	Machine-assisted
S2.s1__AGAGAGCCACTGAGTT-1	0.142667	Machine-assisted
S2.s1__AGAGCAGAGTGATAAC-1	0.634842	Machine-assisted
S2.s1__AGAGCAGCAACGACTT-1	0.362665	Machine-assisted
S2.s1__AGAGCAGCATAGCACT-1	0.136662	Machine-assisted
S2.s1__AGAGCCCAGCCTATTG-1	0.444195	Machine-assisted
S2.s1__AGAGCCCTCCACACCT-1	0.513376	Machine-assisted
S2.s1__AGATAGACAGGTTCCG-1	0.537624	Machine-assisted
S2.s1__AGATAGAGTCCAGTTA-1	0.786005	Machine-assisted
S2.s1__AGATCCAAGACTCTTG-1	0.223426	Machine-assisted
S2.s1__AGATCCACAGCTACAT-1	0.394142	Machine-assisted
S2.s1__AGCCACGAGACTTCAC-1	0.707929	Machine-assisted
S2.s1__AGCCAGCAGAGAGCAA-1	0.25492	Machine-assisted
S2.s1__AGCTACAAGTATGTAG-1	0.772111	Machine-assisted
S2.s1__AGCTACACAATACCCA-1	0.330286	Machine-assisted
S2.s1__AGCTACAGTCCCTCAT-1	0.419706	Machine-assisted
S2.s1__AGCTACAGTTGACTAC-1	0.418482	Machine-assisted
S2.s1__AGCTCAAAGCCTTTGA-1	0.533715	Machine-assisted
S2.s1__AGGAAATCATAGAAAC-1	0.629941	Machine-assisted
S2.s1__AGGACGAGTTCTCACC-1	0.603409	Machine-assisted
S2.s1__AGGACTTCAAGTTGGG-1	0.697855	Machine-assisted
S2.s1__AGGACTTCAATGGCCC-1	0.520824	Machine-assisted
S2.s1__AGGACTTGTGTCCCTT-1	0.255217	Machine-assisted
S2.s1__AGGACTTTCTATACGG-1	0.45014	Machine-assisted
S2.s1__AGGATAAGTGGTCTGC-1	0.413432	Machine-assisted
S2.s1__AGGATCTCAACTGTGT-1	0.480617	Machine-assisted
S2.s1__AGGCATTAGCGTGAAC-1	0.463514	Machine-assisted
S2.s1__AGGCATTCACTAGTAC-1	0.346094	Machine-assisted
S2.s1__AGGCCACAGGCTTCCG-1	0.217061	Machine-assisted
S2.s1__AGGCCACCACAGCGCT-1	0.389129	Machine-assisted
S2.s1__AGGCCACTCCAAGCTA-1	0.358586	Machine-assisted
S2.s1__AGGCTGCCAGGGACTA-1	0.571771	Machine-assisted
S2.s1__AGGCTGCGTGTGTGGA-1	0.608511	Machine-assisted
S2.s1__AGGGCCTTCCTATGGA-1	0.692271	Machine-assisted
S2.s1__AGGGCTCAGCAATTAG-1	0.623334	Machine-assisted
S2.s1__AGGGCTCCAGGCGAAT-1	0.339717	Machine-assisted
S2.s1__AGGGCTCCATGCCGCA-1	0.736298	Machine-assisted
S2.s1__AGGGCTCTCAGCTGAT-1	0.357762	Machine-assisted
S2.s1__AGGGTCCGTACAACGG-1	0.777814	Machine-assisted
S2.s1__AGGGTGATCCGGACGT-1	0.224537	Machine-assisted
S2.s1__AGGGTTTGTGAGATCG-1	0.132631	Machine-assisted
S2.s1__AGGGTTTTCGTTGTAG-1	0.61058	Machine-assisted
S2.s1__AGGTCATGTCAACACT-1	0.362194	Machine-assisted
S2.s1__AGGTCTACATGAAGCG-1	0.795623	Machine-assisted
S2.s1__AGGTGTTAGTCGCCCA-1	0.398964	Machine-assisted
S2.s1__AGGTGTTGTTTACCAG-1	0.720154	Machine-assisted
S2.s1__AGTACTGCACTGAGGA-1	0.637571	Machine-assisted
S2.s1__AGTCTCCAGAGAGTGA-1	0.564004	Machine-assisted
S2.s1__AGTCTCCTCGCCGATG-1	0.513922	Machine-assisted
S2.s1__AGTGATCAGACGAGCT-1	0.280681	Machine-assisted
S2.s1__AGTGCCGCATGACGGA-1	0.511609	Machine-assisted
S2.s1__AGTGTTGCATCACGGC-1	0.523967	Machine-assisted
S2.s1__AGTGTTGGTAACATGA-1	0.398713	Machine-assisted
S2.s1__AGTTAGCGTTAGAAGT-1	0.65627	Machine-assisted
S2.s1__AGTTCCCTCATTCGGA-1	0.64387	Machine-assisted
S2.s1__AGTTCGACACTCCCTA-1	0.616477	Machine-assisted
S2.s1__ATACCGATCCGTCCTA-1	9.67046e-06	Machine-assisted
S2.s1__ATACCTTAGGCTATCT-1	0.302019	Machine-assisted
S2.s1__ATACCTTCAACGGCTC-1	0.22563	Machine-assisted
S2.s1__ATACTTCCAGGTAGTG-1	0.369377	Machine-assisted
S2.s1__ATACTTCTCCTTATGT-1	0.24957	Machine-assisted
S2.s1__ATACTTCTCGACGACC-1	0.219228	Machine-assisted
S2.s1__ATAGAGAGTGTGTCGC-1	0.63142	Machine-assisted
S2.s1__ATAGGCTAGGGTATAT-1	0.258719	Machine-assisted
S2.s1__ATATCCTTCAACACCA-1	0.621426	Machine-assisted
S2.s1__ATATCCTTCGGTAAGG-1	0.411626	Machine-assisted
S2.s1__ATCACAGAGCCGTAAG-1	0.778865	Machine-assisted
S2.s1__ATCACAGTCCTGTTGC-1	0.224194	Machine-assisted
S2.s1__ATCACGAGTAGGGAGG-1	0.528996	Machine-assisted
S2.s1__ATCACTTAGATGAAGG-1	0.638937	Machine-assisted
S2.s1__ATCACTTGTCATCCGG-1	0.134811	Machine-assisted
S2.s1__ATCAGGTAGCCGATAG-1	0.554799	Machine-assisted
S2.s1__ATCCACCGTTCTCCAC-1	0.661245	Machine-assisted
S2.s1__ATCCCTGAGACTCCGC-1	0.490674	Machine-assisted
S2.s1__ATCCCTGGTCCAAATC-1	0.698384	Machine-assisted
S2.s1__ATCCGTCTCACGATCA-1	0.729132	Machine-assisted
S2.s1__ATCCTATGTCACATTG-1	0.443564	Machine-assisted
S2.s1__ATCCTATGTGTGTTTG-1	0.146471	Machine-assisted
S2.s1__ATCGATGCAGCGGATA-1	0.335859	Machine-assisted
S2.s1__ATCGGATGTGTAACGG-1	0.312024	Machine-assisted
S2.s1__ATCGGCGCAAGACCTT-1	0.381991	Machine-assisted
S2.s1__ATCGTAGCAACACGTT-1	0.807217	Machine-assisted
S2.s1__ATCGTAGCAAGATTGA-1	0.0194274	Machine-assisted
S2.s1__ATCGTCCGTACATACC-1	0.23542	Machine-assisted
S2.s1__ATCGTGACAGTTGCGC-1	0.554026	Machine-assisted
S2.s1__ATCTCTAAGGCATCGA-1	0.43742	Machine-assisted
S2.s1__ATCTTCACAATCGAAA-1	0.354234	Machine-assisted
S2.s1__ATGACCAGTCTTCTAT-1	0.367179	Machine-assisted
S2.s1__ATGACCATCTATACGG-1	0.249579	Machine-assisted
S2.s1__ATGATCGCAGCGCTTG-1	0.4832	Machine-assisted
S2.s1__ATGCATGCAATACGAA-1	0.193806	Machine-assisted
S2.s1__ATGCCTCAGACTTAAG-1	0.249557	Machine-assisted
S2.s1__ATGGAGGCAGTCTCTC-1	0.360863	Machine-assisted
S2.s1__ATGGATCCATACCATG-1	0.148563	Machine-assisted
S2.s1__ATGGGTTGTATTGGCT-1	0.353277	Machine-assisted
S2.s1__ATGGTTGAGGTAGCCA-1	0.480001	Machine-assisted
S2.s1__ATGGTTGTCAACTTTC-1	0.425514	Machine-assisted
S2.s1__ATGTCCCCAGTTAGAA-1	0.716283	Machine-assisted
S2.s1__ATGTCCCTCCCAGCGA-1	0.535945	Machine-assisted
S2.s1__ATGTCTTTCAACTGGT-1	0.433432	Machine-assisted
S2.s1__ATTATCCTCACCATCC-1	0.546134	Machine-assisted
S2.s1__ATTATCCTCTGGGCAC-1	0.373944	Machine-assisted
S2.s1__ATTATCCTCTGGGCCA-1	0.615228	Machine-assisted
S2.s1__ATTCACTGTTGGTACT-1	0.674048	Machine-assisted
S2.s1__ATTCCATCAAGTGGTG-1	0.714869	Machine-assisted
S2.s1__ATTCCCGTCTTCGTAT-1	0.596467	Machine-assisted
S2.s1__ATTCCTAGTGAGTTGG-1	0.664478	Machine-assisted
S2.s1__ATTCTACGTTCGTTCC-1	0.194755	Machine-assisted
S2.s1__ATTGGGTGTCACAGAG-1	0.567513	Machine-assisted
S2.s1__ATTTCACAGTCGAAGC-1	0.66082	Machine-assisted
S2.s1__ATTTCACGTACTAAGA-1	0.338185	Machine-assisted
S2.s1__ATTTCTGAGCGTGAGT-1	0.141397	Machine-assisted
S2.s1__CAAAGAATCATGAAAG-1	0.284326	Machine-assisted
S2.s1__CAACAACCAAGAGAGA-1	0.55434	Machine-assisted
S2.s1__CAACAGTTCGCCCAGA-1	0.497916	Machine-assisted
S2.s1__CAACCAACACGTACAT-1	0.647069	Machine-assisted
S2.s1__CAACCTCAGTTGGAAT-1	0.506896	Machine-assisted
S2.s1__CAACCTCGTGCAGGAT-1	0.48381	Machine-assisted
S2.s1__CAAGAGGAGGCCACCT-1	0.113867	Machine-assisted
S2.s1__CAATTTCCAGGATCTT-1	0.376566	Machine-assisted
S2.s1__CACAACAGTTCACGAT-1	0.202577	Machine-assisted
S2.s1__CACAACATCTGAATGC-1	0.603615	Machine-assisted
S2.s1__CACACAAAGATACGAT-1	0.22856	Machine-assisted
S2.s1__CACGAATGTGGAATGC-1	0.357359	Machine-assisted
S2.s1__CACGAATTCTTTCAGT-1	0.363481	Machine-assisted
S2.s1__CACGTGGCAACCAACT-1	0.22952	Machine-assisted
S2.s1__CACGTGGCAATTTCGG-1	0.142922	Machine-assisted
S2.s1__CACGTTCAGGTAGTAT-1	0.223227	Machine-assisted
S2.s1__CACTAAGAGAGGCTGT-1	0.838662	Machine-assisted
S2.s1__CACTAAGAGCGGTAAC-1	0.110151	Machine-assisted
S2.s1__CACTAAGCAGGCATTT-1	0.472855	Machine-assisted
S2.s1__CACTAAGTCCAATGCA-1	0.419719	Machine-assisted
S2.s1__CACTAAGTCGCACTCT-1	0.638823	Machine-assisted
S2.s1__CACTGAAAGTGGTTGG-1	0.546307	Machine-assisted
S2.s1__CACTGTCCATGATGCT-1	0.486001	Machine-assisted
S2.s1__CACTGTCTCTCGGCTT-1	0.115754	Machine-assisted
S2.s1__CACTGTCTCTTTGCTA-1	0.493037	Machine-assisted
S2.s1__CAGATACTCAAGTTGC-1	0.563661	Machine-assisted
S2.s1__CAGATCATCACTACTT-1	0.570567	Machine-assisted
S2.s1__CAGCAATCAACGCCCA-1	0.809559	Machine-assisted
S2.s1__CAGCACGTCGCCTTTG-1	0.719958	Machine-assisted
S2.s1__CAGCAGCCACGGTGTC-1	0.276824	Machine-assisted
S2.s1__CAGCAGCTCCACTTTA-1	0.507091	Machine-assisted
S2.s1__CAGCCAGAGTCGCGAA-1	0.391752	Machine-assisted
S2.s1__CAGCGTGCAATTGAGA-1	0.495082	Machine-assisted
S2.s1__CAGCGTGTCGTAGCCG-1	0.737436	Machine-assisted
S2.s1__CAGGCCATCCGATGTA-1	0.177429	Machine-assisted
S2.s1__CAGGCCATCTGCCTCA-1	0.603981	Machine-assisted
S2.s1__CAGGGCTAGTGCTCAT-1	0.24538	Machine-assisted
S2.s1__CAGTTAGTCCAGTTCC-1	0.600286	Machine-assisted
S2.s1__CATAAGCCACAGTCGC-1	0.603611	Machine-assisted
S2.s1__CATACAGAGAGCGACT-1	0.259464	Machine-assisted
S2.s1__CATACCCAGTCGGCAA-1	-4.52986e-06	Machine-assisted
S2.s1__CATACTTAGTGGTGAC-1	0.540326	Machine-assisted
S2.s1__CATCAAGCACTATCCC-1	0.684327	Machine-assisted
S2.s1__CATCCACTCACCATGA-1	0.192406	Machine-assisted
S2.s1__CATCCCACATGGAGAC-1	0.420808	Machine-assisted
S2.s1__CATCCGTAGTTGTCAC-1	0.366581	Machine-assisted
S2.s1__CATCGCTGTTGTATGC-1	0.174821	Machine-assisted
S2.s1__CATCGTCAGGCACTAG-1	0.532211	Machine-assisted
S2.s1__CATGCAAAGTCATCGT-1	0.689717	Machine-assisted
S2.s1__CATGCAATCATCCTAT-1	0.393989	Machine-assisted
S2.s1__CATGCGGCACCTCTAC-1	0.0471479	Machine-assisted
S2.s1__CATGCTCGTGAATTGA-1	0.476154	Machine-assisted
S2.s1__CATGGATCAATTCTCT-1	0.340305	Machine-assisted
S2.s1__CATGGATTCGCTATTT-1	0.39058	Machine-assisted
S2.s1__CATGGTAAGGTTACCT-1	0.366728	Machine-assisted
S2.s1__CATTCTAGTGGCCTCA-1	0.434528	Machine-assisted
S2.s1__CATTGAGTCTAGCATG-1	0.425035	Machine-assisted
S2.s1__CATTGCCAGCCGATAG-1	0.372325	Machine-assisted
S2.s1__CATTGCCAGTCTTGGT-1	0.556495	Machine-assisted
S2.s1__CATTGCCGTATGGTTC-1	0.393531	Machine-assisted
S2.s1__CATTGCCTCGATGCTA-1	0.141041	Machine-assisted
S2.s1__CATTGTTAGTCAGAGC-1	0.399945	Machine-assisted
S2.s1__CATTGTTCAATAACGA-1	0.622515	Machine-assisted
S2.s1__CCAAGCGAGGCTAGCA-1	0.740192	Machine-assisted
S2.s1__CCAATGAAGATTGGGC-1	0.348807	Machine-assisted
S2.s1__CCAATGATCGGTCTAA-1	0.5028	Machine-assisted
S2.s1__CCACAAAAGCAAATCA-1	0.232679	Machine-assisted
S2.s1__CCACACTCACGCGTGT-1	0.713143	Machine-assisted
S2.s1__CCACACTGTGGACTAG-1	0.117912	Machine-assisted
S2.s1__CCACCATGTCTACAAC-1	0.351758	Machine-assisted
S2.s1__CCACGAGCATCACCAA-1	0.507002	Machine-assisted
S2.s1__CCACGAGCATGACACT-1	0.606058	Machine-assisted
S2.s1__CCACGTTCAAGTCCAT-1	0.479912	Machine-assisted
S2.s1__CCATAAGAGAATGTTG-1	0.674676	Machine-assisted
S2.s1__CCATAAGTCAAGAGTA-1	0.47341	Machine-assisted
S2.s1__CCATCACGTGGTTTAC-1	0.11443	Machine-assisted
S2.s1__CCCAACTCATGACAAA-1	0.472093	Machine-assisted
S2.s1__CCCAACTGTAGTGGCA-1	0.560232	Machine-assisted
S2.s1__CCCATTGTCTTCTTCC-1	0.361613	Machine-assisted
S2.s1__CCCGAAGGTTAAGACA-1	0.566922	Machine-assisted
S2.s1__CCCTAACTCATTCACT-1	0.35129	Machine-assisted
S2.s1__CCCTGATCAACTTGCA-1	0.248094	Machine-assisted
S2.s1__CCCTTAGAGGTACCTT-1	0.451724	Machine-assisted
S2.s1__CCCTTAGAGTAAGACT-1	0.260518	Machine-assisted
S2.s1__CCGAACGAGTGAGCCA-1	0.399382	Machine-assisted
S2.s1__CCGAACGAGTGGAAGA-1	0.0576811	Machine-assisted
S2.s1__CCGATCTAGCCAAGTG-1	0.861616	Machine-assisted
S2.s1__CCGATCTAGTTCATCG-1	0.30404	Machine-assisted
S2.s1__CCGATCTGTGTTATCG-1	0.515328	Machine-assisted
S2.s1__CCGATGGAGGTATAGT-1	0.383323	Machine-assisted
S2.s1__CCGGACACACCGCTAG-1	0.226098	Machine-assisted
S2.s1__CCGGGTACACTATGTG-1	0.489575	Machine-assisted
S2.s1__CCGGGTATCAGCTTCC-1	0.72839	Machine-assisted
S2.s1__CCGGTGAAGTCAACAA-1	0.680113	Machine-assisted
S2.s1__CCGTGAGTCTACGGGC-1	0.743728	Machine-assisted
S2.s1__CCGTTCAAGGGAGTTC-1	0.393511	Machine-assisted
S2.s1__CCTATCGCAAACTGCT-1	0.725687	Machine-assisted
S2.s1__CCTCAACAGTTGAATG-1	0.372811	Machine-assisted
S2.s1__CCTCATGAGTGGATTA-1	0.500329	Machine-assisted
S2.s1__CCTCCAAAGCGACAGT-1	0.341209	Machine-assisted
S2.s1__CCTCCAAAGGAACGCT-1	0.377052	Machine-assisted
S2.s1__CCTCCAATCCGCACTT-1	0.39697	Machine-assisted
S2.s1__CCTCCTCGTGTTAACC-1	0.119047	Machine-assisted
S2.s1__CCTCTAGCATGAATAG-1	0.453897	Machine-assisted
S2.s1__CCTCTAGTCTACACTT-1	0.388742	Machine-assisted
S2.s1__CCTCTCCAGCACTGGA-1	0.38444	Machine-assisted
S2.s1__CCTCTCCTCTCTCGAC-1	0.555944	Machine-assisted
S2.s1__CCTGCATCACCCAATA-1	0.247152	Machine-assisted
S2.s1__CCTTGTGTCAATCTCT-1	0.475573	Machine-assisted
S2.s1__CGAAGGATCGTTGCCT-1	0.223814	Machine-assisted
S2.s1__CGAAGTTAGGTTCTTG-1	0.52987	Machine-assisted
S2.s1__CGAAGTTTCTTGAGCA-1	0.276805	Machine-assisted
S2.s1__CGAATTGCACGTCTCT-1	0.344233	Machine-assisted
S2.s1__CGACAGCTCAGCAGAG-1	0.610474	Machine-assisted
S2.s1__CGAGAAGTCGTAACTG-1	0.152773	Machine-assisted
S2.s1__CGAGGAAAGAACAGGA-1	0.568043	Machine-assisted
S2.s1__CGAGGAACAATCACGT-1	0.386236	Machine-assisted
S2.s1__CGAGGCTTCCGACGGT-1	0.0586746	Machine-assisted
S2.s1__CGAGTTATCGAATGCT-1	0.0417221	Machine-assisted
S2.s1__CGATCGGCATAGAATG-1	0.576294	Machine-assisted
S2.s1__CGATCGGGTCAACCAT-1	0.355715	Machine-assisted
S2.s1__CGATCGGTCTGATTCT-1	0.534008	Machine-assisted
S2.s1__CGATGCGAGTGAGGTC-1	0.507289	Machine-assisted
S2.s1__CGATGGCAGAGGGTGG-1	0.374613	Machine-assisted
S2.s1__CGCAGGTAGTGAGGTC-1	0.667685	Machine-assisted
S2.s1__CGCAGGTGTACCCAGC-1	0.507696	Machine-assisted
S2.s1__CGCATAACAAGACGGT-1	0.368628	Machine-assisted
S2.s1__CGCATAACATTGCTTT-1	0.382384	Machine-assisted
S2.s1__CGCATGGAGTTGCGAG-1	0.341857	Machine-assisted
S2.s1__CGCCAGATCCGAGATT-1	0.281661	Machine-assisted
S2.s1__CGCGTGAAGTAGCCAG-1	0.116331	Machine-assisted
S2.s1__CGGAATTAGAACGCGT-1	0.244399	Machine-assisted
S2.s1__CGGAATTCACATGTTG-1	0.793332	Machine-assisted
S2.s1__CGGAATTCATGGCACC-1	0.047139	Machine-assisted
S2.s1__CGGAATTGTTCGAAGG-1	0.154515	Machine-assisted
S2.s1__CGGACACAGACTAAGT-1	0.536947	Machine-assisted
S2.s1__CGGAGAAAGAGCTGCA-1	0.485285	Machine-assisted
S2.s1__CGGCAGTCAACGGGTA-1	0.811748	Machine-assisted
S2.s1__CGGGACTAGAATCCCT-1	0.257678	Machine-assisted
S2.s1__CGGGTGTAGAACTTCC-1	0.230477	Machine-assisted
S2.s1__CGGGTGTAGTCATGGG-1	0.594015	Machine-assisted
S2.s1__CGGGTGTCAATACCTG-1	0.386581	Machine-assisted
S2.s1__CGGGTGTGTATGTCAC-1	0.144252	Machine-assisted
S2.s1__CGGGTGTGTTCGGCGT-1	0.389749	Machine-assisted
S2.s1__CGTAATGAGGATACAT-1	0.342196	Machine-assisted
S2.s1__CGTAGTATCGGCATCG-1	0.367425	Machine-assisted
S2.s1__CGTCAAACAGGCATTT-1	0.383571	Machine-assisted
S2.s1__CGTCCATCAGGCTATT-1	0.387613	Machine-assisted
S2.s1__CGTGCTTAGTATCCTG-1	0.277288	Machine-assisted
S2.s1__CGTGCTTCAAGATTGA-1	0.257049	Machine-assisted
S2.s1__CGTGCTTGTAGGTAGC-1	0.117217	Machine-assisted
S2.s1__CGTGCTTTCTCGCGTT-1	0.15258	Machine-assisted
S2.s1__CGTTCTGTCATCACAG-1	0.176811	Machine-assisted
S2.s1__CTAACCCTCTACAGGT-1	0.20999	Machine-assisted
S2.s1__CTACATTTCCCGAACG-1	0.256751	Machine-assisted
S2.s1__CTACCTGTCTACACAG-1	0.11685	Machine-assisted
S2.s1__CTACTATGTACGCTTA-1	0.283984	Machine-assisted
S2.s1__CTACTATGTAGCTCGC-1	0.463144	Machine-assisted
S2.s1__CTACTATTCACTACGA-1	0.45892	Machine-assisted
S2.s1__CTAGACATCTTCGGAA-1	0.630859	Machine-assisted
S2.s1__CTAGGTAGTCCGATCG-1	0.74472	Machine-assisted
S2.s1__CTATAGGAGCTGGAGT-1	0.368271	Machine-assisted
S2.s1__CTATAGGCAGAGCTAG-1	0.142889	Machine-assisted
S2.s1__CTATCCGAGTAGCAAT-1	0.416705	Machine-assisted
S2.s1__CTATCTAGTCCTATAG-1	0.480721	Machine-assisted
S2.s1__CTCAACCAGTCGAAAT-1	0.349705	Machine-assisted
S2.s1__CTCACTGCAAAGGCGT-1	0.608863	Machine-assisted
S2.s1__CTCAGAATCCATTTCA-1	0.855331	Machine-assisted
S2.s1__CTCAGGGAGGCGTTAG-1	0.115956	Machine-assisted
S2.s1__CTCAGTCCAATTGCCA-1	0.375228	Machine-assisted
S2.s1__CTCATCGAGATGGCGT-1	0.441991	Machine-assisted
S2.s1__CTCATCGGTCTGATCA-1	0.143189	Machine-assisted
S2.s1__CTCATGCGTTGCCAAT-1	0.114855	Machine-assisted
S2.s1__CTCATTAAGACTGAGC-1	0.282744	Machine-assisted
S2.s1__CTCCATGAGTTCACTG-1	0.513529	Machine-assisted
S2.s1__CTCCATGCAGGCATGA-1	0.222552	Machine-assisted
S2.s1__CTCCATGGTAGCTGTT-1	0.114043	Machine-assisted
S2.s1__CTCCCAAAGAAGTGTT-1	0.212905	Machine-assisted
S2.s1__CTCCGATCAAATACGA-1	0.140945	Machine-assisted
S2.s1__CTCCTCCCAAAGGCAC-1	0.328415	Machine-assisted
S2.s1__CTCGAGGCAACCAACT-1	0.477329	Machine-assisted
S2.s1__CTCGAGGTCCCTCTAG-1	0.277618	Machine-assisted
S2.s1__CTCTCAGCACTAGGTT-1	0.260372	Machine-assisted
S2.s1__CTCTCAGCAGACGCTC-1	0.282272	Machine-assisted
S2.s1__CTCTCGAAGCATCAAA-1	0.361179	Machine-assisted
S2.s1__CTCTCGAAGTTCATGC-1	0.521852	Machine-assisted
S2.s1__CTCTCGAGTAGGGTAC-1	0.385091	Machine-assisted
S2.s1__CTCTGGTAGCACCGTC-1	0.289157	Machine-assisted
S2.s1__CTCTGGTAGGAGGTTC-1	0.467892	Machine-assisted
S2.s1__CTGAATGGTGACTCGC-1	0.25967	Machine-assisted
S2.s1__CTGAGCGAGACTCATC-1	0.279043	Machine-assisted
S2.s1__CTGAGCGAGTACGTCT-1	0.233049	Machine-assisted
S2.s1__CTGAGGCTCGCACGGT-1	0.364946	Machine-assisted
S2.s1__CTGATCCGTTGCTTGA-1	0.58977	Machine-assisted
S2.s1__CTGCAGGGTCGCTGCA-1	0.621602	Machine-assisted
S2.s1__CTGCATCGTGATATAG-1	0.398811	Machine-assisted
S2.s1__CTGCCATAGACATAGT-1	0.367715	Machine-assisted
S2.s1__CTGCCATGTTGCTCCT-1	0.624011	Machine-assisted
S2.s1__CTGCGAGAGCAAACAT-1	0.560712	Machine-assisted
S2.s1__CTGCGAGTCGAGGCAA-1	0.472005	Machine-assisted
S2.s1__CTGGCAGAGAGCAGTC-1	0.789718	Machine-assisted
S2.s1__CTGGCAGCATGCAGGA-1	0.36766	Machine-assisted
S2.s1__CTGGCAGTCGCTAATG-1	0.141094	Machine-assisted
S2.s1__CTGGTCTTCCTGGCTT-1	0.252522	Machine-assisted
S2.s1__CTGTAGAGTTTGGAAA-1	0.666583	Machine-assisted
S2.s1__CTGTATTAGCCGATAG-1	0.164098	Machine-assisted
S2.s1__CTGTCGTCACGTCTCT-1	0.575003	Machine-assisted
S2.s1__CTGTCGTTCCGAGTGC-1	0.462071	Machine-assisted
S2.s1__CTGTCGTTCGGAACTT-1	0.115052	Machine-assisted
S2.s1__CTGTGAAGTGACGCCT-1	0.527051	Machine-assisted
S2.s1__CTTACCGAGTGAGTTA-1	0.282482	Machine-assisted
S2.s1__CTTACCGCACACACGC-1	0.421587	Machine-assisted
S2.s1__CTTACCGCATAGATCC-1	0.489867	Machine-assisted
S2.s1__CTTCAATCATGAAGCG-1	0.595527	Machine-assisted
S2.s1__CTTCCGAAGCCTTTCC-1	0.567042	Machine-assisted
S2.s1__CTTCCTTGTAGAGCTG-1	0.512099	Machine-assisted
S2.s1__CTTCGGTAGGTCCAGA-1	0.366573	Machine-assisted
S2.s1__CTTCTAAAGTTCAACC-1	0.611363	Machine-assisted
S2.s1__CTTCTAACACTCGATA-1	0.416937	Machine-assisted
S2.s1__CTTCTCTTCTAGCAAC-1	0.301125	Machine-assisted
S2.s1__GAAACCTTCGGAGTAG-1	0.712395	Machine-assisted
S2.s1__GAAATGAGTTCGATTG-1	0.249149	Machine-assisted
S2.s1__GAAATGATCCGATGTA-1	0.753976	Machine-assisted
S2.s1__GAACACTCATACGCAT-1	0.525148	Machine-assisted
S2.s1__GAAGCGAAGTACAGCG-1	0.369667	Machine-assisted
S2.s1__GAAGCGACATGACCCG-1	0.623997	Machine-assisted
S2.s1__GAAGCGAGTGTGTTTG-1	0.759278	Machine-assisted
S2.s1__GAATAGAAGTGACACG-1	0.140511	Machine-assisted
S2.s1__GAATAGACACGAGAAC-1	0.612818	Machine-assisted
S2.s1__GAATAGATCCGATAAC-1	0.111566	Machine-assisted
S2.s1__GAATCGTAGTGGATTA-1	0.594332	Machine-assisted
S2.s1__GACACGCCACAGACGA-1	0.11772	Machine-assisted
S2.s1__GACCCAGGTGTTGCCG-1	0.80191	Machine-assisted
S2.s1__GACCCTTGTGACAACG-1	0.566806	Machine-assisted
S2.s1__GACCGTGAGTTGTCGT-1	0.640423	Machine-assisted
S2.s1__GACCGTGCAAGCGAAC-1	0.550193	Machine-assisted
S2.s1__GACCTTCGTGGGCTTC-1	0.212845	Machine-assisted
S2.s1__GACCTTCTCGGTTCAA-1	0.118336	Machine-assisted
[truncated: 1,225 more rows]

## Sheet: Disease-assoicated Microglia
	DA_MG_UCell	ident									DA_MG_UCell	ident
10x.s1__AAACCCAAGATTGAGT-1	0.197414	Column-based								10x.s1__AAACCCAAGATTGAGT-1	0.246097	Column-based
10x.s1__AAACGAAGTACGGGAT-1	0.197128	Column-based								10x.s1__AAACGAAGTACGGGAT-1	0.245744	Column-based
10x.s1__AAACGCTCAAAGGAGA-1	0.24927	Column-based								10x.s1__AAACGCTCAAAGGAGA-1	0.31092	Column-based
10x.s1__AAAGAACAGCTAAGTA-1	0.18814	Column-based								10x.s1__AAAGAACAGCTAAGTA-1	0.234506	Column-based
10x.s1__AAAGGATAGGATTTGA-1	0.187671	Column-based								10x.s1__AAAGGATAGGATTTGA-1	0.233921	Column-based
10x.s1__AAAGGGCAGAGGATGA-1	0.183332	Column-based								10x.s1__AAAGGGCAGAGGATGA-1	0.228499	Column-based
10x.s1__AAAGGTAGTAGGAGGG-1	1.51152e-05	Column-based								10x.s1__AAAGGTAGTAGGAGGG-1	1.51e-05	Column-based
10x.s1__AAAGGTATCCCATTCG-1	0.200266	Column-based								10x.s1__AAAGGTATCCCATTCG-1	0.249666	Column-based
10x.s1__AAAGTCCGTGCATGAG-1	0.19662	Column-based								10x.s1__AAAGTCCGTGCATGAG-1	0.245104	Column-based
10x.s1__AAAGTCCTCAGTCACA-1	-6.27141e-07	Column-based								10x.s1__AAAGTCCTCAGTCACA-1	-6.27e-07	Column-based
10x.s1__AACAAAGCAATCACGT-1	0.199413	Column-based								10x.s1__AACAAAGCAATCACGT-1	0.248596	Column-based
10x.s1__AACAACCAGCAACTCT-1	0.296156	Column-based								10x.s1__AACAACCAGCAACTCT-1	0.369523	Column-based
10x.s1__AACAACCCATTCAGCA-1	-1.38886e-05	Column-based								10x.s1__AACAACCCATTCAGCA-1	-1.39e-05	Column-based
10x.s1__AACAAGATCCTCGATC-1	0.345797	Column-based								10x.s1__AACAAGATCCTCGATC-1	0.248831	Column-based
10x.s1__AACACACAGGTCACTT-1	0.188932	Column-based								10x.s1__AACACACAGGTCACTT-1	0.235499	Column-based
10x.s1__AACAGGGTCTGCGATA-1	0.129206	Column-based								10x.s1__AACAGGGTCTGCGATA-1	0.16084	Column-based
10x.s1__AACCCAAAGTAGCTCT-1	-2.84253e-06	Column-based								10x.s1__AACCCAAAGTAGCTCT-1	-2.84e-06	Column-based
10x.s1__AACCCAAGTAGAATAC-1	0.19204	Column-based								10x.s1__AACCCAAGTAGAATAC-1	0.23939	Column-based
10x.s1__AACCTGAAGGACAAGA-1	0.197976	Column-based								10x.s1__AACCTGAAGGACAAGA-1	0.246809	Column-based
10x.s1__AACCTTTAGGAGTCTG-1	0.194747	Column-based								10x.s1__AACCTTTAGGAGTCTG-1	0.242763	Column-based
10x.s1__AACCTTTTCGCAATTG-1	0.188197	Column-based								10x.s1__AACCTTTTCGCAATTG-1	0.23458	Column-based
10x.s1__AACCTTTTCGTAATGC-1	-1.78131e-05	Column-based								10x.s1__AACCTTTTCGTAATGC-1	-1.78e-05	Column-based
10x.s1__AACGTCAAGACTGGGT-1	0.110532	Column-based								10x.s1__AACGTCAAGACTGGGT-1	0.137498	Column-based
10x.s1__AACTTCTTCTCGTGGG-1	0.281279	Column-based								10x.s1__AACTTCTTCTCGTGGG-1	0.217679	Column-based
10x.s1__AAGACAAGTATGACAA-1	0.193686	Column-based								10x.s1__AAGACAAGTATGACAA-1	0.241436	Column-based
10x.s1__AAGACAATCCTGGGAC-1	0.200396	Column-based								10x.s1__AAGACAATCCTGGGAC-1	0.249829	Column-based
10x.s1__AAGACTCGTTGGGTTT-1	0.200397	Column-based								10x.s1__AAGACTCGTTGGGTTT-1	0.249831	Column-based
10x.s1__AAGCATCGTACTGGGA-1	-1.76316e-05	Column-based								10x.s1__AAGCATCGTACTGGGA-1	-1.76e-05	Column-based
10x.s1__AAGCGAGTCCAAATGC-1	0.196205	Column-based								10x.s1__AAGCGAGTCCAAATGC-1	0.244588	Column-based
10x.s1__AAGCGTTAGCGACTTT-1	0.197927	Column-based								10x.s1__AAGCGTTAGCGACTTT-1	0.246744	Column-based
10x.s1__AAGGAATAGAGGGTGG-1	4.5545e-06	Column-based								10x.s1__AAGGAATAGAGGGTGG-1	4.55e-06	Column-based
10x.s1__AAGGTAAAGAGAGTTT-1	0.194074	Column-based								10x.s1__AAGGTAAAGAGAGTTT-1	0.241924	Column-based
10x.s1__AAGTACCCATCGGCCA-1	0.159477	Column-based								10x.s1__AAGTACCCATCGGCCA-1	0.198677	Column-based
10x.s1__AAGTACCTCCTATGGA-1	0.253327	Column-based								10x.s1__AAGTACCTCCTATGGA-1	0.187327	Column-based
10x.s1__AAGTTCGGTCCGCAGT-1	5.04955e-06	Column-based								10x.s1__AAGTTCGGTCCGCAGT-1	5.05e-06	Column-based
10x.s1__AATCGACAGGGACCAT-1	-1.71701e-05	Column-based								10x.s1__AATCGACAGGGACCAT-1	-1.72e-05	Column-based
10x.s1__AATCGACCACTGCGAC-1	-7.84459e-06	Column-based								10x.s1__AATCGACCACTGCGAC-1	-7.84e-06	Column-based
10x.s1__AATGAAGCATCCTAAG-1	0.0354582	Column-based								10x.s1__AATGAAGCATCCTAAG-1	0.043658	Column-based
10x.s1__AATGAAGGTTTCGTGA-1	-2.41421e-05	Column-based								10x.s1__AATGAAGGTTTCGTGA-1	-2.41e-05	Column-based
10x.s1__AATGGAAGTCCAGTTA-1	0.1576	Column-based								10x.s1__AATGGAAGTCCAGTTA-1	0.196334	Column-based
10x.s1__AATGGCTTCGACATCA-1	0.0284687	Column-based								10x.s1__AATGGCTTCGACATCA-1	0.034919	Column-based
10x.s1__AATTCCTCAACTGAAA-1	0.16813	Column-based								10x.s1__AATTCCTCAACTGAAA-1	0.209496	Column-based
10x.s1__AATTTCCCACCCTGTT-1	0.189208	Column-based								10x.s1__AATTTCCCACCCTGTT-1	0.235841	Column-based
10x.s1__ACAAAGAAGATTGCGG-1	0.158393	Column-based								10x.s1__ACAAAGAAGATTGCGG-1	0.197326	Column-based
10x.s1__ACAAAGAGTGCATGAG-1	0.199586	Column-based								10x.s1__ACAAAGAGTGCATGAG-1	0.24882	Column-based
10x.s1__ACACGCGGTGATGTAA-1	0.169538	Column-based								10x.s1__ACACGCGGTGATGTAA-1	0.211254	Column-based
10x.s1__ACACTGATCACCTCAC-1	0.198592	Column-based								10x.s1__ACACTGATCACCTCAC-1	0.247575	Column-based
10x.s1__ACAGCCGCAACCGGAA-1	0.152014	Column-based								10x.s1__ACAGCCGCAACCGGAA-1	0.189348	Column-based
10x.s1__ACAGCCGCACGCCACA-1	0.188262	Column-based								10x.s1__ACAGCCGCACGCCACA-1	0.234662	Column-based
10x.s1__ACAGGGAAGTAGCTCT-1	0.125807	Column-based								10x.s1__ACAGGGAAGTAGCTCT-1	0.15659	Column-based
10x.s1__ACAGGGAAGTCAGCGA-1	0.132137	Column-based								10x.s1__ACAGGGAAGTCAGCGA-1	0.164503	Column-based
10x.s1__ACATCCCAGGTAAAGG-1	0.207325	Column-based								10x.s1__ACATCCCAGGTAAAGG-1	0.208909	Column-based
10x.s1__ACATCGACAGCCTATA-1	0.0312824	Column-based								10x.s1__ACATCGACAGCCTATA-1	0.038432	Column-based
10x.s1__ACATCGAGTGAATGTA-1	0.16994	Column-based								10x.s1__ACATCGAGTGAATGTA-1	0.211756	Column-based
10x.s1__ACCCAAACACTGGCGT-1	0.0282676	Column-based								10x.s1__ACCCAAACACTGGCGT-1	0.034668	Column-based
10x.s1__ACCCAAACAGGGACTA-1	0.200069	Column-based								10x.s1__ACCCAAACAGGGACTA-1	0.249419	Column-based
10x.s1__ACCCTCACACTGCACG-1	0.19354	Column-based								10x.s1__ACCCTCACACTGCACG-1	0.241257	Column-based
10x.s1__ACCCTTGGTGTTTGCA-1	8.98329e-07	Column-based								10x.s1__ACCCTTGGTGTTTGCA-1	8.98e-07	Column-based
10x.s1__ACGATCATCCGTGACG-1	0.19737	Column-based								10x.s1__ACGATCATCCGTGACG-1	0.246053	Column-based
10x.s1__ACGCACGCACTAACCA-1	2.84883e-06	Column-based								10x.s1__ACGCACGCACTAACCA-1	2.85e-06	Column-based
10x.s1__ACGGAAGAGGAGGCAG-1	0.189063	Column-based								10x.s1__ACGGAAGAGGAGGCAG-1	0.235663	Column-based
10x.s1__ACGGGTCAGGCCCAAA-1	0.197335	Column-based								10x.s1__ACGGGTCAGGCCCAAA-1	0.246002	Column-based
10x.s1__ACGTAACGTTTCGTAG-1	0.194272	Column-based								10x.s1__ACGTAACGTTTCGTAG-1	0.242172	Column-based
10x.s1__ACGTAACTCCCGTTCA-1	0.173281	Column-based								10x.s1__ACGTAACTCCCGTTCA-1	0.215931	Column-based
10x.s1__ACGTACATCCCTCTTT-1	-7.27292e-06	Column-based								10x.s1__ACGTACATCCCTCTTT-1	-7.27e-06	Column-based
10x.s1__ACGTTCCAGGGCCTCT-1	0.196546	Column-based								10x.s1__ACGTTCCAGGGCCTCT-1	0.245013	Column-based
10x.s1__ACTACGAGTCAAGGCA-1	3.35848e-06	Column-based								10x.s1__ACTACGAGTCAAGGCA-1	3.36e-06	Column-based
10x.s1__ACTATCTGTATTGAGA-1	1.03851e-05	Column-based								10x.s1__ACTATCTGTATTGAGA-1	1.04e-05	Column-based
10x.s1__ACTATGGGTGGATTTC-1	0.343876	Column-based								10x.s1__ACTATGGGTGGATTTC-1	0.248843	Column-based
10x.s1__ACTCCCACACGCTGAC-1	0.196807	Column-based								10x.s1__ACTCCCACACGCTGAC-1	0.245341	Column-based
10x.s1__ACTCCCACAGATCCTA-1	0.18439	Column-based								10x.s1__ACTCCCACAGATCCTA-1	0.229823	Column-based
10x.s1__ACTCCCATCCGCTTAC-1	0.147199	Column-based								10x.s1__ACTCCCATCCGCTTAC-1	0.183332	Column-based
10x.s1__ACTCCCATCTCTCGAC-1	0.198406	Column-based								10x.s1__ACTCCCATCTCTCGAC-1	0.24734	Column-based
10x.s1__ACTCTCGTCGGTCATA-1	-9.53523e-06	Column-based								10x.s1__ACTCTCGTCGGTCATA-1	-9.54e-06	Column-based
10x.s1__ACTGATGCACCTTCGT-1	0.294328	Column-based								10x.s1__ACTGATGCACCTTCGT-1	0.367245	Column-based
10x.s1__ACTGATGGTCATGGCC-1	0.0515391	Column-based								10x.s1__ACTGATGGTCATGGCC-1	0.063756	Column-based
10x.s1__ACTGTGATCAAATGAG-1	0.199608	Column-based								10x.s1__ACTGTGATCAAATGAG-1	0.248841	Column-based
10x.s1__ACTTCCGAGCCTCACG-1	0.196205	Column-based								10x.s1__ACTTCCGAGCCTCACG-1	0.244588	Column-based
10x.s1__ACTTCGCCATGGCTAT-1	0.0329245	Column-based								10x.s1__ACTTCGCCATGGCTAT-1	0.040491	Column-based
10x.s1__ACTTCGCGTCCGGTCA-1	0.129189	Column-based								10x.s1__ACTTCGCGTCCGGTCA-1	0.160822	Column-based
10x.s1__ACTTTGTAGACAGCGT-1	1.51271e-05	Column-based								10x.s1__ACTTTGTAGACAGCGT-1	1.51e-05	Column-based
10x.s1__AGAAATGAGTTCACTG-1	0.200469	Column-based								10x.s1__AGAAATGAGTTCACTG-1	0.249919	Column-based
10x.s1__AGAAATGCATGTTTGG-1	0.282868	Column-based								10x.s1__AGAAATGCATGTTTGG-1	0.352918	Column-based
10x.s1__AGAAATGCATTGGGAG-1	0.197065	Column-based								10x.s1__AGAAATGCATTGGGAG-1	0.245665	Column-based
10x.s1__AGAAATGGTCACCGCA-1	-1.19433e-05	Column-based								10x.s1__AGAAATGGTCACCGCA-1	-1.19e-05	Column-based
10x.s1__AGAACCTCATCAGCTA-1	0.199006	Column-based								10x.s1__AGAACCTCATCAGCTA-1	0.248089	Column-based
10x.s1__AGAAGCGGTTACGCCG-1	0.194198	Column-based								10x.s1__AGAAGCGGTTACGCCG-1	0.242081	Column-based
10x.s1__AGACAAAAGTGTAGTA-1	0.302265	Column-based								10x.s1__AGACAAAAGTGTAGTA-1	0.247415	Column-based
10x.s1__AGACACTGTAAGGCTG-1	0.148009	Column-based								10x.s1__AGACACTGTAAGGCTG-1	0.184343	Column-based
10x.s1__AGACAGGCAGCGCGTT-1	0.194942	Column-based								10x.s1__AGACAGGCAGCGCGTT-1	0.243008	Column-based
10x.s1__AGACAGGTCGCCTTTG-1	0.0416139	Column-based								10x.s1__AGACAGGTCGCCTTTG-1	0.051347	Column-based
10x.s1__AGAGAATTCCTCTAGC-1	0.199129	Column-based								10x.s1__AGAGAATTCCTCTAGC-1	0.248245	Column-based
10x.s1__AGAGAGCTCCTATTTG-1	0.195073	Column-based								10x.s1__AGAGAGCTCCTATTTG-1	0.243173	Column-based
10x.s1__AGATCCATCCAAATGC-1	0.308281	Column-based								10x.s1__AGATCCATCCAAATGC-1	0.384681	Column-based
10x.s1__AGATGAATCCGAGCTG-1	-1.11079e-05	Column-based								10x.s1__AGATGAATCCGAGCTG-1	-1.11e-05	Column-based
10x.s1__AGATGAATCCGGTTCT-1	-8.60793e-06	Column-based								10x.s1__AGATGAATCCGGTTCT-1	-8.61e-06	Column-based
10x.s1__AGCATCACAAGAGAGA-1	-1.13174e-05	Column-based								10x.s1__AGCATCACAAGAGAGA-1	-1.13e-05	Column-based
10x.s1__AGCATCACAGCTACCG-1	0.196119	Column-based								10x.s1__AGCATCACAGCTACCG-1	0.244485	Column-based
10x.s1__AGCCAATTCTGCGATA-1	0.0357341	Column-based								10x.s1__AGCCAATTCTGCGATA-1	0.044001	Column-based
10x.s1__AGCCAGCCAACTTGCA-1	6.53204e-06	Column-based								10x.s1__AGCCAGCCAACTTGCA-1	6.53e-06	Column-based
10x.s1__AGCCAGCTCGACGACC-1	0.186079	Column-based								10x.s1__AGCCAGCTCGACGACC-1	0.231929	Column-based
10x.s1__AGCGCTGCACTGTCCT-1	1.04475e-05	Column-based								10x.s1__AGCGCTGCACTGTCCT-1	1.04e-05	Column-based
10x.s1__AGCGCTGCATGAGAAT-1	0.284457	Column-based								10x.s1__AGCGCTGCATGAGAAT-1	0.354907	Column-based
10x.s1__AGCGCTGGTCAATCTG-1	0.228352	Column-based								10x.s1__AGCGCTGGTCAATCTG-1	0.249352	Column-based
10x.s1__AGCGTATGTGAACCGA-1	0.34466	Column-based								10x.s1__AGCGTATGTGAACCGA-1	0.249743	Column-based
10x.s1__AGCTTCCAGAAACACT-1	0.194868	Column-based								10x.s1__AGCTTCCAGAAACACT-1	0.242918	Column-based
10x.s1__AGGAAATAGATGAACT-1	0.187129	Column-based								10x.s1__AGGAAATAGATGAACT-1	0.233246	Column-based
10x.s1__AGGAAATGTCATCACA-1	0.189065	Column-based								10x.s1__AGGAAATGTCATCACA-1	0.235665	Column-based
10x.s1__AGGACTTAGTAACGAT-1	0.212135	Column-based								10x.s1__AGGACTTAGTAACGAT-1	0.264502	Column-based
10x.s1__AGGACTTTCGCAACAT-1	0.0359345	Column-based								10x.s1__AGGACTTTCGCAACAT-1	0.044251	Column-based
10x.s1__AGGAGGTCAGTGGTGA-1	0.152533	Column-based								10x.s1__AGGAGGTCAGTGGTGA-1	0.19	Column-based
10x.s1__AGGAGGTTCACCTCGT-1	0.189001	Column-based								10x.s1__AGGAGGTTCACCTCGT-1	0.235584	Column-based
10x.s1__AGGCATTGTCTGCAAT-1	0.200528	Column-based								10x.s1__AGGCATTGTCTGCAAT-1	0.249995	Column-based
10x.s1__AGGCCACGTCCACTTC-1	0.299795	Column-based								10x.s1__AGGCCACGTCCACTTC-1	0.250328	Column-based
10x.s1__AGGGCTCCAACTCATG-1	0.0643834	Column-based								10x.s1__AGGGCTCCAACTCATG-1	0.079817	Column-based
10x.s1__AGGGTGACAAGACCGA-1	0.299996	Column-based								10x.s1__AGGGTGACAAGACCGA-1	0.37433	Column-based
10x.s1__AGGGTGAGTGTATTCG-1	0.195062	Column-based								10x.s1__AGGGTGAGTGTATTCG-1	0.243162	Column-based
10x.s1__AGGTCTAGTCGCACAC-1	0.349827	Column-based								10x.s1__AGGTCTAGTCGCACAC-1	0.43661	Column-based
10x.s1__AGGTTACGTCTCCCTA-1	0.200386	Column-based								10x.s1__AGGTTACGTCTCCCTA-1	0.24982	Column-based
10x.s1__AGGTTACGTCTTACAG-1	0.383601	Column-based								10x.s1__AGGTTACGTCTTACAG-1	0.243585	Column-based
10x.s1__AGTAACCGTCATCGCG-1	-1.49363e-05	Column-based								10x.s1__AGTAACCGTCATCGCG-1	-1.49e-05	Column-based
10x.s1__AGTACTGCACATATCG-1	-1.47044e-05	Column-based								10x.s1__AGTACTGCACATATCG-1	-1.47e-05	Column-based
10x.s1__AGTCAACGTATACCTG-1	0.175068	Column-based								10x.s1__AGTCAACGTATACCTG-1	0.218168	Column-based
10x.s1__AGTCACACAAACAGGC-1	-9.96639e-06	Column-based								10x.s1__AGTCACACAAACAGGC-1	-9.97e-06	Column-based
10x.s1__AGTCACATCGATACAC-1	-1.82261e-08	Column-based								10x.s1__AGTCACATCGATACAC-1	-1.82e-08	Column-based
10x.s1__AGTCACATCGGATAAA-1	-4.28259e-06	Column-based								10x.s1__AGTCACATCGGATAAA-1	-4.28e-06	Column-based
10x.s1__AGTCATGCACCGTCTT-1	-6.13672e-06	Column-based								10x.s1__AGTCATGCACCGTCTT-1	-6.14e-06	Column-based
10x.s1__AGTCATGGTCATCACA-1	0.193846	Column-based								10x.s1__AGTCATGGTCATCACA-1	0.241646	Column-based
10x.s1__AGTCTCCTCGTTATCT-1	-1.22475e-05	Column-based								10x.s1__AGTCTCCTCGTTATCT-1	-1.22e-05	Column-based
10x.s1__AGTGACTAGCCTCGTG-1	0.190468	Column-based								10x.s1__AGTGACTAGCCTCGTG-1	0.237418	Column-based
10x.s1__AGTGCCGGTAGATTAG-1	0.106606	Column-based								10x.s1__AGTGCCGGTAGATTAG-1	0.132589	Column-based
10x.s1__AGTGTTGAGTCACTGT-1	0.195195	Column-based								10x.s1__AGTGTTGAGTCACTGT-1	0.243328	Column-based
10x.s1__AGTGTTGGTTGTAAAG-1	6.28841e-10	Column-based								10x.s1__AGTGTTGGTTGTAAAG-1	6.29e-10	Column-based
10x.s1__AGTTAGCGTATCGAGG-1	0.187745	Column-based								10x.s1__AGTTAGCGTATCGAGG-1	0.234011	Column-based
10x.s1__AGTTCGACAAACTCTG-1	0.193948	Column-based								10x.s1__AGTTCGACAAACTCTG-1	0.241764	Column-based
10x.s1__AGTTCGAGTCCGTTTC-1	0.199389	Column-based								10x.s1__AGTTCGAGTCCGTTTC-1	0.248572	Column-based
10x.s1__ATACCGATCGATCCCT-1	-1.1732e-06	Column-based								10x.s1__ATACCGATCGATCCCT-1	-1.17e-06	Column-based
10x.s1__ATACCTTAGCGAGTCA-1	0.123879	Column-based								10x.s1__ATACCTTAGCGAGTCA-1	0.154179	Column-based
10x.s1__ATACCTTGTCCTTGTC-1	-4.6973e-06	Column-based								10x.s1__ATACCTTGTCCTTGTC-1	-4.7e-06	Column-based
10x.s1__ATACCTTTCACCTTGC-1	-5.24695e-07	Column-based								10x.s1__ATACCTTTCACCTTGC-1	-5.25e-07	Column-based
10x.s1__ATACTTCGTTCGGACC-1	0.198732	Column-based								10x.s1__ATACTTCGTTCGGACC-1	0.247749	Column-based
10x.s1__ATAGGCTGTGTGTGTT-1	0.196991	Column-based								10x.s1__ATAGGCTGTGTGTGTT-1	0.245574	Column-based
10x.s1__ATCACAGCATGGAGAC-1	0.0273956	Column-based								10x.s1__ATCACAGCATGGAGAC-1	0.033579	Column-based
10x.s1__ATCACAGTCGACATCA-1	0.152333	Column-based								10x.s1__ATCACAGTCGACATCA-1	-2.94e-07	Column-based
10x.s1__ATCCACCGTCAAGTTC-1	0.199196	Column-based								10x.s1__ATCCACCGTCAAGTTC-1	0.248329	Column-based
10x.s1__ATCGATGTCCTGGCTT-1	0.194278	Column-based								10x.s1__ATCGATGTCCTGGCTT-1	0.242178	Column-based
10x.s1__ATCGCCTAGCGCCATC-1	0.120662	Column-based								10x.s1__ATCGCCTAGCGCCATC-1	0.150162	Column-based
10x.s1__ATCGGATAGTCGAAAT-1	0.169062	Column-based								10x.s1__ATCGGATAGTCGAAAT-1	0.210662	Column-based
10x.s1__ATCGGATTCTACTCAT-1	0.170874	Column-based								10x.s1__ATCGGATTCTACTCAT-1	0.212924	Column-based
10x.s1__ATCTCTAGTAAGACCG-1	0.198256	Column-based								10x.s1__ATCTCTAGTAAGACCG-1	0.247156	Column-based
10x.s1__ATCTCTAGTCTGCATA-1	0.0679996	Column-based								10x.s1__ATCTCTAGTCTGCATA-1	0.042666	Column-based
10x.s1__ATCTCTAGTTGGACTT-1	0.199118	Column-based								10x.s1__ATCTCTAGTTGGACTT-1	0.248234	Column-based
10x.s1__ATGAAAGCACAGACGA-1	0.171412	Column-based								10x.s1__ATGAAAGCACAGACGA-1	0.213595	Column-based
10x.s1__ATGACCAAGTCATAGA-1	0.151997	Column-based								10x.s1__ATGACCAAGTCATAGA-1	-2.74e-06	Column-based
10x.s1__ATGATCGGTTCGGTAT-1	0.146595	Column-based								10x.s1__ATGATCGGTTCGGTAT-1	0.182579	Column-based
10x.s1__ATGATCGTCCTTGAAG-1	0.186854	Column-based								10x.s1__ATGATCGTCCTTGAAG-1	0.232904	Column-based
10x.s1__ATGCGATCAAGAATAC-1	0.1882	Column-based								10x.s1__ATGCGATCAAGAATAC-1	0.234583	Column-based
10x.s1__ATGCGATTCGTGTGGC-1	0.148592	Column-based								10x.s1__ATGCGATTCGTGTGGC-1	0.185075	Column-based
10x.s1__ATGGATCGTTTAGAGA-1	0.197595	Column-based								10x.s1__ATGGATCGTTTAGAGA-1	0.246328	Column-based
10x.s1__ATGGGAGCACCCAATA-1	0.18588	Column-based								10x.s1__ATGGGAGCACCCAATA-1	0.23168	Column-based
10x.s1__ATGGGTTGTTCCACAA-1	0.0384649	Column-based								10x.s1__ATGGGTTGTTCCACAA-1	0.047415	Column-based
10x.s1__ATGGGTTTCTGGCCTT-1	0.195723	Column-based								10x.s1__ATGGGTTTCTGGCCTT-1	0.243989	Column-based
10x.s1__ATGGTTGCACCATATG-1	0.194935	Column-based								10x.s1__ATGGTTGCACCATATG-1	0.243002	Column-based
10x.s1__ATGTCCCCATGACGTT-1	0.15553	Column-based								10x.s1__ATGTCCCCATGACGTT-1	0.193746	Column-based
10x.s1__ATGTCCCGTGTTGAGG-1	0.0983392	Column-based								10x.s1__ATGTCCCGTGTTGAGG-1	0.122256	Column-based
10x.s1__ATTACCTCATGACACT-1	0.196348	Column-based								10x.s1__ATTACCTCATGACACT-1	0.244764	Column-based
10x.s1__ATTACTCTCACTTATC-1	0.305923	Column-based								10x.s1__ATTACTCTCACTTATC-1	0.245823	Column-based
10x.s1__ATTCACTGTCTACATG-1	0.192005	Column-based								10x.s1__ATTCACTGTCTACATG-1	0.239338	Column-based
10x.s1__ATTCATCCACGTACTA-1	0.193401	Column-based								10x.s1__ATTCATCCACGTACTA-1	0.241084	Column-based
10x.s1__ATTCCTAGTCAGTCTA-1	0.196876	Column-based								10x.s1__ATTCCTAGTCAGTCTA-1	0.245426	Column-based
10x.s1__ATTCCTATCCGTCCTA-1	-2.29778e-06	Column-based								10x.s1__ATTCCTATCCGTCCTA-1	-2.3e-06	Column-based
10x.s1__ATTGGGTGTATGGAAT-1	0.151542	Column-based								10x.s1__ATTGGGTGTATGGAAT-1	0.188758	Column-based
10x.s1__ATTGGGTTCTAGTGAC-1	-1.74506e-05	Column-based								10x.s1__ATTGGGTTCTAGTGAC-1	-1.75e-05	Column-based
10x.s1__ATTGTTCAGTCTGCGC-1	0.19635	Column-based								10x.s1__ATTGTTCAGTCTGCGC-1	0.244767	Column-based
10x.s1__ATTTCACCAGACAAAT-1	8.64778e-06	Column-based								10x.s1__ATTTCACCAGACAAAT-1	8.65e-06	Column-based
10x.s1__ATTTCTGGTCATCGGC-1	-1.50776e-06	Column-based								10x.s1__ATTTCTGGTCATCGGC-1	-1.51e-06	Column-based
10x.s1__CAACAGTAGGAACTCG-1	0.196452	Column-based								10x.s1__CAACAGTAGGAACTCG-1	0.244902	Column-based
10x.s1__CAACAGTTCACATACG-1	0.163273	Column-based								10x.s1__CAACAGTTCACATACG-1	0.203423	Column-based
10x.s1__CAACCAATCGGAATGG-1	0.199605	Column-based								10x.s1__CAACCAATCGGAATGG-1	0.248838	Column-based
10x.s1__CAACCTCTCGTAGCTA-1	0.200933	Column-based								10x.s1__CAACCTCTCGTAGCTA-1	0.2505	Column-based
10x.s1__CAACGATGTACGTGAG-1	0.185402	Column-based								10x.s1__CAACGATGTACGTGAG-1	0.231085	Column-based
10x.s1__CAACGGCCAGACCATT-1	0.305261	Column-based								10x.s1__CAACGGCCAGACCATT-1	0.380911	Column-based
10x.s1__CAAGACTCACGTCGGT-1	0.145537	Column-based								10x.s1__CAAGACTCACGTCGGT-1	0.181254	Column-based
10x.s1__CAAGGGAAGGTCGTGA-1	0.196403	Column-based								10x.s1__CAAGGGAAGGTCGTGA-1	0.244836	Column-based
10x.s1__CAAGGGAGTTGCTAGT-1	0.193397	Column-based								10x.s1__CAAGGGAGTTGCTAGT-1	0.241081	Column-based
10x.s1__CAATGACCACAGGATG-1	0.193387	Column-based								10x.s1__CAATGACCACAGGATG-1	0.24107	Column-based
10x.s1__CAATGACGTTTCGTTT-1	0.164207	Column-based								10x.s1__CAATGACGTTTCGTTT-1	0.20459	Column-based
10x.s1__CAATTTCGTGCACAAG-1	0.156806	Column-based								10x.s1__CAATTTCGTGCACAAG-1	5.54e-06	Column-based
10x.s1__CACACAAGTGCCTACG-1	0.149992	Column-based								10x.s1__CACACAAGTGCCTACG-1	0.186825	Column-based
10x.s1__CACACAATCGTAGGAG-1	0.123051	Column-based								10x.s1__CACACAATCGTAGGAG-1	0.153151	Column-based
10x.s1__CACAGATTCCATTGGA-1	0.188069	Column-based								10x.s1__CACAGATTCCATTGGA-1	0.234419	Column-based
10x.s1__CACCGTTCACAATTCG-1	0.18913	Column-based								10x.s1__CACCGTTCACAATTCG-1	0.235747	Column-based
10x.s1__CACGGGTAGAAGCTCG-1	0.186869	Column-based								10x.s1__CACGGGTAGAAGCTCG-1	0.232919	Column-based
10x.s1__CACGTGGAGGGAGGGT-1	-1.294e-05	Column-based								10x.s1__CACGTGGAGGGAGGGT-1	-1.29e-05	Column-based
10x.s1__CACGTGGGTTAGAAGT-1	0.19479	Column-based								10x.s1__CACGTGGGTTAGAAGT-1	0.242824	Column-based
10x.s1__CACGTTCTCACGAACT-1	0.309278	Column-based								10x.s1__CACGTTCTCACGAACT-1	0.385928	Column-based
10x.s1__CACTGAAAGCCTATCA-1	0.199137	Column-based								10x.s1__CACTGAAAGCCTATCA-1	0.248254	Column-based
10x.s1__CACTGTCAGAGTTGTA-1	0.313473	Column-based								10x.s1__CACTGTCAGAGTTGTA-1	0.248923	Column-based
10x.s1__CACTGTCAGTTGGCGA-1	0.311351	Column-based								10x.s1__CACTGTCAGTTGGCGA-1	0.246268	Column-based
10x.s1__CAGAGCCTCCAGCACG-1	0.201535	Column-based								10x.s1__CAGAGCCTCCAGCACG-1	0.213585	Column-based
10x.s1__CAGCACGGTACCAGAG-1	-2.00093e-05	Column-based								10x.s1__CAGCACGGTACCAGAG-1	-2e-05	Column-based
10x.s1__CAGCAGCAGAATTGTG-1	0.196403	Column-based								10x.s1__CAGCAGCAGAATTGTG-1	0.244837	Column-based
10x.s1__CAGCCAGAGGTTAGTA-1	0.197278	Column-based								10x.s1__CAGCCAGAGGTTAGTA-1	0.245928	Column-based
10x.s1__CAGCGTGAGTGCGCTC-1	2.05954e-05	Column-based								10x.s1__CAGCGTGAGTGCGCTC-1	2.06e-05	Column-based
10x.s1__CAGCGTGGTTTGAACC-1	0.0382529	Column-based								10x.s1__CAGCGTGGTTTGAACC-1	0.047153	Column-based
10x.s1__CAGGCCAAGGACTATA-1	-1.15086e-05	Column-based								10x.s1__CAGGCCAAGGACTATA-1	-1.15e-05	Column-based
10x.s1__CAGTTAGGTCGCTTGG-1	-7.05821e-06	Column-based								10x.s1__CAGTTAGGTCGCTTGG-1	-7.06e-06	Column-based
10x.s1__CAGTTAGTCATTCTTG-1	0.346723	Column-based								10x.s1__CAGTTAGTCATTCTTG-1	0.247906	Column-based
10x.s1__CATAAGCAGAGCACTG-1	0.199327	Column-based								10x.s1__CATAAGCAGAGCACTG-1	0.248494	Column-based
10x.s1__CATAAGCGTCGGTACC-1	0.196665	Column-based								10x.s1__CATAAGCGTCGGTACC-1	0.245165	Column-based
10x.s1__CATACAGGTTTCACAG-1	-1.20122e-05	Column-based								10x.s1__CATACAGGTTTCACAG-1	-1.2e-05	Column-based
10x.s1__CATACCCTCTCTGGTC-1	0.383287	Column-based								10x.s1__CATACCCTCTCTGGTC-1	0.248354	Column-based
10x.s1__CATACTTAGTCACGAG-1	1.07775e-06	Column-based								10x.s1__CATACTTAGTCACGAG-1	1.08e-06	Column-based
10x.s1__CATAGACAGGTTCACT-1	-8.41081e-07	Column-based								10x.s1__CATAGACAGGTTCACT-1	-8.41e-07	Column-based
10x.s1__CATAGACGTGCTGCAC-1	0.168005	Column-based								10x.s1__CATAGACGTGCTGCAC-1	0.209338	Column-based
10x.s1__CATCCACAGTAACAGT-1	0.162334	Column-based								10x.s1__CATCCACAGTAACAGT-1	0.20225	Column-based
10x.s1__CATCCACCACGCTATA-1	0.169065	Column-based								10x.s1__CATCCACCACGCTATA-1	0.210665	Column-based
10x.s1__CATCCGTAGCACTGGA-1	0.0427481	Column-based								10x.s1__CATCCGTAGCACTGGA-1	0.052765	Column-based
10x.s1__CATCGCTCAACAGCCC-1	0.158598	Column-based								10x.s1__CATCGCTCAACAGCCC-1	0.197581	Column-based
10x.s1__CATCGGGAGTTAGAAC-1	0.261454	Column-based								10x.s1__CATCGGGAGTTAGAAC-1	0.326154	Column-based
10x.s1__CATGAGTCAGTAACAA-1	0.199004	Column-based								10x.s1__CATGAGTCAGTAACAA-1	0.248087	Column-based
10x.s1__CATGCAAGTTGTAGCT-1	-3.51513e-06	Column-based								10x.s1__CATGCAAGTTGTAGCT-1	-3.52e-06	Column-based
10x.s1__CATGCTCTCCTAGCTC-1	0.164995	Column-based								10x.s1__CATGCTCTCCTAGCTC-1	0.205578	Column-based
10x.s1__CATTCCGGTATGTCAC-1	0.196723	Column-based								10x.s1__CATTCCGGTATGTCAC-1	0.245239	Column-based
10x.s1__CATTCTACAAAGCACG-1	0.187738	Column-based								10x.s1__CATTCTACAAAGCACG-1	0.234004	Column-based
10x.s1__CATTGCCCATCGGATT-1	-1.74018e-06	Column-based								10x.s1__CATTGCCCATCGGATT-1	-1.74e-06	Column-based
10x.s1__CATTGTTCAAGTGATA-1	5.15668e-06	Column-based								10x.s1__CATTGTTCAAGTGATA-1	5.16e-06	Column-based
10x.s1__CATTTCACAGGGACTA-1	0.129864	Column-based								10x.s1__CATTTCACAGGGACTA-1	0.161664	Column-based
10x.s1__CCAATGAGTTTGTTCT-1	0.146927	Column-based								10x.s1__CCAATGAGTTTGTTCT-1	0.182993	Column-based
10x.s1__CCAATTTAGCACTCCG-1	0.197213	Column-based								10x.s1__CCAATTTAGCACTCCG-1	0.245846	Column-based
10x.s1__CCAATTTCACAACGTT-1	0.196864	Column-based								10x.s1__CCAATTTCACAACGTT-1	0.245414	Column-based
10x.s1__CCAATTTTCTCGCTCA-1	0.104476	Column-based								10x.s1__CCAATTTTCTCGCTCA-1	0.129926	Column-based
10x.s1__CCACAAAAGGTCATTC-1	0.146121	Column-based								10x.s1__CCACAAAAGGTCATTC-1	0.181988	Column-based
10x.s1__CCACACTCATGGGTTT-1	0.196462	Column-based								10x.s1__CCACACTCATGGGTTT-1	0.244912	Column-based
10x.s1__CCACGTTTCACCTCAC-1	0.280864	Column-based								10x.s1__CCACGTTTCACCTCAC-1	0.350414	Column-based
10x.s1__CCACTTGAGGACTATA-1	-3.90965e-06	Column-based								10x.s1__CCACTTGAGGACTATA-1	-3.91e-06	Column-based
10x.s1__CCCAACTAGGCCTGAA-1	0.0887468	Column-based								10x.s1__CCCAACTAGGCCTGAA-1	1.35e-05	Column-based
10x.s1__CCCAACTAGTCATGAA-1	-2.27647e-07	Column-based								10x.s1__CCCAACTAGTCATGAA-1	-2.28e-07	Column-based
10x.s1__CCCATTGTCAACCGAT-1	0.200336	Column-based								10x.s1__CCCATTGTCAACCGAT-1	0.249752	Column-based
10x.s1__CCCGAAGGTCTCACAA-1	0.197924	Column-based								10x.s1__CCCGAAGGTCTCACAA-1	0.246741	Column-based
10x.s1__CCCGGAATCAGTGTGT-1	0.194659	Column-based								10x.s1__CCCGGAATCAGTGTGT-1	0.242659	Column-based
10x.s1__CCCTAACCACGTCTCT-1	0.187343	Column-based								10x.s1__CCCTAACCACGTCTCT-1	0.23351	Column-based
10x.s1__CCCTCTCAGTTGGAAT-1	0.166679	Column-based								10x.s1__CCCTCTCAGTTGGAAT-1	0.207679	Column-based
10x.s1__CCGATCTAGAGAGCAA-1	0.170679	Column-based								10x.s1__CCGATCTAGAGAGCAA-1	0.212679	Column-based
10x.s1__CCGATCTTCGCGTGAC-1	0.0287862	Column-based								10x.s1__CCGATCTTCGCGTGAC-1	0.03532	Column-based
10x.s1__CCGATGGGTGTGGACA-1	0.151754	Column-based								10x.s1__CCGATGGGTGTGGACA-1	0.18902	Column-based
10x.s1__CCGGTAGGTTGGATCT-1	0.121877	Column-based								10x.s1__CCGGTAGGTTGGATCT-1	0.151677	Column-based
10x.s1__CCGTAGGGTTTAAGGA-1	0.1454	Column-based								10x.s1__CCGTAGGGTTTAAGGA-1	0.181083	Column-based
10x.s1__CCTCAACAGCCTGTGC-1	7.03608e-06	Column-based								10x.s1__CCTCAACAGCCTGTGC-1	7.04e-06	Column-based
10x.s1__CCTCACAAGCCAACCC-1	0.197324	Column-based								10x.s1__CCTCACAAGCCAACCC-1	0.24599	Column-based
10x.s1__CCTCATGGTCGAAGCA-1	0.200189	Column-based								10x.s1__CCTCATGGTCGAAGCA-1	0.249572	Column-based
10x.s1__CCTCATGTCACTTATC-1	0.195934	Column-based								10x.s1__CCTCATGTCACTTATC-1	0.24425	Column-based
10x.s1__CCTCCAAAGGAGAGTA-1	0.0721213	Column-based								10x.s1__CCTCCAAAGGAGAGTA-1	0.089488	Column-based
10x.s1__CCTCCTCAGTGCAACG-1	0.283869	Column-based								10x.s1__CCTCCTCAGTGCAACG-1	0.354169	Column-based
10x.s1__CCTCTCCAGGAGAGGC-1	1.29771e-05	Column-based								10x.s1__CCTCTCCAGGAGAGGC-1	1.3e-05	Column-based
10x.s1__CCTCTCCAGGTGCCAA-1	0.168523	Column-based								10x.s1__CCTCTCCAGGTGCCAA-1	0.20999	Column-based
10x.s1__CCTCTCCCATACGCAT-1	0.187193	Column-based								10x.s1__CCTCTCCCATACGCAT-1	0.233326	Column-based
10x.s1__CCTGTTGAGCATCAAA-1	4.65639e-07	Column-based								10x.s1__CCTGTTGAGCATCAAA-1	4.66e-07	Column-based
10x.s1__CCTTCAGCACTCCTGT-1	0.199523	Column-based								10x.s1__CCTTCAGCACTCCTGT-1	0.24874	Column-based
10x.s1__CCTTCAGTCGCTACAA-1	0.14893	Column-based								10x.s1__CCTTCAGTCGCTACAA-1	0.185496	Column-based
10x.s1__CCTTGTGAGGGACAGG-1	0.190009	Column-based								10x.s1__CCTTGTGAGGGACAGG-1	0.236842	Column-based
10x.s1__CCTTTGGAGAGTTGTA-1	0.088743	Column-based								10x.s1__CCTTTGGAGAGTTGTA-1	0.11026	Column-based
10x.s1__CGAAGTTCACTCTCGT-1	3.83847e-06	Column-based								10x.s1__CGAAGTTCACTCTCGT-1	3.84e-06	Column-based
10x.s1__CGAGGAAAGTGGATTA-1	0.0195815	Column-based								10x.s1__CGAGGAAAGTGGATTA-1	0.023815	Column-based
10x.s1__CGAGTGCAGCAACTCT-1	0.195199	Column-based								10x.s1__CGAGTGCAGCAACTCT-1	0.243333	Column-based
10x.s1__CGATGGCCAGGTATGG-1	0.200411	Column-based								10x.s1__CGATGGCCAGGTATGG-1	0.249844	Column-based
10x.s1__CGCAGGTGTTCGGTTA-1	8.13195e-06	Column-based								10x.s1__CGCAGGTGTTCGGTTA-1	8.13e-06	Column-based
10x.s1__CGCAGGTGTTTCGGCG-1	-1.90816e-06	Column-based								10x.s1__CGCAGGTGTTTCGGCG-1	-1.91e-06	Column-based
10x.s1__CGCATAAAGTGGAAAG-1	0.126573	Column-based								10x.s1__CGCATAAAGTGGAAAG-1	0.157556	Column-based
10x.s1__CGCATGGTCACCCTTG-1	6.09666e-07	Column-based								10x.s1__CGCATGGTCACCCTTG-1	6.1e-07	Column-based
10x.s1__CGCCATTGTTGCTCAA-1	5.73752e-06	Column-based								10x.s1__CGCCATTGTTGCTCAA-1	5.74e-06	Column-based
10x.s1__CGGAACCAGGGTAGCT-1	4.58036e-07	Column-based								10x.s1__CGGAACCAGGGTAGCT-1	4.58e-07	Column-based
10x.s1__CGGAATTGTTAACCTG-1	0.148668	Column-based								10x.s1__CGGAATTGTTAACCTG-1	0.185168	Column-based
10x.s1__CGGACACAGCCTAACT-1	0.194604	Column-based								10x.s1__CGGACACAGCCTAACT-1	0.242588	Column-based
10x.s1__CGGACACCAAGCAATA-1	0.148329	Column-based								10x.s1__CGGACACCAAGCAATA-1	0.184746	Column-based
10x.s1__CGGACACCACTACAGT-1	1.30998e-05	Column-based								10x.s1__CGGACACCACTACAGT-1	1.31e-05	Column-based
10x.s1__CGGACACGTGTCCAAT-1	0.197071	Column-based								10x.s1__CGGACACGTGTCCAAT-1	0.245671	Column-based
10x.s1__CGGAGAAGTACGCGTC-1	0.184254	Column-based								10x.s1__CGGAGAAGTACGCGTC-1	0.229654	Column-based
10x.s1__CGGCAGTAGAGTATAC-1	1.38158e-05	Column-based								10x.s1__CGGCAGTAGAGTATAC-1	1.38e-05	Column-based
10x.s1__CGGCAGTCAGTACTAC-1	1.20446e-05	Column-based								10x.s1__CGGCAGTCAGTACTAC-1	1.2e-05	Column-based
10x.s1__CGGGACTGTAAGATCA-1	8.24074e-06	Column-based								10x.s1__CGGGACTGTAAGATCA-1	8.24e-06	Column-based
10x.s1__CGGGCATAGACAGCTG-1	0.19785	Column-based								10x.s1__CGGGCATAGACAGCTG-1	0.24665	Column-based
10x.s1__CGGGCATTCTTCGGTC-1	-5.69306e-06	Column-based								10x.s1__CGGGCATTCTTCGGTC-1	-5.69e-06	Column-based
10x.s1__CGGGTCACACGGTGTC-1	0.189273	Column-based								10x.s1__CGGGTCACACGGTGTC-1	0.235923	Column-based
10x.s1__CGGTCAGTCTTGAGCA-1	0.3856	Column-based								10x.s1__CGGTCAGTCTTGAGCA-1	0.481334	Column-based
10x.s1__CGTAAGTAGCCTGAGA-1	0.18287	Column-based								10x.s1__CGTAAGTAGCCTGAGA-1	0.22792	Column-based
10x.s1__CGTAATGTCAATCCAG-1	2.45959e-05	Column-based								10x.s1__CGTAATGTCAATCCAG-1	2.46e-05	Column-based
10x.s1__CGTCCATAGGATATAC-1	-8.1838e-06	Column-based								10x.s1__CGTCCATAGGATATAC-1	-8.18e-06	Column-based
10x.s1__CGTCCATGTCACTAGT-1	0.152312	Column-based								10x.s1__CGTCCATGTCACTAGT-1	0.189729	Column-based
10x.s1__CGTGAATTCCGCGAGT-1	0.196803	Column-based								10x.s1__CGTGAATTCCGCGAGT-1	0.245336	Column-based
10x.s1__CGTGATAAGAAGCCAC-1	0.168593	Column-based								10x.s1__CGTGATAAGAAGCCAC-1	0.210076	Column-based
10x.s1__CGTGATATCCGGCAAC-1	0.194004	Column-based								10x.s1__CGTGATATCCGGCAAC-1	0.241838	Column-based
10x.s1__CGTTAGACAATCCAGT-1	0.173525	Column-based								10x.s1__CGTTAGACAATCCAGT-1	0.216242	Column-based
10x.s1__CGTTAGAGTGACGCCT-1	0.163289	Column-based								10x.s1__CGTTAGAGTGACGCCT-1	0.203439	Column-based
10x.s1__CGTTAGAGTGCACAAG-1	-1.23706e-06	Column-based								10x.s1__CGTTAGAGTGCACAAG-1	-1.24e-06	Column-based
10x.s1__CGTTAGATCTTCTAAC-1	0.196929	Column-based								10x.s1__CGTTAGATCTTCTAAC-1	0.245495	Column-based
10x.s1__CGTTCTGCAATGAACA-1	0.149998	Column-based								10x.s1__CGTTCTGCAATGAACA-1	0.186832	Column-based
10x.s1__CGTTGGGTCCGCTTAC-1	0.189275	Column-based								10x.s1__CGTTGGGTCCGCTTAC-1	0.235925	Column-based
10x.s1__CTAACCCGTTAGTCGT-1	0.158868	Column-based								10x.s1__CTAACCCGTTAGTCGT-1	0.197918	Column-based
10x.s1__CTACAGACAATCAGCT-1	0.19425	Column-based								10x.s1__CTACAGACAATCAGCT-1	0.24215	Column-based
10x.s1__CTACAGATCAGAGCAG-1	0.0366	Column-based								10x.s1__CTACAGATCAGAGCAG-1	0.045083	Column-based
10x.s1__CTACCCATCGAAGAAT-1	0.195474	Column-based								10x.s1__CTACCCATCGAAGAAT-1	0.243674	Column-based
10x.s1__CTACGGGGTCACTGAT-1	3.89909e-07	Column-based								10x.s1__CTACGGGGTCACTGAT-1	3.9e-07	Column-based
10x.s1__CTACTATCAGACGCTC-1	0.439741	Column-based								10x.s1__CTACTATCAGACGCTC-1	0.366341	Column-based
10x.s1__CTATAGGCAGCATACT-1	0.195332	Column-based								10x.s1__CTATAGGCAGCATACT-1	0.243499	Column-based
10x.s1__CTATAGGTCTGGAAGG-1	0.308266	Column-based								10x.s1__CTATAGGTCTGGAAGG-1	0.384666	Column-based
10x.s1__CTCAAGATCTCAACGA-1	0.187471	Column-based								10x.s1__CTCAAGATCTCAACGA-1	0.233671	Column-based
10x.s1__CTCAGGGTCACTTTGT-1	0.200743	Column-based								10x.s1__CTCAGGGTCACTTTGT-1	0.25026	Column-based
10x.s1__CTCAGTCAGGGCAACT-1	0.189988	Column-based								10x.s1__CTCAGTCAGGGCAACT-1	0.236821	Column-based
10x.s1__CTCATGCAGTTGGGAC-1	0.0377997	Column-based								10x.s1__CTCATGCAGTTGGGAC-1	0.046583	Column-based
10x.s1__CTCATTAGTTTGAACC-1	0.188333	Column-based								10x.s1__CTCATTAGTTTGAACC-1	0.234749	Column-based
10x.s1__CTCATTATCAAGAAAC-1	0.188659	Column-based								10x.s1__CTCATTATCAAGAAAC-1	0.235159	Column-based
10x.s1__CTCATTATCCCGTAAA-1	0.16319	Column-based								10x.s1__CTCATTATCCCGTAAA-1	0.203323	Column-based
10x.s1__CTCCAACCAACCCTAA-1	-6.30732e-06	Column-based								10x.s1__CTCCAACCAACCCTAA-1	-6.31e-06	Column-based
10x.s1__CTCCAACTCTTTGCTA-1	0.383939	Column-based								10x.s1__CTCCAACTCTTTGCTA-1	0.345006	Column-based
10x.s1__CTCCACAAGTAACAGT-1	0.175596	Column-based								10x.s1__CTCCACAAGTAACAGT-1	0.218829	Column-based
10x.s1__CTCCATGTCATTACTC-1	-7.84888e-06	Column-based								10x.s1__CTCCATGTCATTACTC-1	-7.85e-06	Column-based
10x.s1__CTCCCTCTCACATTGG-1	0.063735	Column-based								10x.s1__CTCCCTCTCACATTGG-1	0.079002	Column-based
10x.s1__CTCTCAGTCCTGATAG-1	-1.23671e-05	Column-based								10x.s1__CTCTCAGTCCTGATAG-1	-1.24e-05	Column-based
10x.s1__CTGAGCGAGAACCGCA-1	1.04587e-05	Column-based								10x.s1__CTGAGCGAGAACCGCA-1	1.05e-05	Column-based
10x.s1__CTGCAGGAGGCAGGGA-1	-4.84595e-06	Column-based								10x.s1__CTGCAGGAGGCAGGGA-1	-4.85e-06	Column-based
10x.s1__CTGCATCTCTGGCCGA-1	0.302602	Column-based								10x.s1__CTGCATCTCTGGCCGA-1	0.246335	Column-based
10x.s1__CTGCGAGGTCTAGTGT-1	0.196467	Column-based								10x.s1__CTGCGAGGTCTAGTGT-1	0.244917	Column-based
10x.s1__CTGGCAGTCATCTCTA-1	-2.40669e-09	Column-based								10x.s1__CTGGCAGTCATCTCTA-1	-2.41e-09	Column-based
10x.s1__CTGGCAGTCGCCCAGA-1	0.194618	Column-based								10x.s1__CTGGCAGTCGCCCAGA-1	0.242601	Column-based
10x.s1__CTGTATTGTCACTAGT-1	0.188325	Column-based								10x.s1__CTGTATTGTCACTAGT-1	0.234742	Column-based
10x.s1__CTGTGAAAGAACTGAT-1	0.174678	Column-based								10x.s1__CTGTGAAAGAACTGAT-1	0.217678	Column-based
10x.s1__CTGTGAACAACGGGTA-1	3.15732e-07	Column-based								10x.s1__CTGTGAACAACGGGTA-1	3.16e-07	Column-based
10x.s1__CTGTGGGTCAGCGCGT-1	0.283192	Column-based								10x.s1__CTGTGGGTCAGCGCGT-1	0.353325	Column-based
10x.s1__CTTACCGCAACTGCCG-1	0.186999	Column-based								10x.s1__CTTACCGCAACTGCCG-1	0.233083	Column-based
10x.s1__CTTCCGAAGTGTACCT-1	0.184674	Column-based								10x.s1__CTTCCGAAGTGTACCT-1	0.230174	Column-based
10x.s1__CTTCCGATCGTCGATA-1	-4.25519e-06	Column-based								10x.s1__CTTCCGATCGTCGATA-1	-4.26e-06	Column-based
10x.s1__CTTCCTTAGTACCCTA-1	-7.72082e-06	Column-based								10x.s1__CTTCCTTAGTACCCTA-1	-7.72e-06	Column-based
10x.s1__CTTCGGTCAACCGCCA-1	0.157202	Column-based								10x.s1__CTTCGGTCAACCGCCA-1	0.195835	Column-based
10x.s1__CTTCTAAAGTGATAAC-1	0.255677	Column-based								10x.s1__CTTCTAAAGTGATAAC-1	0.24201	Column-based
10x.s1__CTTCTAACAAGGTTGG-1	0.171666	Column-based								10x.s1__CTTCTAACAAGGTTGG-1	0.213916	Column-based
10x.s1__CTTGAGACAATACCTG-1	-1.38703e-05	Column-based								10x.s1__CTTGAGACAATACCTG-1	-1.39e-05	Column-based
10x.s1__CTTGAGACACTGCGAC-1	-1.30668e-05	Column-based								10x.s1__CTTGAGACACTGCGAC-1	-1.31e-05	Column-based
10x.s1__CTTGATTGTTCCACAA-1	-7.68395e-06	Column-based								10x.s1__CTTGATTGTTCCACAA-1	-7.68e-06	Column-based
10x.s1__CTTTCAACACTAAACC-1	0.0401281	Column-based								10x.s1__CTTTCAACACTAAACC-1	0.049495	Column-based
10x.s1__CTTTCGGAGTCCTGCG-1	0.2926	Column-based								10x.s1__CTTTCGGAGTCCTGCG-1	0.365083	Column-based
10x.s1__GAACACTGTCGGTGAA-1	0.278607	Column-based								10x.s1__GAACACTGTCGGTGAA-1	0.34759	Column-based
10x.s1__GAACTGTGTCATATGC-1	-4.34617e-06	Column-based								10x.s1__GAACTGTGTCATATGC-1	-4.35e-06	Column-based
10x.s1__GAAGAATGTCGAGCAA-1	0.150856	Column-based								10x.s1__GAAGAATGTCGAGCAA-1	0.187906	Column-based
10x.s1__GAAGAATGTCTTCTAT-1	0.196939	Column-based								10x.s1__GAAGAATGTCTTCTAT-1	0.245506	Column-based
10x.s1__GAAGAATGTTACGATC-1	0.197203	Column-based								10x.s1__GAAGAATGTTACGATC-1	0.245836	Column-based
10x.s1__GAAGCCCTCGTTCATT-1	0.188212	Column-based								10x.s1__GAAGCCCTCGTTCATT-1	0.234595	Column-based
10x.s1__GAAGGACGTATACCCA-1	0.130583	Column-based								10x.s1__GAAGGACGTATACCCA-1	0.162567	Column-based
10x.s1__GAATAGACATCAACCA-1	0.199801	Column-based								10x.s1__GAATAGACATCAACCA-1	0.249084	Column-based
10x.s1__GAATCGTGTCTTGAAC-1	0.192347	Column-based								10x.s1__GAATCGTGTCTTGAAC-1	0.239764	Column-based
10x.s1__GAATCGTTCTGCACCT-1	0.187941	Column-based								10x.s1__GAATCGTTCTGCACCT-1	0.234257	Column-based
10x.s1__GACACGCGTTAAGGAT-1	-8.32553e-06	Column-based								10x.s1__GACACGCGTTAAGGAT-1	-8.33e-06	Column-based
10x.s1__GACAGCCCAAGGTTGG-1	0.344341	Column-based								10x.s1__GACAGCCCAAGGTTGG-1	0.196341	Column-based
10x.s1__GACAGCCCATAGATGA-1	0.124125	Column-based								10x.s1__GACAGCCCATAGATGA-1	0.154491	Column-based
10x.s1__GACATCACACCTGCGA-1	0.192862	Column-based								10x.s1__GACATCACACCTGCGA-1	0.240412	Column-based
10x.s1__GACCAATGTGAGTAAT-1	1.18753e-05	Column-based								10x.s1__GACCAATGTGAGTAAT-1	1.19e-05	Column-based
10x.s1__GACCCAGCAACGTTAC-1	0.187197	Column-based								10x.s1__GACCCAGCAACGTTAC-1	0.23333	Column-based
10x.s1__GACCCTTAGAACAGGA-1	0.195675	Column-based								10x.s1__GACCCTTAGAACAGGA-1	0.243925	Column-based
10x.s1__GACCTTCAGCAGCCTC-1	0.194797	Column-based								10x.s1__GACCTTCAGCAGCCTC-1	0.24283	Column-based
10x.s1__GACGTTAAGTCGGCAA-1	0.343651	Column-based								10x.s1__GACGTTAAGTCGGCAA-1	0.428901	Column-based
10x.s1__GACTATGTCATATGGC-1	-8.48816e-06	Column-based								10x.s1__GACTATGTCATATGGC-1	-8.49e-06	Column-based
10x.s1__GACTCAATCCACCCTA-1	0.188456	Column-based								10x.s1__GACTCAATCCACCCTA-1	0.234906	Column-based
10x.s1__GACTCTCCAAGTTCCA-1	0.169595	Column-based								10x.s1__GACTCTCCAAGTTCCA-1	0.211328	Column-based
10x.s1__GACTGATCAACCCGCA-1	-3.36311e-06	Column-based								10x.s1__GACTGATCAACCCGCA-1	-3.36e-06	Column-based
10x.s1__GAGAAATTCGTACACA-1	0.0508651	Column-based								10x.s1__GAGAAATTCGTACACA-1	0.062915	Column-based
10x.s1__GAGACCCCATGGGTTT-1	0.126198	Column-based								10x.s1__GAGACCCCATGGGTTT-1	0.157081	Column-based
10x.s1__GAGACTTCACCAACAT-1	0.100886	Column-based								10x.s1__GAGACTTCACCAACAT-1	0.125436	Column-based
10x.s1__GAGACTTGTATACCTG-1	-1.386e-05	Column-based								10x.s1__GAGACTTGTATACCTG-1	-1.39e-05	Column-based
10x.s1__GAGACTTTCATCGCAA-1	-4.14824e-06	Column-based								10x.s1__GAGACTTTCATCGCAA-1	-4.15e-06	Column-based
10x.s1__GAGAGGTCAAGAAATC-1	0.196537	Column-based								10x.s1__GAGAGGTCAAGAAATC-1	0.245003	Column-based
10x.s1__GAGAGGTTCGGAATTC-1	1.62844e-05	Column-based								10x.s1__GAGAGGTTCGGAATTC-1	1.63e-05	Column-based
10x.s1__GAGGCAATCATTTGGG-1	0.345201	Column-based								10x.s1__GAGGCAATCATTTGGG-1	0.430834	Column-based
10x.s1__GAGGCAATCTTGATTC-1	0.190879	Column-based								10x.s1__GAGGCAATCTTGATTC-1	0.237929	Column-based
10x.s1__GAGGGTAAGCTCGTGC-1	0.19825	Column-based								10x.s1__GAGGGTAAGCTCGTGC-1	0.24715	Column-based
10x.s1__GAGGGTATCCAAGCCG-1	0.189281	Column-based								10x.s1__GAGGGTATCCAAGCCG-1	0.235931	Column-based
10x.s1__GAGTCATGTCCACTCT-1	0.187593	Column-based								10x.s1__GAGTCATGTCCACTCT-1	0.233826	Column-based
10x.s1__GAGTCTACATCCTTGC-1	0.185531	Column-based								10x.s1__GAGTCTACATCCTTGC-1	0.231247	Column-based
10x.s1__GAGTGAGGTCGCTTGG-1	0.196456	Column-based								10x.s1__GAGTGAGGTCGCTTGG-1	0.244906	Column-based
10x.s1__GATAGAAAGGGTTGCA-1	0.146468	Column-based								10x.s1__GATAGAAAGGGTTGCA-1	0.182418	Column-based
10x.s1__GATAGAAGTCACCCTT-1	0.165285	Column-based								10x.s1__GATAGAAGTCACCCTT-1	0.205935	Column-based
10x.s1__GATAGCTCAGTCAACT-1	0.196958	Column-based								10x.s1__GATAGCTCAGTCAACT-1	0.245524	Column-based
10x.s1__GATCACACAACAGTGG-1	0.170389	Column-based								10x.s1__GATCACACAACAGTGG-1	0.212323	Column-based
10x.s1__GATCAGTTCACCCTGT-1	0.186538	Column-based								10x.s1__GATCAGTTCACCCTGT-1	0.232505	Column-based
10x.s1__GATCCCTGTAGATGTA-1	0.132947	Column-based								10x.s1__GATCCCTGTAGATGTA-1	0.165514	Column-based
10x.s1__GATCGTACAGTTAAAG-1	0.127198	Column-based								10x.s1__GATCGTACAGTTAAAG-1	0.158331	Column-based
10x.s1__GATGACTCACAGTGAG-1	0.194998	Column-based								10x.s1__GATGACTCACAGTGAG-1	0.243081	Column-based
10x.s1__GATGCTACACGACGTC-1	0.157264	Column-based								10x.s1__GATGCTACACGACGTC-1	0.195914	Column-based
10x.s1__GATGCTACAGCTACAT-1	0.186873	Column-based								10x.s1__GATGCTACAGCTACAT-1	0.232923	Column-based
10x.s1__GATTCGAAGTTGCGAG-1	0.189214	Column-based								10x.s1__GATTCGAAGTTGCGAG-1	0.235847	Column-based
10x.s1__GATTTCTAGCTGCCAC-1	0.199074	Column-based								10x.s1__GATTTCTAGCTGCCAC-1	0.248174	Column-based
10x.s1__GCAACCGGTAGCTAAA-1	0.18427	Column-based								10x.s1__GCAACCGGTAGCTAAA-1	0.22967	Column-based
10x.s1__GCAACCGGTTTACCTT-1	0.29513	Column-based								10x.s1__GCAACCGGTTTACCTT-1	0.247414	Column-based
10x.s1__GCAACCGTCACATCAG-1	0.188405	Column-based								10x.s1__GCAACCGTCACATCAG-1	0.234838	Column-based
10x.s1__GCACATACAACGAGGT-1	0.199795	Column-based								10x.s1__GCACATACAACGAGGT-1	0.249078	Column-based
10x.s1__GCACATAGTCATCTAG-1	0.197131	Column-based								10x.s1__GCACATAGTCATCTAG-1	0.245747	Column-based
10x.s1__GCAGCCATCTCTCAAT-1	0.186344	Column-based								10x.s1__GCAGCCATCTCTCAAT-1	0.232261	Column-based
10x.s1__GCAGGCTGTCGACTTA-1	0.187738	Column-based								10x.s1__GCAGGCTGTCGACTTA-1	0.234004	Column-based
10x.s1__GCATCTCTCGTGAGAG-1	2.41016e-06	Column-based								10x.s1__GCATCTCTCGTGAGAG-1	2.41e-06	Column-based
10x.s1__GCCAGGTCAGCCCAGT-1	0.189131	Column-based								10x.s1__GCCAGGTCAGCCCAGT-1	0.235747	Column-based
10x.s1__GCCAGGTTCCGTCCTA-1	9.31033e-06	Column-based								10x.s1__GCCAGGTTCCGTCCTA-1	9.31e-06	Column-based
10x.s1__GCCATGGAGATACTGA-1	0.0142133	Column-based								10x.s1__GCCATGGAGATACTGA-1	0.017097	Column-based
10x.s1__GCCGATGGTGCCTATA-1	0.197525	Column-based								10x.s1__GCCGATGGTGCCTATA-1	0.246241	Column-based
10x.s1__GCCTGTTTCCGTGGGT-1	0.198734	Column-based								10x.s1__GCCTGTTTCCGTGGGT-1	0.247751	Column-based
10x.s1__GCCTGTTTCCTGCCAT-1	0.109467	Column-based								10x.s1__GCCTGTTTCCTGCCAT-1	0.136167	Column-based
10x.s1__GCGAGAAAGACTAGAT-1	0.0369275	Column-based								10x.s1__GCGAGAAAGACTAGAT-1	-5.78e-06	Column-based
10x.s1__GCGGAAATCTGAGGTT-1	0.17279	Column-based								10x.s1__GCGGAAATCTGAGGTT-1	0.215323	Column-based
10x.s1__GCGGATCTCGAATGCT-1	0.199067	Column-based								10x.s1__GCGGATCTCGAATGCT-1	0.248167	Column-based
10x.s1__GCTACAAGTCCTTAAG-1	0.17134	Column-based								10x.s1__GCTACAAGTCCTTAAG-1	0.213507	Column-based
10x.s1__GCTACCTGTCTACAAC-1	0.157948	Column-based								10x.s1__GCTACCTGTCTACAAC-1	0.196765	Column-based
10x.s1__GCTCAAACACGACTAT-1	0.194914	Column-based								10x.s1__GCTCAAACACGACTAT-1	0.242981	Column-based
10x.s1__GCTCAAATCAGTCATG-1	0.19766	Column-based								10x.s1__GCTCAAATCAGTCATG-1	0.24641	Column-based
10x.s1__GCTGAATAGGTGCTGA-1	0.15173	Column-based								10x.s1__GCTGAATAGGTGCTGA-1	0.188997	Column-based
10x.s1__GCTGAATGTCGATTCA-1	-1.66316e-05	Column-based								10x.s1__GCTGAATGTCGATTCA-1	-1.66e-05	Column-based
10x.s1__GGAATCTGTACGAAAT-1	0.149059	Column-based								10x.s1__GGAATCTGTACGAAAT-1	0.185659	Column-based
10x.s1__GGAATGGCACAATGCT-1	0.149326	Column-based								10x.s1__GGAATGGCACAATGCT-1	0.185992	Column-based
10x.s1__GGAATGGCAGTTAAAG-1	-7.2257e-06	Column-based								10x.s1__GGAATGGCAGTTAAAG-1	-7.23e-06	Column-based
10x.s1__GGAGAACAGTGGCGAT-1	0.185911	Column-based								10x.s1__GGAGAACAGTGGCGAT-1	0.231728	Column-based
10x.s1__GGAGCAAAGTCTCGTA-1	0.200269	Column-based								10x.s1__GGAGCAAAGTCTCGTA-1	0.249669	Column-based
10x.s1__GGAGCAATCTTCTTCC-1	0.10886	Column-based								10x.s1__GGAGCAATCTTCTTCC-1	-6.32e-06	Column-based
10x.s1__GGAGGATAGATACCAA-1	0.198749	Column-based								10x.s1__GGAGGATAGATACCAA-1	0.247765	Column-based
10x.s1__GGAGGATGTCGTACAT-1	0.189141	Column-based								10x.s1__GGAGGATGTCGTACAT-1	0.235758	Column-based
10x.s1__GGAGGATGTTCGCGTG-1	0.197652	Column-based								10x.s1__GGAGGATGTTCGCGTG-1	0.246402	Column-based
10x.s1__GGATCTATCCAATCTT-1	0.144601	Column-based								10x.s1__GGATCTATCCAATCTT-1	0.180084	Column-based
10x.s1__GGCGTCATCTGCATAG-1	0.194461	Column-based								10x.s1__GGCGTCATCTGCATAG-1	0.242411	Column-based
10x.s1__GGCTGTGCATTCGGGC-1	0.194676	Column-based								10x.s1__GGCTGTGCATTCGGGC-1	0.242676	Column-based
10x.s1__GGGACAACAAGAGGTC-1	0.124601	Column-based								10x.s1__GGGACAACAAGAGGTC-1	0.155084	Column-based
10x.s1__GGGATGAGTATAATGG-1	-5.57024e-06	Column-based								10x.s1__GGGATGAGTATAATGG-1	-5.57e-06	Column-based
10x.s1__GGGCCATGTGGTAACG-1	4.38397e-06	Column-based								10x.s1__GGGCCATGTGGTAACG-1	4.38e-06	Column-based
10x.s1__GGGCGTTTCCCATAAG-1	0.188602	Column-based								10x.s1__GGGCGTTTCCCATAAG-1	0.235085	Column-based
10x.s1__GGGTAGAAGCGTGCCT-1	0.169798	Column-based								10x.s1__GGGTAGAAGCGTGCCT-1	0.211582	Column-based
10x.s1__GGGTATTCAGTAGAGC-1	0.198954	Column-based								10x.s1__GGGTATTCAGTAGAGC-1	0.24802	Column-based
10x.s1__GGGTCACCAGGCCTGT-1	-5.29386e-06	Column-based								10x.s1__GGGTCACCAGGCCTGT-1	-5.29e-06	Column-based
10x.s1__GGGTCACGTACAAGCG-1	0.194995	Column-based								10x.s1__GGGTCACGTACAAGCG-1	0.243079	Column-based
10x.s1__GGGTTTACAGGTTCGC-1	0.200051	Column-based								10x.s1__GGGTTTACAGGTTCGC-1	0.249401	Column-based
10x.s1__GGGTTTACATTACGGT-1	0.221933	Column-based								10x.s1__GGGTTTACATTACGGT-1	0.27675	Column-based
10x.s1__GGGTTTAGTACATTGC-1	0.188609	Column-based								10x.s1__GGGTTTAGTACATTGC-1	0.235092	Column-based
10x.s1__GGTAACTGTGGTGATG-1	0.168513	Column-based								10x.s1__GGTAACTGTGGTGATG-1	0.209979	Column-based
10x.s1__GGTAATCGTAGGATAT-1	-2.50065e-06	Column-based								10x.s1__GGTAATCGTAGGATAT-1	-2.5e-06	Column-based
10x.s1__GGTCTGGCATCCAACA-1	0.199188	Column-based								10x.s1__GGTCTGGCATCCAACA-1	0.248322	Column-based
10x.s1__GGTGATTAGTTTGCTG-1	1.44194e-05	Column-based								10x.s1__GGTGATTAGTTTGCTG-1	1.44e-05	Column-based
10x.s1__GGTGTTAAGTAACCGG-1	0.0281469	Column-based								10x.s1__GGTGTTAAGTAACCGG-1	0.034514	Column-based
10x.s1__GGTTAACAGGTCCCGT-1	0.26267	Column-based								10x.s1__GGTTAACAGGTCCCGT-1	0.194503	Column-based
10x.s1__GGTTAACGTCCCTGAG-1	0.198881	Column-based								10x.s1__GGTTAACGTCCCTGAG-1	0.247931	Column-based
10x.s1__GGTTGTAAGGGACCAT-1	0.288125	Column-based								10x.s1__GGTTGTAAGGGACCAT-1	0.359491	Column-based
10x.s1__GGTTGTACAGAGCCCT-1	0.0833428	Column-based								10x.s1__GGTTGTACAGAGCCCT-1	0.05226	Column-based
10x.s1__GTAACCACAAGCAGGT-1	0.197727	Column-based								10x.s1__GTAACCACAAGCAGGT-1	0.246494	Column-based
10x.s1__GTAACCATCGCCATAA-1	0.198203	Column-based								10x.s1__GTAACCATCGCCATAA-1	0.247087	Column-based
10x.s1__GTAACCATCTGTCCGT-1	0.19473	Column-based								10x.s1__GTAACCATCTGTCCGT-1	0.242747	Column-based
10x.s1__GTAAGTCCAGCTGCCA-1	0.0997972	Column-based								10x.s1__GTAAGTCCAGCTGCCA-1	0.124081	Column-based
10x.s1__GTAAGTCTCACTGTTT-1	0.155339	Column-based								10x.s1__GTAAGTCTCACTGTTT-1	0.193505	Column-based
10x.s1__GTAATCGAGCAAACAT-1	-1.30382e-05	Column-based								10x.s1__GTAATCGAGCAAACAT-1	-1.3e-05	Column-based
10x.s1__GTAATCGTCGTTGTAG-1	0.186464	Column-based								10x.s1__GTAATCGTCGTTGTAG-1	0.232414	Column-based
10x.s1__GTACAACAGTAGAGTT-1	0.156335	Column-based								10x.s1__GTACAACAGTAGAGTT-1	0.194752	Column-based
10x.s1__GTAGAAACATAATCCG-1	0.075596	Column-based								10x.s1__GTAGAAACATAATCCG-1	0.047413	Column-based
10x.s1__GTAGAAAGTACAGCGA-1	1.04659e-06	Column-based								10x.s1__GTAGAAAGTACAGCGA-1	1.05e-06	Column-based
10x.s1__GTAGAGGGTTCTAAGC-1	0.30953	Column-based								10x.s1__GTAGAGGGTTCTAAGC-1	0.386247	Column-based
10x.s1__GTAGCTAGTAATTAGG-1	1.61834e-05	Column-based								10x.s1__GTAGCTAGTAATTAGG-1	1.62e-05	Column-based
10x.s1__GTAGCTAGTCCCTGAG-1	0.0479405	Column-based								10x.s1__GTAGCTAGTCCCTGAG-1	0.059257	Column-based
10x.s1__GTAGGAGAGGACACTG-1	0.121696	Column-based								10x.s1__GTAGGAGAGGACACTG-1	0.151446	Column-based
10x.s1__GTAGTACCAGTTCCAA-1	0.191592	Column-based								10x.s1__GTAGTACCAGTTCCAA-1	0.238825	Column-based
10x.s1__GTCAAGTAGGAGTACC-1	0.185475	Column-based								10x.s1__GTCAAGTAGGAGTACC-1	0.231175	Column-based
10x.s1__GTCACGGTCCTAGAGT-1	0.198354	Column-based								10x.s1__GTCACGGTCCTAGAGT-1	0.247271	Column-based
10x.s1__GTCACGGTCGCGAAGA-1	0.275403	Column-based								10x.s1__GTCACGGTCGCGAAGA-1	0.343586	Column-based
10x.s1__GTCACTCGTAACACCT-1	0.0269225	Column-based								10x.s1__GTCACTCGTAACACCT-1	-1.08e-05	Column-based
10x.s1__GTCATCCCAGGTTCAT-1	0.223857	Column-based								10x.s1__GTCATCCCAGGTTCAT-1	0.244323	Column-based
10x.s1__GTCATCCTCCGCGATG-1	0.086733	Column-based								10x.s1__GTCATCCTCCGCGATG-1	0.10775	Column-based
10x.s1__GTCATGACACGAGGTA-1	0.149613	Column-based								10x.s1__GTCATGACACGAGGTA-1	1.31e-05	Column-based
10x.s1__GTCCCATCAACAAAGT-1	0.160874	Column-based								10x.s1__GTCCCATCAACAAAGT-1	0.200424	Column-based
10x.s1__GTCGAATGTGGCAGAT-1	-2.13837e-05	Column-based								10x.s1__GTCGAATGTGGCAGAT-1	-2.14e-05	Column-based
10x.s1__GTCTACCTCCGTATGA-1	0.167593	Column-based								10x.s1__GTCTACCTCCGTATGA-1	0.208826	Column-based
10x.s1__GTCTACCTCGCGCTGA-1	0.187133	Column-based								10x.s1__GTCTACCTCGCGCTGA-1	0.23325	Column-based
10x.s1__GTCTAGACATTGCCGG-1	0.173852	Column-based								10x.s1__GTCTAGACATTGCCGG-1	0.216652	Column-based
10x.s1__GTCTGTCGTACCGGCT-1	0.19954	Column-based								10x.s1__GTCTGTCGTACCGGCT-1	0.248757	Column-based
10x.s1__GTGACGCTCCGTGACG-1	-2.46134e-05	Column-based								10x.s1__GTGACGCTCCGTGACG-1	-2.46e-05	Column-based
10x.s1__GTGAGCCAGTTTGTCG-1	1.4329e-06	Column-based								10x.s1__GTGAGCCAGTTTGTCG-1	1.43e-06	Column-based
10x.s1__GTGATGTTCTGGACTA-1	0.122929	Column-based								10x.s1__GTGATGTTCTGGACTA-1	0.152996	Column-based
10x.s1__GTGCACGCACAGCCTG-1	0.186928	Column-based								10x.s1__GTGCACGCACAGCCTG-1	0.232995	Column-based
10x.s1__GTGCTGGCAAGAGTGC-1	0.199064	Column-based								10x.s1__GTGCTGGCAAGAGTGC-1	0.248164	Column-based
10x.s1__GTGCTGGGTCACAATC-1	0.200803	Column-based								10x.s1__GTGCTGGGTCACAATC-1	0.250336	Column-based
10x.s1__GTGCTGGTCAGACATC-1	0.146404	Column-based								10x.s1__GTGCTGGTCAGACATC-1	0.182337	Column-based
10x.s1__GTGGAAGCACCGTACG-1	0.189198	Column-based								10x.s1__GTGGAAGCACCGTACG-1	0.235831	Column-based
10x.s1__GTGGGAAAGGGATCGT-1	0.198447	Column-based								10x.s1__GTGGGAAAGGGATCGT-1	0.247397	Column-based
10x.s1__GTGGGAATCTCTCGCA-1	0.192652	Column-based								10x.s1__GTGGGAATCTCTCGCA-1	0.240152	Column-based
10x.s1__GTGGTTAAGCATCAGG-1	0.312319	Column-based								10x.s1__GTGGTTAAGCATCAGG-1	0.389735	Column-based
10x.s1__GTTAGACTCAGTCCGG-1	0.189274	Column-based								10x.s1__GTTAGACTCAGTCCGG-1	0.235924	Column-based
10x.s1__GTTAGTGTCCATAAGC-1	0.197798	Column-based								10x.s1__GTTAGTGTCCATAAGC-1	0.246581	Column-based
10x.s1__GTTCCGTGTCAAGGCA-1	0.200669	Column-based								10x.s1__GTTCCGTGTCAAGGCA-1	0.250169	Column-based
10x.s1__GTTGAACTCACGAACT-1	0.159251	Column-based								10x.s1__GTTGAACTCACGAACT-1	0.198401	Column-based
10x.s1__GTTGAACTCGCTATTT-1	0.199061	Column-based								10x.s1__GTTGAACTCGCTATTT-1	0.248161	Column-based
10x.s1__GTTGCGGTCACCTCGT-1	5.62452e-06	Column-based								10x.s1__GTTGCGGTCACCTCGT-1	5.62e-06	Column-based
10x.s1__GTTGCTCCAGTCGCTG-1	-1.78326e-06	Column-based								10x.s1__GTTGCTCCAGTCGCTG-1	-1.78e-06	Column-based
10x.s1__GTTGTCCTCAAATAGG-1	0.187799	Column-based								10x.s1__GTTGTCCTCAAATAGG-1	0.234082	Column-based
10x.s1__GTTTACTTCGGACTTA-1	0.199533	Column-based								10x.s1__GTTTACTTCGGACTTA-1	0.248749	Column-based
10x.s1__GTTTACTTCTGTGCAA-1	0.199079	Column-based								10x.s1__GTTTACTTCTGTGCAA-1	0.248179	Column-based
10x.s1__TAACACGTCTTGATTC-1	0.199927	Column-based								10x.s1__TAACACGTCTTGATTC-1	0.249244	Column-based
10x.s1__TAAGCACTCTTACACT-1	0.0533401	Column-based								10x.s1__TAAGCACTCTTACACT-1	0.033507	Column-based
10x.s1__TAAGCCAAGACTTCCA-1	0.163076	Column-based								10x.s1__TAAGCCAAGACTTCCA-1	0.203176	Column-based
10x.s1__TAAGCCAAGCACTCGC-1	0.106588	Column-based								10x.s1__TAAGCCAAGCACTCGC-1	0.132571	Column-based
10x.s1__TAAGCGTGTGTTGACT-1	0.194668	Column-based								10x.s1__TAAGCGTGTGTTGACT-1	0.242668	Column-based
10x.s1__TAATCTCCATAATGAG-1	0.145267	Column-based								10x.s1__TAATCTCCATAATGAG-1	0.180917	Column-based
10x.s1__TAATTCCCACGTCGGT-1	1.02914e-05	Column-based								10x.s1__TAATTCCCACGTCGGT-1	1.03e-05	Column-based
10x.s1__TAATTCCTCCACGAAT-1	9.14775e-06	Column-based								10x.s1__TAATTCCTCCACGAAT-1	9.15e-06	Column-based
10x.s1__TACACCCGTCTTAGTG-1	-2.45627e-08	Column-based								10x.s1__TACACCCGTCTTAGTG-1	-2.46e-08	Column-based
10x.s1__TACACCCTCACGACTA-1	1.3601e-06	Column-based								10x.s1__TACACCCTCACGACTA-1	1.36e-06	Column-based
10x.s1__TACACCCTCGAGAACG-1	0.0330595	Column-based								10x.s1__TACACCCTCGAGAACG-1	-7.2e-06	Column-based
10x.s1__TACAGGTTCTGCGGCA-1	0.198398	Column-based								10x.s1__TACAGGTTCTGCGGCA-1	0.247331	Column-based
10x.s1__TACATTCAGCTCCCTT-1	0.18719	Column-based								10x.s1__TACATTCAGCTCCCTT-1	0.233323	Column-based
10x.s1__TACCCACCAGCACAGA-1	-9.66956e-06	Column-based								10x.s1__TACCCACCAGCACAGA-1	-9.67e-06	Column-based
10x.s1__TACCCGTAGACGGTCA-1	0.171254	Column-based								10x.s1__TACCCGTAGACGGTCA-1	0.213404	Column-based
10x.s1__TACCGAAGTATCAGCT-1	0.193875	Column-based								10x.s1__TACCGAAGTATCAGCT-1	0.241675	Column-based
10x.s1__TACCGGGTCATGGAGG-1	0.192744	Column-based								10x.s1__TACCGGGTCATGGAGG-1	0.240261	Column-based
10x.s1__TACCTCGTCCGATGCG-1	-4.12945e-06	Column-based								10x.s1__TACCTCGTCCGATGCG-1	-4.13e-06	Column-based
10x.s1__TACCTGCAGCGCCTCA-1	0.196455	Column-based								10x.s1__TACCTGCAGCGCCTCA-1	0.244905	Column-based
10x.s1__TACCTGCAGCGTGCTC-1	-8.79313e-07	Column-based								10x.s1__TACCTGCAGCGTGCTC-1	-8.79e-07	Column-based
10x.s1__TACGCTCGTAAGTTGA-1	0.186156	Column-based								10x.s1__TACGCTCGTAAGTTGA-1	0.232022	Column-based
10x.s1__TACGGGCTCCCTTTGG-1	0.181954	Column-based								10x.s1__TACGGGCTCCCTTTGG-1	0.22677	Column-based
10x.s1__TACTGCCTCCTCACTG-1	0.191583	Column-based								10x.s1__TACTGCCTCCTCACTG-1	0.238816	Column-based
10x.s1__TACTTACCAGTTGTCA-1	0.0350631	Column-based								10x.s1__TACTTACCAGTTGTCA-1	0.043163	Column-based
10x.s1__TACTTGTTCCATGAGT-1	0.128749	Column-based								10x.s1__TACTTGTTCCATGAGT-1	0.160265	Column-based
10x.s1__TAGACCACAAGCCCAC-1	-3.82441e-07	Column-based								10x.s1__TAGACCACAAGCCCAC-1	-3.82e-07	Column-based
10x.s1__TAGAGTCTCCACCCTA-1	0.271549	Column-based								10x.s1__TAGAGTCTCCACCCTA-1	0.338766	Column-based
10x.s1__TAGATCGAGCGAACTG-1	-3.33585e-06	Column-based								10x.s1__TAGATCGAGCGAACTG-1	-3.34e-06	Column-based
10x.s1__TAGATCGCAAACCACT-1	0.083806	Column-based								10x.s1__TAGATCGCAAACCACT-1	0.104089	Column-based
10x.s1__TAGATCGGTGGCTTAT-1	0.199002	Column-based								10x.s1__TAGATCGGTGGCTTAT-1	0.248086	Column-based
10x.s1__TAGGAGGAGATGGCGT-1	0.348899	Column-based								10x.s1__TAGGAGGAGATGGCGT-1	0.235199	Column-based
10x.s1__TAGGTACAGCGCCCAT-1	0.197743	Column-based								10x.s1__TAGGTACAGCGCCCAT-1	0.246509	Column-based
10x.s1__TAGGTTGAGAGCCGTA-1	0.0360546	Column-based								10x.s1__TAGGTTGAGAGCCGTA-1	0.044405	Column-based
10x.s1__TAGGTTGCAGCTGTGC-1	0.145061	Column-based								10x.s1__TAGGTTGCAGCTGTGC-1	0.180661	Column-based
10x.s1__TAGTGCATCTGGGAGA-1	0.12867	Column-based								10x.s1__TAGTGCATCTGGGAGA-1	0.16017	Column-based
10x.s1__TATACCTCACAAATGA-1	0.163648	Column-based								10x.s1__TATACCTCACAAATGA-1	0.203898	Column-based
10x.s1__TATCTGTGTTGGAGGT-1	0.196915	Column-based								10x.s1__TATCTGTGTTGGAGGT-1	0.245482	Column-based
10x.s1__TATCTTGCACGAGGAT-1	0.157922	Column-based								10x.s1__TATCTTGCACGAGGAT-1	0.196739	Column-based
10x.s1__TATGTTCTCTATCACT-1	0.19653	Column-based								10x.s1__TATGTTCTCTATCACT-1	0.244997	Column-based
10x.s1__TATTGCTCAAACAGGC-1	0.176679	Column-based								10x.s1__TATTGCTCAAACAGGC-1	0.220179	Column-based
10x.s1__TCAAGACGTGCCGGTT-1	0.188997	Column-based								10x.s1__TCAAGACGTGCCGGTT-1	0.235581	Column-based
10x.s1__TCAAGTGCAGTAACAA-1	0.125202	Column-based								10x.s1__TCAAGTGCAGTAACAA-1	0.155835	Column-based
10x.s1__TCAAGTGGTGAGCGAT-1	-6.46069e-07	Column-based								10x.s1__TCAAGTGGTGAGCGAT-1	-6.46e-07	Column-based
10x.s1__TCACACCGTGACTATC-1	0.188326	Column-based								10x.s1__TCACACCGTGACTATC-1	0.234743	Column-based
10x.s1__TCACATTTCCACGGGT-1	0.172414	Column-based								10x.s1__TCACATTTCCACGGGT-1	0.214847	Column-based
10x.s1__TCACTATCACTGTGTA-1	-1.09651e-05	Column-based								10x.s1__TCACTATCACTGTGTA-1	-1.1e-05	Column-based
10x.s1__TCACTATTCCACACCT-1	-2.28434e-06	Column-based								10x.s1__TCACTATTCCACACCT-1	-2.28e-06	Column-based
10x.s1__TCAGCAAAGTGAACAT-1	0.255863	Column-based								10x.s1__TCAGCAAAGTGAACAT-1	0.319163	Column-based
10x.s1__TCAGCCTAGGGCAATC-1	0.383805	Column-based								10x.s1__TCAGCCTAGGGCAATC-1	0.244255	Column-based
10x.s1__TCAGGGCTCCACTGAA-1	0.195549	Column-based								10x.s1__TCAGGGCTCCACTGAA-1	0.243766	Column-based
10x.s1__TCAGGTACACCAGCTG-1	0.127738	Column-based								10x.s1__TCAGGTACACCAGCTG-1	0.159005	Column-based
10x.s1__TCAGTGAGTAACAGTA-1	0.127747	Column-based								10x.s1__TCAGTGAGTAACAGTA-1	0.159014	Column-based
10x.s1__TCAGTTTCATTAAAGG-1	0.0368076	Column-based								10x.s1__TCAGTTTCATTAAAGG-1	0.045341	Column-based
10x.s1__TCATACTAGGTTCTAC-1	0.307327	Column-based								10x.s1__TCATACTAGGTTCTAC-1	0.25016	Column-based
10x.s1__TCATACTCAAGTACCT-1	0.354401	Column-based								10x.s1__TCATACTCAAGTACCT-1	0.246334	Column-based
10x.s1__TCATACTGTAGGACTG-1	1.37608e-05	Column-based								10x.s1__TCATACTGTAGGACTG-1	1.38e-05	Column-based
10x.s1__TCATCCGCACGCGGTT-1	0.0402511	Column-based								10x.s1__TCATCCGCACGCGGTT-1	0.049651	Column-based
10x.s1__TCATCCGTCCAGCTCT-1	0.131737	Column-based								10x.s1__TCATCCGTCCAGCTCT-1	0.164003	Column-based
10x.s1__TCATGAGCATGCAGGA-1	-1.5679e-06	Column-based								10x.s1__TCATGAGCATGCAGGA-1	-1.57e-06	Column-based
10x.s1__TCATGAGGTATGAGCG-1	0.184609	Column-based								10x.s1__TCATGAGGTATGAGCG-1	0.230092	Column-based
10x.s1__TCATGCCGTCACGACC-1	0.195141	Column-based								10x.s1__TCATGCCGTCACGACC-1	0.210758	Column-based
10x.s1__TCATGGACAACACTAC-1	3.01053e-06	Column-based								10x.s1__TCATGGACAACACTAC-1	3.01e-06	Column-based
10x.s1__TCATGTTGTGATTGGG-1	1.49281e-05	Column-based								10x.s1__TCATGTTGTGATTGGG-1	1.49e-05	Column-based
10x.s1__TCATTACTCCGCGGAT-1	0.194185	Column-based								10x.s1__TCATTACTCCGCGGAT-1	0.242068	Column-based
10x.s1__TCCACCACACGACCTG-1	0.200142	Column-based								10x.s1__TCCACCACACGACCTG-1	0.249509	Column-based
10x.s1__TCCACCACAGCGCGTT-1	0.299651	Column-based								10x.s1__TCCACCACAGCGCGTT-1	0.242234	Column-based
10x.s1__TCCACGTGTACTTCCC-1	0.186939	Column-based								10x.s1__TCCACGTGTACTTCCC-1	0.233006	Column-based
10x.s1__TCCACGTGTCTTCATT-1	8.96423e-07	Column-based								10x.s1__TCCACGTGTCTTCATT-1	8.96e-07	Column-based
10x.s1__TCCAGAACACACGCCA-1	0.199143	Column-based								10x.s1__TCCAGAACACACGCCA-1	0.24826	Column-based
10x.s1__TCCCAGTCATTGCAAC-1	0.197667	Column-based								10x.s1__TCCCAGTCATTGCAAC-1	0.246417	Column-based
10x.s1__TCCGGGACATTAGGAA-1	0.149651	Column-based								10x.s1__TCCGGGACATTAGGAA-1	0.317068	Column-based
10x.s1__TCCTAATGTGCTATTG-1	-2.00782e-05	Column-based								10x.s1__TCCTAATGTGCTATTG-1	-2.01e-05	Column-based
10x.s1__TCCTCGATCGTTGCCT-1	5.40974e-06	Column-based								10x.s1__TCCTCGATCGTTGCCT-1	5.41e-06	Column-based
10x.s1__TCCTCTTAGCAGATAT-1	0.200799	Column-based								10x.s1__TCCTCTTAGCAGATAT-1	0.250333	Column-based
10x.s1__TCCTTCTCAAGGAGTC-1	-5.71018e-06	Column-based								10x.s1__TCCTTCTCAAGGAGTC-1	-5.71e-06	Column-based
10x.s1__TCCTTTCAGGGCATGT-1	0.171264	Column-based								10x.s1__TCCTTTCAGGGCATGT-1	0.213414	Column-based
10x.s1__TCGAACAGTTAGGCTT-1	0.19966	Column-based								10x.s1__TCGAACAGTTAGGCTT-1	0.24891	Column-based
10x.s1__TCGACGGCATGTCAGT-1	0.199665	Column-based								10x.s1__TCGACGGCATGTCAGT-1	0.248915	Column-based
10x.s1__TCGACGGGTCTACACA-1	0.124524	Column-based								10x.s1__TCGACGGGTCTACACA-1	0.154991	Column-based
10x.s1__TCGACGGTCGTTAGTG-1	-1.98301e-05	Column-based								10x.s1__TCGACGGTCGTTAGTG-1	-1.98e-05	Column-based
10x.s1__TCGATTTTCAAGCCCG-1	-2.196e-06	Column-based								10x.s1__TCGATTTTCAAGCCCG-1	-2.2e-06	Column-based
10x.s1__TCGATTTTCCACGTAA-1	0.20041	Column-based								10x.s1__TCGATTTTCCACGTAA-1	0.249844	Column-based
10x.s1__TCGCACTCATGTCTAG-1	0.188619	Column-based								10x.s1__TCGCACTCATGTCTAG-1	0.235102	Column-based
10x.s1__TCGCACTGTGTAAATG-1	0.194333	Column-based								10x.s1__TCGCACTGTGTAAATG-1	0.24225	Column-based
10x.s1__TCGCTCAGTACGAAAT-1	-8.06699e-07	Column-based								10x.s1__TCGCTCAGTACGAAAT-1	-8.07e-07	Column-based
10x.s1__TCGGATACAGTTACCA-1	0.19721	Column-based								10x.s1__TCGGATACAGTTACCA-1	0.245843	Column-based
10x.s1__TCGGATAGTGCCCTTT-1	0.190534	Column-based								10x.s1__TCGGATAGTGCCCTTT-1	0.237501	Column-based
10x.s1__TCGGATATCTAGCAAC-1	0.188862	Column-based								10x.s1__TCGGATATCTAGCAAC-1	0.235412	Column-based
10x.s1__TCGGGACAGATGACAT-1	0.196583	Column-based								10x.s1__TCGGGACAGATGACAT-1	0.245066	Column-based
10x.s1__TCGGGCAAGTCCCGGT-1	0.199054	Column-based								10x.s1__TCGGGCAAGTCCCGGT-1	0.248154	Column-based
10x.s1__TCGTAGACAAGTTCGT-1	0.0324707	Column-based								10x.s1__TCGTAGACAAGTTCGT-1	0.039921	Column-based
10x.s1__TCTACATTCGAGAGAC-1	0.188119	Column-based								10x.s1__TCTACATTCGAGAGAC-1	0.234485	Column-based
10x.s1__TCTACCGGTATGACAA-1	0.199344	Column-based								10x.s1__TCTACCGGTATGACAA-1	0.24851	Column-based
10x.s1__TCTATCAAGCGGTATG-1	0.0990532	Column-based								10x.s1__TCTATCAAGCGGTATG-1	0.123153	Column-based
10x.s1__TCTATCATCACCCTCA-1	0.212398	Column-based								10x.s1__TCTATCATCACCCTCA-1	0.061581	Column-based
10x.s1__TCTCCGAAGGCGTCCT-1	0.125333	Column-based								10x.s1__TCTCCGAAGGCGTCCT-1	0.156	Column-based
10x.s1__TCTGTCGTCCTCGATC-1	0.1506	Column-based								10x.s1__TCTGTCGTCCTCGATC-1	0.187583	Column-based
10x.s1__TCTGTCGTCGGAGTAG-1	0.161735	Column-based								10x.s1__TCTGTCGTCGGAGTAG-1	0.201502	Column-based
10x.s1__TCTTAGTAGGATGCGT-1	0.125406	Column-based								10x.s1__TCTTAGTAGGATGCGT-1	0.156089	Column-based
10x.s1__TCTTAGTGTTCCGCGA-1	0.190132	Column-based								10x.s1__TCTTAGTGTTCCGCGA-1	0.236999	Column-based
10x.s1__TCTTCCTAGGACGCTA-1	0.193864	Column-based								10x.s1__TCTTCCTAGGACGCTA-1	0.241664	Column-based
10x.s1__TCTTTGAAGCGACTTT-1	0.0984683	Column-based								10x.s1__TCTTTGAAGCGACTTT-1	0.122418	Column-based
10x.s1__TGAACGTCAGTCAGTT-1	0.163462	Column-based								10x.s1__TGAACGTCAGTCAGTT-1	0.203662	Column-based
10x.s1__TGAATCGCATGAAGCG-1	1.53741e-05	Column-based								10x.s1__TGAATCGCATGAAGCG-1	1.54e-05	Column-based
10x.s1__TGACGCGCACGCACCA-1	0.148712	Column-based								10x.s1__TGACGCGCACGCACCA-1	-2.17e-05	Column-based
10x.s1__TGAGCGCGTAACTTCG-1	0.196344	Column-based								10x.s1__TGAGCGCGTAACTTCG-1	0.24476	Column-based
10x.s1__TGAGGAGAGTTGGAAT-1	0.129064	Column-based								10x.s1__TGAGGAGAGTTGGAAT-1	0.160664	Column-based
10x.s1__TGATTTCAGTCATGAA-1	0.507138	Column-based								10x.s1__TGATTTCAGTCATGAA-1	0.439088	Column-based
10x.s1__TGCAGATAGCTTACGT-1	9.87653e-06	Column-based								10x.s1__TGCAGATAGCTTACGT-1	9.88e-06	Column-based
10x.s1__TGCAGGCAGACGCAGT-1	0.189008	Column-based								10x.s1__TGCAGGCAGACGCAGT-1	0.235592	Column-based
10x.s1__TGCATGACACAATGCT-1	0.14806	Column-based								10x.s1__TGCATGACACAATGCT-1	0.18441	Column-based
10x.s1__TGCCGAGTCGAAGCCC-1	1.56407e-05	Column-based								10x.s1__TGCCGAGTCGAAGCCC-1	1.56e-05	Column-based
10x.s1__TGCGACGTCGACACTA-1	0.23405	Column-based								10x.s1__TGCGACGTCGACACTA-1	0.249817	Column-based
10x.s1__TGCGATACAGCTGTTA-1	8.63896e-06	Column-based								10x.s1__TGCGATACAGCTGTTA-1	8.64e-06	Column-based
10x.s1__TGCGGCAGTCTAACTG-1	0.197395	Column-based								10x.s1__TGCGGCAGTCTAACTG-1	0.246078	Column-based
10x.s1__TGCGGGTAGATGCAGC-1	0.199314	Column-based								10x.s1__TGCGGGTAGATGCAGC-1	0.248481	Column-based
10x.s1__TGCTCCACACTAGGTT-1	0.350848	Column-based								10x.s1__TGCTCCACACTAGGTT-1	0.246815	Column-based
10x.s1__TGCTGAAAGATAGTGT-1	2.45179e-06	Column-based								10x.s1__TGCTGAAAGATAGTGT-1	2.45e-06	Column-based
10x.s1__TGGAGAGGTTTACTTC-1	0.194689	Column-based								10x.s1__TGGAGAGGTTTACTTC-1	0.242689	Column-based
10x.s1__TGGAGGAGTACGCTTA-1	0.200069	Column-based								10x.s1__TGGAGGAGTACGCTTA-1	0.249419	Column-based
10x.s1__TGGGAAGCAAGAGTGC-1	0.148545	Column-based								10x.s1__TGGGAAGCAAGAGTGC-1	0.185011	Column-based
10x.s1__TGGGAGACACTTTAGG-1	0.198742	Column-based								10x.s1__TGGGAGACACTTTAGG-1	0.247758	Column-based
10x.s1__TGGGCGTGTAAGCGGT-1	0.109127	Column-based								10x.s1__TGGGCGTGTAAGCGGT-1	0.090827	Column-based
10x.s1__TGGGCGTGTTTGAAAG-1	0.195343	Column-based								10x.s1__TGGGCGTGTTTGAAAG-1	0.24351	Column-based
10x.s1__TGGGCTGAGACGCCAA-1	0.33687	Column-based								10x.s1__TGGGCTGAGACGCCAA-1	0.235754	Column-based
10x.s1__TGGGTTACAGTCACGC-1	0.0406021	Column-based								10x.s1__TGGGTTACAGTCACGC-1	0.050085	Column-based
10x.s1__TGGTAGTTCGGTCTGG-1	0.187477	Column-based								10x.s1__TGGTAGTTCGGTCTGG-1	0.233677	Column-based
10x.s1__TGTAACGCACCTTCCA-1	0.185741	Column-based								10x.s1__TGTAACGCACCTTCCA-1	0.356007	Column-based
10x.s1__TGTAAGCAGCGAATGC-1	-6.26575e-06	Column-based								10x.s1__TGTAAGCAGCGAATGC-1	-6.27e-06	Column-based
10x.s1__TGTAAGCAGGGCTTCC-1	3.95224e-06	Column-based								10x.s1__TGTAAGCAGGGCTTCC-1	3.95e-06	Column-based
10x.s1__TGTAGACAGCTAGAGC-1	0.194724	Column-based								10x.s1__TGTAGACAGCTAGAGC-1	0.242741	Column-based
10x.s1__TGTCAGAAGCTAGCCC-1	0.0157396	Column-based								10x.s1__TGTCAGAAGCTAGCCC-1	0.019006	Column-based
10x.s1__TGTCCACTCACGTAGT-1	0.188996	Column-based								10x.s1__TGTCCACTCACGTAGT-1	0.235579	Column-based
10x.s1__TGTCCCAGTACTCAAC-1	0.175405	Column-based								10x.s1__TGTCCCAGTACTCAAC-1	0.218588	Column-based
10x.s1__TGTTCCGTCGGAATGG-1	0.494737	Column-based								10x.s1__TGTTCCGTCGGAATGG-1	0.483254	Column-based
10x.s1__TGTTGAGAGTGATAAC-1	0.157797	Column-based								10x.s1__TGTTGAGAGTGATAAC-1	0.196581	Column-based
10x.s1__TGTTGAGGTTAGTCGT-1	0.199871	Column-based								10x.s1__TGTTGAGGTTAGTCGT-1	0.249171	Column-based
10x.s1__TTACAGGCAAAGGATT-1	0.184072	Column-based								10x.s1__TTACAGGCAAAGGATT-1	0.229422	Column-based
10x.s1__TTACGCCGTCGCGTCA-1	-2.307e-06	Column-based								10x.s1__TTACGCCGTCGCGTCA-1	-2.31e-06	Column-based
10x.s1__TTACGTTGTAGTTCCA-1	0.195212	Column-based								10x.s1__TTACGTTGTAGTTCCA-1	0.243345	Column-based
10x.s1__TTAGGGTAGCTATCCA-1	0.196414	Column-based								10x.s1__TTAGGGTAGCTATCCA-1	0.244847	Column-based
10x.s1__TTCAATCAGACTTCCA-1	-6.61991e-06	Column-based								10x.s1__TTCAATCAGACTTCCA-1	-6.62e-06	Column-based
10x.s1__TTCAATCCAATACAGA-1	-7.77369e-06	Column-based								10x.s1__TTCAATCCAATACAGA-1	-7.77e-06	Column-based
10x.s1__TTCAATCGTTCCATTT-1	0.0434718	Column-based								10x.s1__TTCAATCGTTCCATTT-1	0.053672	Column-based
10x.s1__TTCACGCGTTTCGTTT-1	0.169524	Column-based								10x.s1__TTCACGCGTTTCGTTT-1	0.211241	Column-based
10x.s1__TTCAGGAGTAAGGCTG-1	0.198662	Column-based								10x.s1__TTCAGGAGTAAGGCTG-1	0.247662	Column-based
10x.s1__TTCATGTCACTTCCTG-1	8.02933e-06	Column-based								10x.s1__TTCATGTCACTTCCTG-1	8.03e-06	Column-based
10x.s1__TTCCACGCATCATTTC-1	0.186328	Column-based								10x.s1__TTCCACGCATCATTTC-1	0.232244	Column-based
10x.s1__TTCCACGTCAGGTGTT-1	0.173581	Column-based								10x.s1__TTCCACGTCAGGTGTT-1	0.216314	Column-based
10x.s1__TTCCACGTCTAGGCAT-1	0.250073	Column-based								10x.s1__TTCCACGTCTAGGCAT-1	0.311923	Column-based
10x.s1__TTCCGGTCAGCGTGAA-1	-1.60254e-05	Column-based								10x.s1__TTCCGGTCAGCGTGAA-1	-1.6e-05	Column-based
10x.s1__TTCCGGTGTATTTCGG-1	0.290653	Column-based								10x.s1__TTCCGGTGTATTTCGG-1	0.18182	Column-based
10x.s1__TTCCTCTGTCTGTCAA-1	0.194636	Column-based								10x.s1__TTCCTCTGTCTGTCAA-1	0.242636	Column-based
10x.s1__TTCCTCTTCAGCTAGT-1	0.187475	Column-based								10x.s1__TTCCTCTTCAGCTAGT-1	0.233675	Column-based
10x.s1__TTCCTTCTCATAGACC-1	0.145869	Column-based								10x.s1__TTCCTTCTCATAGACC-1	0.181669	Column-based
10x.s1__TTCGATTGTCACATTG-1	0.197138	Column-based								10x.s1__TTCGATTGTCACATTG-1	0.245755	Column-based
10x.s1__TTCGATTTCGATTTCT-1	8.44792e-06	Column-based								10x.s1__TTCGATTTCGATTTCT-1	8.45e-06	Column-based
10x.s1__TTCGCTGAGCCTGGAA-1	-4.19715e-07	Column-based								10x.s1__TTCGCTGAGCCTGGAA-1	-4.2e-07	Column-based
10x.s1__TTCGCTGGTAAGGCTG-1	0.198656	Column-based								10x.s1__TTCGCTGGTAAGGCTG-1	0.247656	Column-based
10x.s1__TTCTAACCATCAGCGC-1	0.313872	Column-based								10x.s1__TTCTAACCATCAGCGC-1	0.250506	Column-based
10x.s1__TTCTAGTAGCTGAAGC-1	0.157613	Column-based								10x.s1__TTCTAGTAGCTGAAGC-1	0.196346	Column-based
10x.s1__TTCTAGTGTCTCACGG-1	0.0563183	Column-based								10x.s1__TTCTAGTGTCTCACGG-1	0.069735	Column-based
10x.s1__TTCTTCCCAGCGGATA-1	0.280661	Column-based								10x.s1__TTCTTCCCAGCGGATA-1	0.350161	Column-based
10x.s1__TTCTTCCTCGAACCAT-1	0.279397	Column-based								10x.s1__TTCTTCCTCGAACCAT-1	0.210414	Column-based
10x.s1__TTGAACGAGTGATAAC-1	0.152454	Column-based								10x.s1__TTGAACGAGTGATAAC-1	0.189904	Column-based
10x.s1__TTGACCCAGGTGATAT-1	0.14694	Column-based								10x.s1__TTGACCCAGGTGATAT-1	0.183007	Column-based
10x.s1__TTGCCTGGTGGACCTC-1	0.161194	Column-based								10x.s1__TTGCCTGGTGGACCTC-1	0.200827	Column-based
10x.s1__TTGCTGCAGCGTTGTT-1	0.0273459	Column-based								10x.s1__TTGCTGCAGCGTTGTT-1	0.033513	Column-based
10x.s1__TTGCTGCGTAGGAAAG-1	0.198934	Column-based								10x.s1__TTGCTGCGTAGGAAAG-1	0.248001	Column-based
10x.s1__TTGCTGCTCGACATAC-1	7.28093e-06	Column-based								10x.s1__TTGCTGCTCGACATAC-1	7.28e-06	Column-based
10x.s1__TTGGGATCACTTGGCG-1	1.5611e-05	Column-based								10x.s1__TTGGGATCACTTGGCG-1	1.56e-05	Column-based
10x.s1__TTGGGCGTCAGGACAG-1	0.129269	Column-based								10x.s1__TTGGGCGTCAGGACAG-1	0.160919	Column-based
10x.s1__TTGGGTACACTGTCCT-1	0.172744	Column-based								10x.s1__TTGGGTACACTGTCCT-1	0.215261	Column-based
10x.s1__TTGGGTATCTTGGGCG-1	0.163469	Column-based								10x.s1__TTGGGTATCTTGGGCG-1	0.203669	Column-based
10x.s1__TTGTGTTGTAGTCGGA-1	0.0495849	Column-based								10x.s1__TTGTGTTGTAGTCGGA-1	0.061318	Column-based
10x.s1__TTGTTCAAGTGGAATT-1	2.24023e-07	Column-based								10x.s1__TTGTTCAAGTGGAATT-1	2.24e-07	Column-based
10x.s1__TTGTTGTAGCACTCAT-1	0.102274	Column-based								10x.s1__TTGTTGTAGCACTCAT-1	0.127174	Column-based
10x.s1__TTGTTTGAGACTTCGT-1	0.0844049	Column-based								10x.s1__TTGTTTGAGACTTCGT-1	0.052922	Column-based
10x.s1__TTTACTGAGAGGTATT-1	0.170532	Column-based								10x.s1__TTTACTGAGAGGTATT-1	0.212498	Column-based
10x.s1__TTTAGTCTCAACGAGG-1	0.198654	Column-based								10x.s1__TTTAGTCTCAACGAGG-1	0.247654	Column-based
10x.s1__TTTATGCTCTACTGCC-1	0.198873	Column-based								10x.s1__TTTATGCTCTACTGCC-1	0.247923	Column-based
10x.s1__TTTCACATCTTACGGA-1	-9.16456e-06	Column-based								10x.s1__TTTCACATCTTACGGA-1	-9.16e-06	Column-based
10x.s1__TTTCATGAGTGACCTT-1	0.302854	Column-based								10x.s1__TTTCATGAGTGACCTT-1	0.377904	Column-based
10x.s1__TTTCCTCAGCAAGTGC-1	0.300739	Column-based								10x.s1__TTTCCTCAGCAAGTGC-1	0.375256	Column-based
10x.s1__TTTCGATTCGTGTGAT-1	0.192854	Column-based								10x.s1__TTTCGATTCGTGTGAT-1	0.240404	Column-based
10x.s1__TTTCGATTCTCAATCT-1	0.0476691	Column-based								10x.s1__TTTCGATTCTCAATCT-1	0.058919	Column-based
10x.s1__TTTGACTTCCACTGAA-1	0.1536	Column-based								10x.s1__TTTGACTTCCACTGAA-1	0.191333	Column-based
10x.s1__TTTGTTGCACATTACG-1	0.123053	Column-based								10x.s1__TTTGTTGCACATTACG-1	0.153153	Column-based
10x.s1__TTTGTTGGTCACGACC-1	0.112012	Column-based								10x.s1__TTTGTTGGTCACGACC-1	0.139345	Column-based
10x.s2__AAACCCATCAGTGTGT-1	0.306527	Column-based								10x.s2__AAACCCATCAGTGTGT-1	0.382494	Column-based
10x.s2__AAACGAAGTCAGACTT-1	0.197345	Column-based								10x.s2__AAACGAAGTCAGACTT-1	0.246012	Column-based
10x.s2__AAACGAATCTCAACGA-1	-4.75034e-06	Column-based								10x.s2__AAACGAATCTCAACGA-1	-4.75e-06	Column-based
10x.s2__AAAGAACAGCTAGAGC-1	0.344794	Column-based								10x.s2__AAAGAACAGCTAGAGC-1	0.430328	Column-based
10x.s2__AAAGAACCACTAGGTT-1	0.020333	Column-based								10x.s2__AAAGAACCACTAGGTT-1	0.02475	Column-based
10x.s2__AAAGAACCAGTGTACT-1	0.19873	Column-based								10x.s2__AAAGAACCAGTGTACT-1	0.247746	Column-based
10x.s2__AAAGGATTCATCTATC-1	0.19713	Column-based								10x.s2__AAAGGATTCATCTATC-1	0.245746	Column-based
10x.s2__AAAGGTAAGCTTTGTG-1	0.194791	Column-based								10x.s2__AAAGGTAAGCTTTGTG-1	0.242825	Column-based
10x.s2__AAAGGTACAGGCATTT-1	0.187521	Column-based								10x.s2__AAAGGTACAGGCATTT-1	0.233738	Column-based
10x.s2__AAAGTCCAGAGGTCGT-1	6.13287e-06	Column-based								10x.s2__AAAGTCCAGAGGTCGT-1	6.13e-06	Column-based
10x.s2__AAAGTCCAGGAACGAA-1	0.343525	Column-based								10x.s2__AAAGTCCAGGAACGAA-1	0.235325	Column-based
10x.s2__AAAGTGATCGGTTGTA-1	0.19632	Column-based								10x.s2__AAAGTGATCGGTTGTA-1	0.244736	Column-based
10x.s2__AACAACCGTTGCCATA-1	0.197862	Column-based								10x.s2__AACAACCGTTGCCATA-1	0.246662	Column-based
10x.s2__AACACACGTATCATGC-1	0.268792	Column-based								10x.s2__AACACACGTATCATGC-1	0.242742	Column-based
10x.s2__AACACACTCTCGGTCT-1	0.300045	Column-based								10x.s2__AACACACTCTCGGTCT-1	0.374395	Column-based
10x.s2__AACAGGGCAACGTATC-1	0.198664	Column-based								10x.s2__AACAGGGCAACGTATC-1	0.247664	Column-based
10x.s2__AACCAACTCTTCACGC-1	0.196735	Column-based								10x.s2__AACCAACTCTTCACGC-1	0.245252	Column-based
10x.s2__AACCATGAGACTCAAA-1	0.0877363	Column-based								10x.s2__AACCATGAGACTCAAA-1	0.055003	Column-based
10x.s2__AACCCAATCAACACGT-1	3.92741e-06	Column-based								10x.s2__AACCCAATCAACACGT-1	3.93e-06	Column-based
10x.s2__AACCCAATCCGCATAA-1	0.14559	Column-based								10x.s2__AACCCAATCCGCATAA-1	0.181323	Column-based
10x.s2__AACCCAATCCTCAGAA-1	0.198263	Column-based								10x.s2__AACCCAATCCTCAGAA-1	0.247163	Column-based
10x.s2__AACGAAACACAGAGAC-1	0.161857	Column-based								10x.s2__AACGAAACACAGAGAC-1	0.201657	Column-based
10x.s2__AACGAAAGTAGAATAC-1	0.296594	Column-based								10x.s2__AACGAAAGTAGAATAC-1	0.231244	Column-based
10x.s2__AACGGGACACTTGACA-1	0.154788	Column-based								10x.s2__AACGGGACACTTGACA-1	0.192821	Column-based
10x.s2__AACGTCAGTAGGGTAC-1	-1.11646e-05	Column-based								10x.s2__AACGTCAGTAGGGTAC-1	-1.12e-05	Column-based
10x.s2__AAGAACACATGGGAAC-1	0.14954	Column-based								10x.s2__AAGAACACATGGGAAC-1	0.186256	Column-based
10x.s2__AAGAACATCAAGATAG-1	-2.72522e-06	Column-based								10x.s2__AAGAACATCAAGATAG-1	-2.73e-06	Column-based
10x.s2__AAGAACATCACATTGG-1	0.0340641	Column-based								10x.s2__AAGAACATCACATTGG-1	0.041914	Column-based
10x.s2__AAGACTCCAAGCGCTC-1	0.199017	Column-based								10x.s2__AAGACTCCAAGCGCTC-1	0.248101	Column-based
10x.s2__AAGATAGAGACTAAGT-1	0.0379994	Column-based								10x.s2__AAGATAGAGACTAAGT-1	0.046833	Column-based
10x.s2__AAGATAGTCGCCAATA-1	0.186661	Column-based								10x.s2__AAGATAGTCGCCAATA-1	0.232661	Column-based
10x.s2__AAGCATCTCATTTCGT-1	0.185074	Column-based								10x.s2__AAGCATCTCATTTCGT-1	0.230674	Column-based
10x.s2__AAGCCATTCACCTCTG-1	-4.87258e-06	Column-based								10x.s2__AAGCCATTCACCTCTG-1	-4.87e-06	Column-based
10x.s2__AAGCCATTCGGCCTTT-1	1.37291e-05	Column-based								10x.s2__AAGCCATTCGGCCTTT-1	1.37e-05	Column-based
10x.s2__AAGCGAGGTCCTACGG-1	0.200596	Column-based								10x.s2__AAGCGAGGTCCTACGG-1	0.25008	Column-based
10x.s2__AAGCGTTTCCGGCAAC-1	0.198127	Column-based								10x.s2__AAGCGTTTCCGGCAAC-1	0.246994	Column-based
10x.s2__AAGGAATTCAGATGCT-1	0.197188	Column-based								10x.s2__AAGGAATTCAGATGCT-1	0.245822	Column-based
10x.s2__AAGTACCCACCAAAGG-1	0.20007	Column-based								10x.s2__AAGTACCCACCAAAGG-1	0.24942	Column-based
10x.s2__AAGTACCTCGTGCTCT-1	0.197548	Column-based								10x.s2__AAGTACCTCGTGCTCT-1	0.246265	Column-based
10x.s2__AAGTGAAGTGTAGGAC-1	0.19813	Column-based								10x.s2__AAGTGAAGTGTAGGAC-1	0.246996	Column-based
10x.s2__AAGTGAATCTGACGCG-1	0.193803	Column-based								10x.s2__AAGTGAATCTGACGCG-1	0.241586	Column-based
10x.s2__AAGTTCGGTACGATCT-1	0.19647	Column-based								10x.s2__AAGTTCGGTACGATCT-1	0.24492	Column-based
10x.s2__AATCACGTCCCTTGTG-1	0.224348	Column-based								10x.s2__AATCACGTCCCTTGTG-1	0.201514	Column-based
10x.s2__AATCGACGTCGAATTC-1	0.199207	Column-based								10x.s2__AATCGACGTCGAATTC-1	0.24834	Column-based
10x.s2__AATCGACGTGATCGTT-1	0.199056	Column-based								10x.s2__AATCGACGTGATCGTT-1	0.248156	Column-based
10x.s2__AATGAAGAGGCGAACT-1	-6.96902e-06	Column-based								10x.s2__AATGAAGAGGCGAACT-1	-6.97e-06	Column-based
10x.s2__AATGAAGCACGCGTGT-1	0.309526	Column-based								10x.s2__AATGAAGCACGCGTGT-1	0.386243	Column-based
10x.s2__AATGCCACACCTCTGT-1	0.147935	Column-based								10x.s2__AATGCCACACCTCTGT-1	0.184251	Column-based
10x.s2__AATGGAATCTACTTCA-1	0.145067	Column-based								10x.s2__AATGGAATCTACTTCA-1	0.180667	Column-based
10x.s2__AATTCCTAGGGAGAAT-1	3.67938e-06	Column-based								10x.s2__AATTCCTAGGGAGAAT-1	3.68e-06	Column-based
10x.s2__AATTCCTTCTGCATGA-1	0.169593	Column-based								10x.s2__AATTCCTTCTGCATGA-1	0.211327	Column-based
10x.s2__ACAACCAAGGCACAAC-1	0.19913	Column-based								10x.s2__ACAACCAAGGCACAAC-1	0.248246	Column-based
10x.s2__ACAACCAGTTAGTTCG-1	0.174541	Column-based								10x.s2__ACAACCAGTTAGTTCG-1	0.217507	Column-based
10x.s2__ACAACCATCTCGGGAC-1	0.199532	Column-based								10x.s2__ACAACCATCTCGGGAC-1	0.248749	Column-based
10x.s2__ACAAGCTCACGCTTAA-1	0.15826	Column-based								10x.s2__ACAAGCTCACGCTTAA-1	0.19716	Column-based
10x.s2__ACACCAAAGGTTTGAA-1	0.18861	Column-based								10x.s2__ACACCAAAGGTTTGAA-1	0.235093	Column-based
10x.s2__ACAGCCGGTCGCACAC-1	0.198	Column-based								10x.s2__ACAGCCGGTCGCACAC-1	0.246833	Column-based
10x.s2__ACATCCCCATCGAAGG-1	0.198124	Column-based								10x.s2__ACATCCCCATCGAAGG-1	0.246991	Column-based
10x.s2__ACATGCAAGCTCCGAC-1	0.196817	Column-based								10x.s2__ACATGCAAGCTCCGAC-1	0.24535	Column-based
10x.s2__ACATTTCTCTTTCCGG-1	0.0515883	Column-based								10x.s2__ACATTTCTCTTTCCGG-1	0.063822	Column-based
10x.s2__ACCACAAGTCCCTCAT-1	0.163849	Column-based								10x.s2__ACCACAAGTCCCTCAT-1	0.204149	Column-based
10x.s2__ACCCTCAAGACCACGA-1	0.200111	Column-based								10x.s2__ACCCTCAAGACCACGA-1	0.249477	Column-based
10x.s2__ACCCTCACAAGCAGGT-1	0.0237398	Column-based								10x.s2__ACCCTCACAAGCAGGT-1	0.029007	Column-based
10x.s2__ACCCTTGAGGCTGAAC-1	0.264328	Column-based								10x.s2__ACCCTTGAGGCTGAAC-1	0.329745	Column-based
10x.s2__ACCGTTCCAAGTCCCG-1	0.194664	Column-based								10x.s2__ACCGTTCCAAGTCCCG-1	0.242664	Column-based
10x.s2__ACCTACCCACCCAAGC-1	0.186936	Column-based								10x.s2__ACCTACCCACCCAAGC-1	0.233003	Column-based
10x.s2__ACCTACCGTAACGTTC-1	-4.66484e-06	Column-based								10x.s2__ACCTACCGTAACGTTC-1	-4.66e-06	Column-based
10x.s2__ACCTGAAAGCCGGATA-1	0.0381173	Column-based								10x.s2__ACCTGAAAGCCGGATA-1	0.046984	Column-based
10x.s2__ACCTGTCAGACGCAGT-1	0.169247	Column-based								10x.s2__ACCTGTCAGACGCAGT-1	0.210897	Column-based
10x.s2__ACCTGTCCAGAGGTAC-1	0.0475966	Column-based								10x.s2__ACCTGTCCAGAGGTAC-1	0.05883	Column-based
10x.s2__ACGATCAAGCATATGA-1	0.0385351	Column-based								10x.s2__ACGATCAAGCATATGA-1	0.047502	Column-based
10x.s2__ACGCACGAGACACACG-1	0.0781772	Column-based								10x.s2__ACGCACGAGACACACG-1	0.097061	Column-based
10x.s2__ACGGAAGCAAGACGAC-1	2.90524e-06	Column-based								10x.s2__ACGGAAGCAAGACGAC-1	2.91e-06	Column-based
10x.s2__ACGGAAGTCGCCTAGG-1	0.198071	Column-based								10x.s2__ACGGAAGTCGCCTAGG-1	0.246921	Column-based
10x.s2__ACGGGTCCACAATCTG-1	0.186146	Column-based								10x.s2__ACGGGTCCACAATCTG-1	0.232013	Column-based
10x.s2__ACGGTCGAGTCAACAA-1	1.64714e-06	Column-based								10x.s2__ACGGTCGAGTCAACAA-1	1.65e-06	Column-based
10x.s2__ACGTACAAGTGGTGAC-1	0.188602	Column-based								10x.s2__ACGTACAAGTGGTGAC-1	0.235085	Column-based
10x.s2__ACGTAGTCAAGGCTTT-1	0.123939	Column-based								10x.s2__ACGTAGTCAAGGCTTT-1	0.154256	Column-based
10x.s2__ACTATCTGTGTTCGAT-1	0.0875331	Column-based								10x.s2__ACTATCTGTGTTCGAT-1	0.10875	Column-based
10x.s2__ACTATGGTCCAGCTCT-1	0.0743992	Column-based								10x.s2__ACTATGGTCCAGCTCT-1	0.092333	Column-based
10x.s2__ACTATTCGTACGCTTA-1	0.345134	Column-based								10x.s2__ACTATTCGTACGCTTA-1	0.247834	Column-based
10x.s2__ACTGATGCAACAGTGG-1	0.343474	Column-based								10x.s2__ACTGATGCAACAGTGG-1	0.243924	Column-based
10x.s2__ACTGTCCAGTCATGAA-1	0.199129	Column-based								10x.s2__ACTGTCCAGTCATGAA-1	0.248246	Column-based
10x.s2__ACTGTCCGTATGGTTC-1	0.189528	Column-based								10x.s2__ACTGTCCGTATGGTTC-1	0.236245	Column-based
10x.s2__ACTGTGATCGGCAGTC-1	0.145925	Column-based								10x.s2__ACTGTGATCGGCAGTC-1	0.181741	Column-based
10x.s2__AGAAATGGTCTGATCA-1	0.16939	Column-based								10x.s2__AGAAATGGTCTGATCA-1	0.211074	Column-based
10x.s2__AGAAATGTCCACATAG-1	0.187803	Column-based								10x.s2__AGAAATGTCCACATAG-1	0.234087	Column-based
10x.s2__AGAACAACAACCGACC-1	0.199082	Column-based								10x.s2__AGAACAACAACCGACC-1	0.248182	Column-based
10x.s2__AGAACAATCTACGGTA-1	0.20039	Column-based								10x.s2__AGAACAATCTACGGTA-1	0.249824	Column-based
10x.s2__AGAACCTTCCGAGGCT-1	-1.8844e-06	Column-based								10x.s2__AGAACCTTCCGAGGCT-1	-1.88e-06	Column-based
10x.s2__AGAAGCGAGTTCCGTA-1	0.197523	Column-based								10x.s2__AGAAGCGAGTTCCGTA-1	0.24624	Column-based
10x.s2__AGAAGCGCAGCCTTCT-1	9.08086e-06	Column-based								10x.s2__AGAAGCGCAGCCTTCT-1	9.08e-06	Column-based
10x.s2__AGACAAACAATGTTGC-1	0.19993	Column-based								10x.s2__AGACAAACAATGTTGC-1	0.249247	Column-based
10x.s2__AGACAGGTCTGGTGGC-1	0.187202	Column-based								10x.s2__AGACAGGTCTGGTGGC-1	0.233335	Column-based
10x.s2__AGACCCGGTCCGGCAT-1	0.0278701	Column-based								10x.s2__AGACCCGGTCCGGCAT-1	0.03417	Column-based
10x.s2__AGACCCGTCGACCAAT-1	-1.05428e-05	Column-based								10x.s2__AGACCCGTCGACCAAT-1	-1.05e-05	Column-based
10x.s2__AGACCCGTCGCCGAGT-1	0.100666	Column-based								10x.s2__AGACCCGTCGCCGAGT-1	-1.05e-06	Column-based
10x.s2__AGACTCAAGCTAGCCC-1	0.170931	Column-based								10x.s2__AGACTCAAGCTAGCCC-1	0.212998	Column-based
10x.s2__AGAGAATAGGCTCACC-1	6.75356e-06	Column-based								10x.s2__AGAGAATAGGCTCACC-1	6.75e-06	Column-based
10x.s2__AGAGAGCGTTAGCGGA-1	0.184854	Column-based								10x.s2__AGAGAGCGTTAGCGGA-1	0.230404	Column-based
10x.s2__AGAGCAGAGCGATGCA-1	0.193655	Column-based								10x.s2__AGAGCAGAGCGATGCA-1	0.241405	Column-based
10x.s2__AGAGCCCGTATGGGAC-1	0.149141	Column-based								10x.s2__AGAGCCCGTATGGGAC-1	0.185758	Column-based
10x.s2__AGAGCCCTCTGAGATC-1	0.305261	Column-based								10x.s2__AGAGCCCTCTGAGATC-1	0.249827	Column-based
10x.s2__AGATAGAGTGAACCGA-1	0.193193	Column-based								10x.s2__AGATAGAGTGAACCGA-1	0.240827	Column-based
10x.s2__AGATCGTAGTTCATCG-1	0.194934	Column-based								10x.s2__AGATCGTAGTTCATCG-1	0.243001	Column-based
10x.s2__AGCGATTTCCTCAGAA-1	0.199863	Column-based								10x.s2__AGCGATTTCCTCAGAA-1	0.249163	Column-based
10x.s2__AGCGCCAGTAGTGGCA-1	0.197619	Column-based								10x.s2__AGCGCCAGTAGTGGCA-1	0.246352	Column-based
10x.s2__AGCGCCATCGCAGAGA-1	2.59531e-06	Column-based								10x.s2__AGCGCCATCGCAGAGA-1	2.6e-06	Column-based
10x.s2__AGCGTATCACGGAAGT-1	0.198402	Column-based								10x.s2__AGCGTATCACGGAAGT-1	0.247335	Column-based
10x.s2__AGCGTATTCTGGGCGT-1	9.31075e-06	Column-based								10x.s2__AGCGTATTCTGGGCGT-1	9.31e-06	Column-based
10x.s2__AGCTACAGTGACCGAA-1	0.153333	Column-based								10x.s2__AGCTACAGTGACCGAA-1	0.190999	Column-based
10x.s2__AGCTTCCGTTGGGAAC-1	0.1972	Column-based								10x.s2__AGCTTCCGTTGGGAAC-1	0.245834	Column-based
10x.s2__AGGACGACACGGGCTT-1	0.187256	Column-based								10x.s2__AGGACGACACGGGCTT-1	0.233406	Column-based
10x.s2__AGGATAAAGGAAAGTG-1	-2.29297e-05	Column-based								10x.s2__AGGATAAAGGAAAGTG-1	-2.29e-05	Column-based
10x.s2__AGGATAACAGCAGGAT-1	0.0190546	Column-based								10x.s2__AGGATAACAGCAGGAT-1	0.023155	Column-based
10x.s2__AGGATCTAGAGGCCAT-1	1.14109e-06	Column-based								10x.s2__AGGATCTAGAGGCCAT-1	1.14e-06	Column-based
10x.s2__AGGCCACTCTCAGGCG-1	0.17399	Column-based								10x.s2__AGGCCACTCTCAGGCG-1	0.216823	Column-based
10x.s2__AGGGAGTAGTCTAGCT-1	0.0738069	Column-based								10x.s2__AGGGAGTAGTCTAGCT-1	0.09159	Column-based
10x.s2__AGGGCCTGTCTACACA-1	0.195207	Column-based								10x.s2__AGGGCCTGTCTACACA-1	0.243341	Column-based
10x.s2__AGGGCTCGTATTCTCT-1	0.194802	Column-based								10x.s2__AGGGCTCGTATTCTCT-1	0.242836	Column-based
10x.s2__AGGGTCCGTGGTTCTA-1	-2.01657e-06	Column-based								10x.s2__AGGGTCCGTGGTTCTA-1	-2.02e-06	Column-based
10x.s2__AGGGTGAAGGCCCGTT-1	0.16092	Column-based								10x.s2__AGGGTGAAGGCCCGTT-1	0.200486	Column-based
10x.s2__AGGGTGAGTGATTGGG-1	0.14393	Column-based								10x.s2__AGGGTGAGTGATTGGG-1	0.179247	Column-based
10x.s2__AGGTCATTCCCAACTC-1	-4.52903e-06	Column-based								10x.s2__AGGTCATTCCCAACTC-1	-4.53e-06	Column-based
10x.s2__AGGTTGTTCGGACTGC-1	0.19454	Column-based								10x.s2__AGGTTGTTCGGACTGC-1	0.242507	Column-based
10x.s2__AGTAACCGTGTCTCCT-1	0.19948	Column-based								10x.s2__AGTAACCGTGTCTCCT-1	0.24868	Column-based
10x.s2__AGTACCAGTACTTCCC-1	0.200072	Column-based								10x.s2__AGTACCAGTACTTCCC-1	0.249422	Column-based
10x.s2__AGTACCAGTGCACAAG-1	0.168522	Column-based								10x.s2__AGTACCAGTGCACAAG-1	0.209989	Column-based
10x.s2__AGTACTGGTATGCTAC-1	0.14555	Column-based								10x.s2__AGTACTGGTATGCTAC-1	0.181267	Column-based
10x.s2__AGTCAACTCCCATACC-1	0.19781	Column-based								10x.s2__AGTCAACTCCCATACC-1	0.246593	Column-based
10x.s2__AGTCACAAGTAAGGGA-1	0.339202	Column-based								10x.s2__AGTCACAAGTAAGGGA-1	0.233919	Column-based
10x.s2__AGTCACATCGGAGTGA-1	0.198045	Column-based								10x.s2__AGTCACATCGGAGTGA-1	0.246895	Column-based
10x.s2__AGTGACTTCTACGCGG-1	0.146724	Column-based								10x.s2__AGTGACTTCTACGCGG-1	0.18274	Column-based
10x.s2__AGTTAGCCAAAGGCGT-1	0.128933	Column-based								10x.s2__AGTTAGCCAAAGGCGT-1	0.160499	Column-based
10x.s2__AGTTAGCGTTGCCATA-1	0.187808	Column-based								10x.s2__AGTTAGCGTTGCCATA-1	0.234091	Column-based
10x.s2__AGTTCGAGTCAGGAGT-1	0.199722	Column-based								10x.s2__AGTTCGAGTCAGGAGT-1	0.248988	Column-based
10x.s2__AGTTCGAGTTCAAAGA-1	0.0443654	Column-based								10x.s2__AGTTCGAGTTCAAAGA-1	0.054782	Column-based
10x.s2__ATACCTTTCACTCTTA-1	0.199241	Column-based								10x.s2__ATACCTTTCACTCTTA-1	0.248391	Column-based
10x.s2__ATACTTCTCGCACGAC-1	-2.35934e-06	Column-based								10x.s2__ATACTTCTCGCACGAC-1	-2.36e-06	Column-based
10x.s2__ATAGGCTCACCAATTG-1	0.0381307	Column-based								10x.s2__ATAGGCTCACCAATTG-1	0.046997	Column-based
10x.s2__ATCACAGTCAAGAATG-1	0.188793	Column-based								10x.s2__ATCACAGTCAAGAATG-1	0.235327	Column-based
10x.s2__ATCAGGTAGACGGTTG-1	0.199463	Column-based								10x.s2__ATCAGGTAGACGGTTG-1	0.248663	Column-based
10x.s2__ATCCATTAGAAACCAT-1	0.192141	Column-based								10x.s2__ATCCATTAGAAACCAT-1	0.239507	Column-based
10x.s2__ATCGATGCACCACATA-1	0.112258	Column-based								10x.s2__ATCGATGCACCACATA-1	0.139658	Column-based
10x.s2__ATCGCCTTCGCTCTCA-1	-2.08281e-05	Column-based								10x.s2__ATCGCCTTCGCTCTCA-1	-2.08e-05	Column-based
10x.s2__ATCGGATCATTCTGTT-1	9.37679e-07	Column-based								10x.s2__ATCGGATCATTCTGTT-1	9.38e-07	Column-based
10x.s2__ATCGGCGAGAGTTGCG-1	0.185067	Column-based								10x.s2__ATCGGCGAGAGTTGCG-1	0.230667	Column-based
10x.s2__ATCGGCGAGTCCCTAA-1	0.0928665	Column-based								10x.s2__ATCGGCGAGTCCCTAA-1	0.115417	Column-based
10x.s2__ATCGGCGGTCGCCTAG-1	0.172873	Column-based								10x.s2__ATCGGCGGTCGCCTAG-1	0.215423	Column-based
10x.s2__ATCGTCCAGCCTCTTC-1	0.1948	Column-based								10x.s2__ATCGTCCAGCCTCTTC-1	0.242833	Column-based
10x.s2__ATCGTGAAGTCCTGTA-1	0.151608	Column-based								10x.s2__ATCGTGAAGTCCTGTA-1	0.188841	Column-based
10x.s2__ATCGTGAGTTACTCAG-1	-2.01074e-05	Column-based								10x.s2__ATCGTGAGTTACTCAG-1	-2.01e-05	Column-based
10x.s2__ATCTCTACAGACAAAT-1	0.194455	Column-based								10x.s2__ATCTCTACAGACAAAT-1	0.242405	Column-based
10x.s2__ATCTTCACATCTGGGC-1	0.163537	Column-based								10x.s2__ATCTTCACATCTGGGC-1	0.203753	Column-based
10x.s2__ATGAGTCTCTGAGCAT-1	0.0904631	Column-based								10x.s2__ATGAGTCTCTGAGCAT-1	0.112413	Column-based
10x.s2__ATGCATGCATCACGGC-1	0.188209	Column-based								10x.s2__ATGCATGCATCACGGC-1	0.234593	Column-based
10x.s2__ATGCCTCTCCAGGACC-1	0.199857	Column-based								10x.s2__ATGCCTCTCCAGGACC-1	0.249157	Column-based
10x.s2__ATGGATCCACTCAGAT-1	0.184741	Column-based								10x.s2__ATGGATCCACTCAGAT-1	0.230257	Column-based
10x.s2__ATGGGAGCAACACACT-1	0.18506	Column-based								10x.s2__ATGGGAGCAACACACT-1	0.23066	Column-based
10x.s2__ATGGGTTGTGTGGACA-1	0.199389	Column-based								10x.s2__ATGGGTTGTGTGGACA-1	0.248572	Column-based
10x.s2__ATGTCCCCACGCCACA-1	0.0895299	Column-based								10x.s2__ATGTCCCCACGCCACA-1	0.111247	Column-based
10x.s2__ATGTCCCTCCGTTGGG-1	0.295867	Column-based								10x.s2__ATGTCCCTCCGTTGGG-1	0.239	Column-based
10x.s2__ATGTCTTTCTGGTTGA-1	-1.22768e-05	Column-based								10x.s2__ATGTCTTTCTGGTTGA-1	-1.23e-05	Column-based
10x.s2__ATTATCCCATGGCCCA-1	0.0989257	Column-based								10x.s2__ATTATCCCATGGCCCA-1	0.122992	Column-based
10x.s2__ATTATCCTCAGCTGTA-1	0.195121	Column-based								10x.s2__ATTATCCTCAGCTGTA-1	0.243238	Column-based
10x.s2__ATTCATCCACACCGCA-1	0.19821	Column-based								10x.s2__ATTCATCCACACCGCA-1	0.247094	Column-based
10x.s2__ATTCATCGTCATACCA-1	0.188474	Column-based								10x.s2__ATTCATCGTCATACCA-1	0.234924	Column-based
10x.s2__ATTCATCTCGGTGTAT-1	0.188323	Column-based								10x.s2__ATTCATCTCGGTGTAT-1	0.23474	Column-based
10x.s2__ATTCCATTCTCGGTCT-1	0.195339	Column-based								10x.s2__ATTCCATTCTCGGTCT-1	0.243506	Column-based
10x.s2__ATTCCTACAGCTTCGG-1	0.199597	Column-based								10x.s2__ATTCCTACAGCTTCGG-1	0.248831	Column-based
10x.s2__ATTCTACAGCACTAAA-1	0.146856	Column-based								10x.s2__ATTCTACAGCACTAAA-1	0.182906	Column-based
10x.s2__ATTTCTGGTCGCGTTG-1	0.199604	Column-based								10x.s2__ATTTCTGGTCGCGTTG-1	0.248838	Column-based
10x.s2__CAACAACTCGCCGATG-1	0.30753	Column-based								10x.s2__CAACAACTCGCCGATG-1	0.248163	Column-based
10x.s2__CAACCTCAGCGTGCCT-1	0.105942	Column-based								10x.s2__CAACCTCAGCGTGCCT-1	8.8e-06	Column-based
10x.s2__CAACGATAGTTTAGGA-1	-1.94864e-06	Column-based								10x.s2__CAACGATAGTTTAGGA-1	-1.95e-06	Column-based
10x.s2__CAACGATGTGCACAAG-1	0.200545	Column-based								10x.s2__CAACGATGTGCACAAG-1	0.250012	Column-based
10x.s2__CAACGGCTCTCATTTG-1	0.198262	Column-based								10x.s2__CAACGGCTCTCATTTG-1	0.247162	Column-based
10x.s2__CAAGCTACATTGTACG-1	0.196936	Column-based								10x.s2__CAAGCTACATTGTACG-1	0.245502	Column-based
10x.s2__CAATCGAGTACTGTTG-1	0.186204	Column-based								10x.s2__CAATCGAGTACTGTTG-1	0.232087	Column-based
10x.s2__CAATGACAGAGTCACG-1	2.79108e-06	Column-based								10x.s2__CAATGACAGAGTCACG-1	2.79e-06	Column-based
10x.s2__CAATTTCGTGAGACCA-1	0.170602	Column-based								10x.s2__CAATTTCGTGAGACCA-1	0.212585	Column-based
10x.s2__CAATTTCTCATTTCCA-1	0.3018	Column-based								10x.s2__CAATTTCTCATTTCCA-1	0.2485	Column-based
10x.s2__CACAGATTCTGGGATT-1	0.188132	Column-based								10x.s2__CACAGATTCTGGGATT-1	0.234499	Column-based
10x.s2__CACATGAAGCACACAG-1	0.197347	Column-based								10x.s2__CACATGAAGCACACAG-1	0.246014	Column-based
10x.s2__CACCAAAAGGCATCGA-1	0.190342	Column-based								10x.s2__CACCAAAAGGCATCGA-1	0.237259	Column-based
10x.s2__CACGAATAGACTACCT-1	-6.09888e-06	Column-based								10x.s2__CACGAATAGACTACCT-1	-6.1e-06	Column-based
10x.s2__CACGAATAGAGCCTGA-1	0.192881	Column-based								10x.s2__CACGAATAGAGCCTGA-1	0.240431	Column-based
10x.s2__CACGAATAGTGAACAT-1	1.44798e-06	Column-based								10x.s2__CACGAATAGTGAACAT-1	1.45e-06	Column-based
10x.s2__CACGAATGTCTGTGAT-1	-6.40607e-06	Column-based								10x.s2__CACGAATGTCTGTGAT-1	-6.41e-06	Column-based
10x.s2__CACGGGTCACACCGCA-1	0.171668	Column-based								10x.s2__CACGGGTCACACCGCA-1	0.213918	Column-based
10x.s2__CACGGGTGTGATACCT-1	0.199198	Column-based								10x.s2__CACGGGTGTGATACCT-1	0.248332	Column-based
10x.s2__CACGGGTTCCAGCCTT-1	0.196934	Column-based								10x.s2__CACGGGTTCCAGCCTT-1	0.245501	Column-based
10x.s2__CACGTGGGTGAGAGGG-1	0.156657	Column-based								10x.s2__CACGTGGGTGAGAGGG-1	0.195157	Column-based
10x.s2__CACTAAGAGCCTCAGC-1	0.197925	Column-based								10x.s2__CACTAAGAGCCTCAGC-1	0.246742	Column-based
10x.s2__CACTGGGAGGTAATCA-1	0.16128	Column-based								10x.s2__CACTGGGAGGTAATCA-1	0.20093	Column-based
10x.s2__CACTGTCCATTGAAGA-1	9.61371e-06	Column-based								10x.s2__CACTGTCCATTGAAGA-1	9.61e-06	Column-based
10x.s2__CAGATACTCCCGTGAG-1	0.188391	Column-based								10x.s2__CAGATACTCCCGTGAG-1	0.234824	Column-based
10x.s2__CAGATACTCCTAGAGT-1	0.157524	Column-based								10x.s2__CAGATACTCCTAGAGT-1	0.196241	Column-based
10x.s2__CAGCAATCAACAGCCC-1	0.199817	Column-based								10x.s2__CAGCAATCAACAGCCC-1	0.249101	Column-based
10x.s2__CAGCAATTCACAATGC-1	0.194019	Column-based								10x.s2__CAGCAATTCACAATGC-1	0.241852	Column-based
10x.s2__CAGCCAGGTCGCTGCA-1	0.198592	Column-based								10x.s2__CAGCCAGGTCGCTGCA-1	0.247576	Column-based
10x.s2__CAGCGTGTCCAGCTCT-1	0.172187	Column-based								10x.s2__CAGCGTGTCCAGCTCT-1	0.21457	Column-based
10x.s2__CAGGTATTCATCTATC-1	0.156693	Column-based								10x.s2__CAGGTATTCATCTATC-1	0.195193	Column-based
10x.s2__CATACCCTCGATCCAA-1	0.342736	Column-based								10x.s2__CATACCCTCGATCCAA-1	0.247669	Column-based
10x.s2__CATACTTTCCGTATAG-1	0.199269	Column-based								10x.s2__CATACTTTCCGTATAG-1	0.248419	Column-based
10x.s2__CATCCCATCTAAGCGT-1	0.186267	Column-based								10x.s2__CATCCCATCTAAGCGT-1	0.232167	Column-based
10x.s2__CATCCGTTCGACATCA-1	0.197881	Column-based								10x.s2__CATCCGTTCGACATCA-1	0.246681	Column-based
10x.s2__CATCGGGGTCCACGCA-1	0.344131	Column-based								10x.s2__CATCGGGGTCCACGCA-1	0.233165	Column-based
10x.s2__CATCGTCCAGAAATCA-1	0.204615	Column-based								10x.s2__CATCGTCCAGAAATCA-1	0.255098	Column-based
10x.s2__CATGCCTAGAGTCTTC-1	0.0493978	Column-based								10x.s2__CATGCCTAGAGTCTTC-1	0.061081	Column-based
10x.s2__CATGCTCAGGACGGAG-1	5.05146e-06	Column-based								10x.s2__CATGCTCAGGACGGAG-1	5.05e-06	Column-based
10x.s2__CATGGATGTCAGTTTG-1	0.19599	Column-based								10x.s2__CATGGATGTCAGTTTG-1	0.244323	Column-based
10x.s2__CATGGATTCATTTGCT-1	0.198402	Column-based								10x.s2__CATGGATTCATTTGCT-1	0.247335	Column-based
10x.s2__CATGGTACAAGTTCCA-1	0.194745	Column-based								10x.s2__CATGGTACAAGTTCCA-1	0.242762	Column-based
10x.s2__CATGGTAGTTGCAAGG-1	0.194732	Column-based								10x.s2__CATGGTAGTTGCAAGG-1	0.242748	Column-based
10x.s2__CATTCATTCGTGCATA-1	0.0209462	Column-based								10x.s2__CATTCATTCGTGCATA-1	0.025513	Column-based
10x.s2__CATTCCGAGGGCAACT-1	0.168494	Column-based								10x.s2__CATTCCGAGGGCAACT-1	0.209944	Column-based
10x.s2__CATTGCCTCCGTGTGG-1	9.41924e-06	Column-based								10x.s2__CATTGCCTCCGTGTGG-1	9.42e-06	Column-based
10x.s2__CATTGTTGTGTCCCTT-1	0.192198	Column-based								10x.s2__CATTGTTGTGTCCCTT-1	0.239581	Column-based
10x.s2__CATTTCATCCTTCACG-1	0.147134	Column-based								10x.s2__CATTTCATCCTTCACG-1	0.183251	Column-based
10x.s2__CATTTCATCTAGGAAA-1	0.167129	Column-based								10x.s2__CATTTCATCTAGGAAA-1	0.208246	Column-based
10x.s2__CCAAGCGCAACGTTAC-1	2.17867e-05	Column-based								10x.s2__CCAAGCGCAACGTTAC-1	2.18e-05	Column-based
10x.s2__CCAATGAAGAAAGCGA-1	0.17297	Column-based								10x.s2__CCAATGAAGAAAGCGA-1	0.215554	Column-based
10x.s2__CCAATGACACCCGTAG-1	0.281734	Column-based								10x.s2__CCAATGACACCCGTAG-1	0.238167	Column-based
10x.s2__CCAATGATCTAGTCAG-1	0.161468	Column-based								10x.s2__CCAATGATCTAGTCAG-1	0.201168	Column-based
10x.s2__CCACCATGTGGATCGA-1	0.0386021	Column-based								10x.s2__CCACCATGTGGATCGA-1	0.047585	Column-based
10x.s2__CCACGAGTCCTGTACC-1	0.0387844	Column-based								10x.s2__CCACGAGTCCTGTACC-1	0.047818	Column-based
10x.s2__CCACGAGTCTGAACGT-1	0.269469	Column-based								10x.s2__CCACGAGTCTGAACGT-1	0.220252	Column-based
10x.s2__CCACGTTTCCAATCTT-1	0.104869	Column-based								10x.s2__CCACGTTTCCAATCTT-1	0.130419	Column-based
10x.s2__CCCAACTTCCAAATGC-1	0.128679	Column-based								10x.s2__CCCAACTTCCAAATGC-1	0.160179	Column-based
10x.s2__CCCAACTTCCACAGCG-1	0.184872	Column-based								10x.s2__CCCAACTTCCACAGCG-1	0.230422	Column-based
10x.s2__CCCGGAAGTGTATACC-1	0.185144	Column-based								10x.s2__CCCGGAAGTGTATACC-1	0.230761	Column-based
10x.s2__CCCTCAATCACCATGA-1	0.0529904	Column-based								10x.s2__CCCTCAATCACCATGA-1	0.065574	Column-based
10x.s2__CCCTTAGAGATGCTGG-1	0.198465	Column-based								10x.s2__CCCTTAGAGATGCTGG-1	0.247415	Column-based
10x.s2__CCGAACGGTCGTATTG-1	1.91738e-06	Column-based								10x.s2__CCGAACGGTCGTATTG-1	1.92e-06	Column-based
10x.s2__CCGATCTAGAAACTCA-1	0.150403	Column-based								10x.s2__CCGATCTAGAAACTCA-1	0.187336	Column-based
10x.s2__CCGATCTAGCGAGGAG-1	0.0723264	Column-based								10x.s2__CCGATCTAGCGAGGAG-1	0.089743	Column-based
10x.s2__CCGATCTCACACACTA-1	0.145348	Column-based								10x.s2__CCGATCTCACACACTA-1	0.181015	Column-based
10x.s2__CCGCAAGGTCTAGATC-1	-6.11767e-06	Column-based								10x.s2__CCGCAAGGTCTAGATC-1	-6.12e-06	Column-based
10x.s2__CCGGGTAGTGTTGATC-1	0.0415839	Column-based								10x.s2__CCGGGTAGTGTTGATC-1	0.051317	Column-based
10x.s2__CCGGGTATCGTACCTC-1	0.341737	Column-based								10x.s2__CCGGGTATCGTACCTC-1	0.426504	Column-based
10x.s2__CCGGTAGAGGTTTACC-1	0.160673	Column-based								10x.s2__CCGGTAGAGGTTTACC-1	0.200173	Column-based
10x.s2__CCGGTGAAGCGAGTCA-1	0.189609	Column-based								10x.s2__CCGGTGAAGCGAGTCA-1	0.236343	Column-based
10x.s2__CCGTGAGAGAGCACTG-1	-9.46261e-06	Column-based								10x.s2__CCGTGAGAGAGCACTG-1	-9.46e-06	Column-based
10x.s2__CCGTGAGTCGGACTGC-1	0.197398	Column-based								10x.s2__CCGTGAGTCGGACTGC-1	0.246081	Column-based
10x.s2__CCGTTCACAGTAGAGC-1	0.12692	Column-based								10x.s2__CCGTTCACAGTAGAGC-1	0.157987	Column-based
10x.s2__CCGTTCAGTTACGCCG-1	0.145675	Column-based								10x.s2__CCGTTCAGTTACGCCG-1	0.181425	Column-based
10x.s2__CCTAACCAGATCCCAT-1	0.18747	Column-based								10x.s2__CCTAACCAGATCCCAT-1	0.23367	Column-based
10x.s2__CCTAAGACACGAGGTA-1	9.13763e-06	Column-based								10x.s2__CCTAAGACACGAGGTA-1	9.14e-06	Column-based
10x.s2__CCTACGTAGAGCGACT-1	0.187073	Column-based								10x.s2__CCTACGTAGAGCGACT-1	0.233173	Column-based
10x.s2__CCTCCAACAGTATTCG-1	0.194927	Column-based								10x.s2__CCTCCAACAGTATTCG-1	0.242994	Column-based
10x.s2__CCTCCTCCAGTCCCGA-1	1.79658e-06	Column-based								10x.s2__CCTCCTCCAGTCCCGA-1	1.8e-06	Column-based
10x.s2__CCTCTAGGTTGTTGAC-1	0.0403142	Column-based								10x.s2__CCTCTAGGTTGTTGAC-1	0.049731	Column-based
10x.s2__CCTGTTGCAGAGTAAT-1	5.02946e-06	Column-based								10x.s2__CCTGTTGCAGAGTAAT-1	5.03e-06	Column-based
10x.s2__CCTGTTGGTTCAGCTA-1	0.15941	Column-based								10x.s2__CCTGTTGGTTCAGCTA-1	0.198593	Column-based
10x.s2__CCTTCAGCAGAGGTAC-1	0.198125	Column-based								10x.s2__CCTTCAGCAGAGGTAC-1	0.246991	Column-based
10x.s2__CCTTGTGAGCTGAAGC-1	0.286779	Column-based								10x.s2__CCTTGTGAGCTGAAGC-1	0.179395	Column-based
10x.s2__CCTTTGGAGATACGAT-1	0.197318	Column-based								10x.s2__CCTTTGGAGATACGAT-1	0.245985	Column-based
10x.s2__CCTTTGGGTAATGCTC-1	0.185656	Column-based								10x.s2__CCTTTGGGTAATGCTC-1	0.231406	Column-based
10x.s2__CGAAGTTTCAGTCACA-1	0.171679	Column-based								10x.s2__CGAAGTTTCAGTCACA-1	0.213929	Column-based
10x.s2__CGAGAAGCACGACGAA-1	3.48194e-08	Column-based								10x.s2__CGAGAAGCACGACGAA-1	3.48e-08	Column-based
10x.s2__CGAGAAGGTAGTCACT-1	0.187054	Column-based								10x.s2__CGAGAAGGTAGTCACT-1	0.233154	Column-based
10x.s2__CGAGGAAGTCGTTTCC-1	0.341672	Column-based								10x.s2__CGAGGAAGTCGTTTCC-1	0.426422	Column-based
10x.s2__CGAGGCTAGCCGTCGT-1	0.197778	Column-based								10x.s2__CGAGGCTAGCCGTCGT-1	0.246562	Column-based
10x.s2__CGAGGCTCACTACTTT-1	0.186464	Column-based								10x.s2__CGAGGCTCACTACTTT-1	0.232414	Column-based
10x.s2__CGAGGCTGTACCGGAA-1	0.185878	Column-based								10x.s2__CGAGGCTGTACCGGAA-1	0.231678	Column-based
10x.s2__CGAGTGCAGGGACCAT-1	0.287597	Column-based								10x.s2__CGAGTGCAGGGACCAT-1	0.179913	Column-based
10x.s2__CGAGTGCCAACTCCCT-1	0.199946	Column-based								10x.s2__CGAGTGCCAACTCCCT-1	0.249263	Column-based
10x.s2__CGAGTGCGTCATCCGG-1	0.341685	Column-based								10x.s2__CGAGTGCGTCATCCGG-1	0.235268	Column-based
10x.s2__CGAGTGCTCATTCACT-1	0.147455	Column-based								10x.s2__CGAGTGCTCATTCACT-1	0.183655	Column-based
10x.s2__CGAGTTATCCAGGACC-1	-1.15229e-05	Column-based								10x.s2__CGAGTTATCCAGGACC-1	-1.15e-05	Column-based
10x.s2__CGAGTTATCTCAGGCG-1	0.194058	Column-based								10x.s2__CGAGTTATCTCAGGCG-1	0.241908	Column-based
10x.s2__CGAGTTATCTCTTGCG-1	5.28728e-06	Column-based								10x.s2__CGAGTTATCTCTTGCG-1	0.058672	Column-based
10x.s2__CGATGCGAGCAGGGAG-1	0.355542	Column-based								10x.s2__CGATGCGAGCAGGGAG-1	0.443758	Column-based
10x.s2__CGATGCGGTATCGATC-1	0.129812	Column-based								10x.s2__CGATGCGGTATCGATC-1	0.161595	Column-based
10x.s2__CGATGCGGTCATGGCC-1	0.193746	Column-based								10x.s2__CGATGCGGTCATGGCC-1	0.241513	Column-based
10x.s2__CGATGGCAGTGATTCC-1	0.185811	Column-based								10x.s2__CGATGGCAGTGATTCC-1	0.231594	Column-based
10x.s2__CGATGGCTCCTCGATC-1	0.198743	Column-based								10x.s2__CGATGGCTCCTCGATC-1	0.247759	Column-based
10x.s2__CGCAGGTTCTCAAAGC-1	0.199602	Column-based								10x.s2__CGCAGGTTCTCAAAGC-1	0.248835	Column-based
10x.s2__CGCATAAAGTATGTAG-1	0.161791	Column-based								10x.s2__CGCATAAAGTATGTAG-1	0.201574	Column-based
10x.s2__CGCATAACAATGCTCA-1	0.166459	Column-based								10x.s2__CGCATAACAATGCTCA-1	0.207409	Column-based
10x.s2__CGCATAACACTGTCCT-1	0.169804	Column-based								10x.s2__CGCATAACACTGTCCT-1	0.211587	Column-based
10x.s2__CGCCATTAGTCTCCTC-1	0.20055	Column-based								10x.s2__CGCCATTAGTCTCCTC-1	0.250017	Column-based
10x.s2__CGGAACCGTTACGGAG-1	0.198817	Column-based								10x.s2__CGGAACCGTTACGGAG-1	0.24785	Column-based
10x.s2__CGGAATTCACGGATCC-1	0.198647	Column-based								10x.s2__CGGAATTCACGGATCC-1	0.247647	Column-based
10x.s2__CGGAATTCATTGTAGC-1	0.185925	Column-based								10x.s2__CGGAATTCATTGTAGC-1	0.231742	Column-based
10x.s2__CGGACACAGAGACAAG-1	0.187881	Column-based								10x.s2__CGGACACAGAGACAAG-1	0.234181	Column-based
10x.s2__CGGGACTAGCACCGAA-1	0.197923	Column-based								10x.s2__CGGGACTAGCACCGAA-1	0.246739	Column-based
10x.s2__CGGGACTAGCTGTACT-1	-1.61358e-05	Column-based								10x.s2__CGGGACTAGCTGTACT-1	-1.61e-05	Column-based
10x.s2__CGGGACTGTTGGTGTT-1	0.199939	Column-based								10x.s2__CGGGACTGTTGGTGTT-1	0.249256	Column-based
10x.s2__CGGGCATCAAGACGAC-1	0.0337507	Column-based								10x.s2__CGGGCATCAAGACGAC-1	0.041517	Column-based
10x.s2__CGGGCATGTGCTTCAA-1	0.196619	Column-based								10x.s2__CGGGCATGTGCTTCAA-1	0.245103	Column-based
10x.s2__CGTCAAACAAACCATC-1	0.144005	Column-based								10x.s2__CGTCAAACAAACCATC-1	0.179339	Column-based
10x.s2__CGTGAATAGAGAACCC-1	0.194741	Column-based								10x.s2__CGTGAATAGAGAACCC-1	0.242757	Column-based
10x.s2__CGTGCTTAGTAAATGC-1	0.197806	Column-based								10x.s2__CGTGCTTAGTAAATGC-1	0.246589	Column-based
10x.s2__CGTTAGACACAAATGA-1	0.196266	Column-based								10x.s2__CGTTAGACACAAATGA-1	0.244666	Column-based
10x.s2__CGTTCTGTCCTTCTAA-1	0.196966	Column-based								10x.s2__CGTTCTGTCCTTCTAA-1	0.24555	Column-based
10x.s2__CGTTGGGAGGTCCAGA-1	0.188208	Column-based								10x.s2__CGTTGGGAGGTCCAGA-1	0.234591	Column-based
10x.s2__CTAACCCGTATGATCC-1	0.162596	Column-based								10x.s2__CTAACCCGTATGATCC-1	0.202579	Column-based
10x.s2__CTACATTAGGGTGGGA-1	0.197543	Column-based								10x.s2__CTACATTAGGGTGGGA-1	0.24626	Column-based
10x.s2__CTACGGGAGTGTAGTA-1	0.0653271	Column-based								10x.s2__CTACGGGAGTGTAGTA-1	0.080994	Column-based
10x.s2__CTACGGGCACAACGTT-1	0.14505	Column-based								10x.s2__CTACGGGCACAACGTT-1	0.18065	Column-based
10x.s2__CTACGGGGTTTCGTTT-1	1.24524e-05	Column-based								10x.s2__CTACGGGGTTTCGTTT-1	1.25e-05	Column-based
10x.s2__CTAGACACAACAACAA-1	1.81377e-06	Column-based								10x.s2__CTAGACACAACAACAA-1	1.81e-06	Column-based
10x.s2__CTATCCGTCTCCGCAT-1	3.4953e-05	Column-based								10x.s2__CTATCCGTCTCCGCAT-1	3.5e-05	Column-based
10x.s2__CTATCTATCCGCGGAT-1	0.199076	Column-based								10x.s2__CTATCTATCCGCGGAT-1	0.248176	Column-based
10x.s2__CTCAGAAGTGAGATCG-1	0.151277	Column-based								10x.s2__CTCAGAAGTGAGATCG-1	0.188427	Column-based
10x.s2__CTCAGAATCTCCACTG-1	0.199808	Column-based								10x.s2__CTCAGAATCTCCACTG-1	0.249091	Column-based
10x.s2__CTCAGGGAGAATCGTA-1	0.187127	Column-based								10x.s2__CTCAGGGAGAATCGTA-1	0.233244	Column-based
10x.s2__CTCATGCCATACCGTA-1	0.15773	Column-based								10x.s2__CTCATGCCATACCGTA-1	0.196496	Column-based
10x.s2__CTCATTATCGCGTTTC-1	0.198411	Column-based								10x.s2__CTCATTATCGCGTTTC-1	0.247344	Column-based
10x.s2__CTCCAACGTTGGGAAC-1	1.05511e-05	Column-based								10x.s2__CTCCAACGTTGGGAAC-1	1.06e-05	Column-based
10x.s2__CTCCAACTCCTCATAT-1	0.166272	Column-based								10x.s2__CTCCAACTCCTCATAT-1	0.207172	Column-based
10x.s2__CTCCATGCAGCTTTCC-1	-9.86567e-06	Column-based								10x.s2__CTCCATGCAGCTTTCC-1	-9.87e-06	Column-based
10x.s2__CTCCCAACACAGTCGC-1	0.197684	Column-based								10x.s2__CTCCCAACACAGTCGC-1	0.246434	Column-based
10x.s2__CTCCCTCAGACTCAAA-1	0.0449197	Column-based								10x.s2__CTCCCTCAGACTCAAA-1	0.055486	Column-based
10x.s2__CTCCCTCGTCAAGCGA-1	-4.33214e-06	Column-based								10x.s2__CTCCCTCGTCAAGCGA-1	-4.33e-06	Column-based
10x.s2__CTCCGATAGTATAGGT-1	0.16869	Column-based								10x.s2__CTCCGATAGTATAGGT-1	0.21019	Column-based
10x.s2__CTCCGATGTGTTTCTT-1	0.304939	Column-based								10x.s2__CTCCGATGTGTTTCTT-1	0.380505	Column-based
10x.s2__CTCGAGGTCCCATGGG-1	0.35661	Column-based								10x.s2__CTCGAGGTCCCATGGG-1	0.24951	Column-based
10x.s2__CTCTCGACATTGCTGA-1	0.14767	Column-based								10x.s2__CTCTCGACATTGCTGA-1	0.18392	Column-based
10x.s2__CTCTGGTGTCTTTCAT-1	0.198323	Column-based								10x.s2__CTCTGGTGTCTTTCAT-1	0.24724	Column-based
10x.s2__CTGAGCGCACTGTTCC-1	0.147661	Column-based								10x.s2__CTGAGCGCACTGTTCC-1	0.183911	Column-based
10x.s2__CTGATCCCAGAACTAA-1	0.00960165	Column-based								10x.s2__CTGATCCCAGAACTAA-1	0.011335	Column-based
10x.s2__CTGCCTACACGTGTGC-1	-2.92848e-05	Column-based								10x.s2__CTGCCTACACGTGTGC-1	-2.93e-05	Column-based
10x.s2__CTGCCTAGTATTGAGA-1	0.0481915	Column-based								10x.s2__CTGCCTAGTATTGAGA-1	0.059575	Column-based
10x.s2__CTGCGAGCATCGAAGG-1	0.162875	Column-based								10x.s2__CTGCGAGCATCGAAGG-1	0.202925	Column-based
10x.s2__CTGGACGCAAAGGGTC-1	0.193464	Column-based								10x.s2__CTGGACGCAAAGGGTC-1	0.241164	Column-based
10x.s2__CTGGCAGTCTGGTTGA-1	0.16513	Column-based								10x.s2__CTGGCAGTCTGGTTGA-1	0.205747	Column-based
10x.s2__CTGTACCAGTCAGCGA-1	8.69519e-06	Column-based								10x.s2__CTGTACCAGTCAGCGA-1	8.7e-06	Column-based
10x.s2__CTGTATTTCTTCTAAC-1	0.188461	Column-based								10x.s2__CTGTATTTCTTCTAAC-1	0.234911	Column-based
10x.s2__CTGTGGGTCCTGGCTT-1	0.19454	Column-based								10x.s2__CTGTGGGTCCTGGCTT-1	0.242506	Column-based
10x.s2__CTTGAGAGTGTTTGCA-1	0.200052	Column-based								10x.s2__CTTGAGAGTGTTTGCA-1	0.249402	Column-based
10x.s2__CTTTCAACATCTTAGG-1	-1.22751e-05	Column-based								10x.s2__CTTTCAACATCTTAGG-1	-1.23e-05	Column-based
10x.s2__CTTTCGGCATCCGGCA-1	-1.67411e-05	Column-based								10x.s2__CTTTCGGCATCCGGCA-1	-1.67e-05	Column-based
10x.s2__GAACTGTTCAATCGGT-1	8.43985e-07	Column-based								10x.s2__GAACTGTTCAATCGGT-1	8.44e-07	Column-based
10x.s2__GAAGGGTAGTAGGATT-1	0.0233979	Column-based								10x.s2__GAAGGGTAGTAGGATT-1	0.028581	Column-based
10x.s2__GAAGGGTTCTCTGCTG-1	0.339748	Column-based								10x.s2__GAAGGGTTCTCTGCTG-1	0.424014	Column-based
10x.s2__GAAGGGTTCTGAGGTT-1	0.194133	Column-based								10x.s2__GAAGGGTTCTGAGGTT-1	0.242	Column-based
10x.s2__GAAGTAAGTTTACTGG-1	0.19868	Column-based								10x.s2__GAAGTAAGTTTACTGG-1	0.24768	Column-based
10x.s2__GAAGTAATCTCTCGAC-1	0.163219	Column-based								10x.s2__GAAGTAATCTCTCGAC-1	0.203353	Column-based
10x.s2__GACCCAGCACCGAATT-1	0.186995	Column-based								10x.s2__GACCCAGCACCGAATT-1	0.233078	Column-based
10x.s2__GACCCTTAGAGGATGA-1	0.196737	Column-based								10x.s2__GACCCTTAGAGGATGA-1	0.245254	Column-based
10x.s2__GACCGTGAGAGTCTTC-1	0.198392	Column-based								10x.s2__GACCGTGAGAGTCTTC-1	0.247325	Column-based
10x.s2__GACCGTGTCGAGAATA-1	7.3799e-06	Column-based								10x.s2__GACCGTGTCGAGAATA-1	7.38e-06	Column-based
10x.s2__GACGCTGTCAACACCA-1	0.147256	Column-based								10x.s2__GACGCTGTCAACACCA-1	0.183406	Column-based
10x.s2__GACTATGAGCAGATAT-1	0.165056	Column-based								10x.s2__GACTATGAGCAGATAT-1	0.205656	Column-based
10x.s2__GACTATGCAGAGTCTT-1	0.185536	Column-based								10x.s2__GACTATGCAGAGTCTT-1	0.231253	Column-based
10x.s2__GACTATGGTTCTCCAC-1	0.198868	Column-based								10x.s2__GACTATGGTTCTCCAC-1	0.247918	Column-based
10x.s2__GACTATGGTTGCCTAA-1	0.198803	Column-based								10x.s2__GACTATGGTTGCCTAA-1	0.247836	Column-based
10x.s2__GACTCTCTCGGTTCAA-1	0.193734	Column-based								10x.s2__GACTCTCTCGGTTCAA-1	0.241501	Column-based
10x.s2__GACTGATAGGATTTAG-1	0.185595	Column-based								10x.s2__GACTGATAGGATTTAG-1	0.231328	Column-based
10x.s2__GACTTCCGTACCCGAC-1	0.187065	Column-based								10x.s2__GACTTCCGTACCCGAC-1	0.233165	Column-based
10x.s2__GACTTCCTCAACCTCC-1	0.15755	Column-based								10x.s2__GACTTCCTCAACCTCC-1	0.196266	Column-based
10x.s2__GAGAAATAGGGTTAAT-1	0.199533	Column-based								10x.s2__GAGAAATAGGGTTAAT-1	0.24875	Column-based
10x.s2__GAGAAATGTAGTCACT-1	0.167187	Column-based								10x.s2__GAGAAATGTAGTCACT-1	0.20832	Column-based
10x.s2__GAGAAATGTCCTGTTC-1	0.186992	Column-based								10x.s2__GAGAAATGTCCTGTTC-1	0.233075	Column-based
10x.s2__GAGACCCTCATGAGGG-1	0.187922	Column-based								10x.s2__GAGACCCTCATGAGGG-1	0.234239	Column-based
10x.s2__GAGAGGTAGAGGCGGA-1	0.170991	Column-based								10x.s2__GAGAGGTAGAGGCGGA-1	0.213074	Column-based
10x.s2__GAGAGGTTCATGAGGG-1	-1.26108e-05	Column-based								10x.s2__GAGAGGTTCATGAGGG-1	-1.26e-05	Column-based
10x.s2__GAGCCTGAGACAACAT-1	0.200107	Column-based								10x.s2__GAGCCTGAGACAACAT-1	0.249474	Column-based
10x.s2__GAGCTGCAGTCAACAA-1	0.14814	Column-based								10x.s2__GAGCTGCAGTCAACAA-1	0.184507	Column-based
10x.s2__GAGGCAACAATCGAAA-1	0.29394	Column-based								10x.s2__GAGGCAACAATCGAAA-1	0.366757	Column-based
10x.s2__GAGGCCTAGCATTTGC-1	0.187131	Column-based								10x.s2__GAGGCCTAGCATTTGC-1	0.233247	Column-based
10x.s2__GAGGCCTCAAGTACCT-1	0.103326	Column-based								10x.s2__GAGGCCTCAAGTACCT-1	0.128493	Column-based
10x.s2__GAGGCCTCATCTATCT-1	-8.12182e-06	Column-based								10x.s2__GAGGCCTCATCTATCT-1	-8.12e-06	Column-based
10x.s2__GAGGCCTGTTGGAGGT-1	0.0414707	Column-based								10x.s2__GAGGCCTGTTGGAGGT-1	0.051171	Column-based
10x.s2__GAGGGATTCCGCGATG-1	0.0662689	Column-based								10x.s2__GAGGGATTCCGCGATG-1	0.082169	Column-based
10x.s2__GAGTCTAAGGGATCAC-1	0.168271	Column-based								10x.s2__GAGTCTAAGGGATCAC-1	0.209671	Column-based
10x.s2__GAGTCTAAGGGCTAAC-1	0.107133	Column-based								10x.s2__GAGTCTAAGGGCTAAC-1	0.13325	Column-based
10x.s2__GAGTGTTGTTTAAGGA-1	6.18984e-06	Column-based								10x.s2__GAGTGTTGTTTAAGGA-1	6.19e-06	Column-based
10x.s2__GAGTTACCATCGGAAG-1	0.196004	Column-based								10x.s2__GAGTTACCATCGGAAG-1	0.244338	Column-based
10x.s2__GAGTTGTCACACTTAG-1	5.58312e-06	Column-based								10x.s2__GAGTTGTCACACTTAG-1	5.58e-06	Column-based
10x.s2__GAGTTTGTCGTTTACT-1	0.145872	Column-based								10x.s2__GAGTTTGTCGTTTACT-1	0.181672	Column-based
10x.s2__GATCACAAGGTGGGTT-1	0.289283	Column-based								10x.s2__GATCACAAGGTGGGTT-1	0.360933	Column-based
10x.s2__GATCACATCTTTCCGG-1	0.187123	Column-based								10x.s2__GATCACATCTTTCCGG-1	0.233239	Column-based
10x.s2__GATCAGTGTCTGCATA-1	1.50832e-05	Column-based								10x.s2__GATCAGTGTCTGCATA-1	0.126265	Column-based
10x.s2__GATCAGTGTGTAAACA-1	0.199463	Column-based								10x.s2__GATCAGTGTGTAAACA-1	0.248663	Column-based
10x.s2__GATCAGTGTTACGCCG-1	0.354199	Column-based								10x.s2__GATCAGTGTTACGCCG-1	0.442083	Column-based
10x.s2__GATGACTAGCGATGGT-1	0.267401	Column-based								10x.s2__GATGACTAGCGATGGT-1	0.217001	Column-based
10x.s2__GATGAGGTCAGGGATG-1	0.145862	Column-based								10x.s2__GATGAGGTCAGGGATG-1	0.181662	Column-based
10x.s2__GATGCTAAGCCATCCG-1	0.0461745	Column-based								10x.s2__GATGCTAAGCCATCCG-1	0.057058	Column-based
10x.s2__GATTCTTGTTGCGGCT-1	0.267264	Column-based								10x.s2__GATTCTTGTTGCGGCT-1	0.23483	Column-based
10x.s2__GATTCTTTCAAAGAAC-1	0.145667	Column-based								10x.s2__GATTCTTTCAAAGAAC-1	0.181417	Column-based
10x.s2__GATTTCTAGCACACAG-1	0.167316	Column-based								10x.s2__GATTTCTAGCACACAG-1	0.208483	Column-based
10x.s2__GCAACATGTAGTCACT-1	5.4994e-06	Column-based								10x.s2__GCAACATGTAGTCACT-1	5.5e-06	Column-based
10x.s2__GCACATAAGACGGAAA-1	0.188394	Column-based								10x.s2__GCACATAAGACGGAAA-1	0.234827	Column-based
10x.s2__GCACATATCTGATGGT-1	0.197148	Column-based								10x.s2__GCACATATCTGATGGT-1	0.245764	Column-based
10x.s2__GCACGGTAGTGATCGG-1	0.123336	Column-based								10x.s2__GCACGGTAGTGATCGG-1	0.153503	Column-based
10x.s2__GCACGGTGTTAGGGAC-1	0.199059	Column-based								10x.s2__GCACGGTGTTAGGGAC-1	0.248159	Column-based
10x.s2__GCACTAAAGCACCCAC-1	0.0710683	Column-based								10x.s2__GCACTAAAGCACCCAC-1	0.044585	Column-based
10x.s2__GCATCTCAGGGATCGT-1	0.338669	Column-based								10x.s2__GCATCTCAGGGATCGT-1	0.422669	Column-based
10x.s2__GCATCTCGTGAGTGAC-1	9.12047e-06	Column-based								10x.s2__GCATCTCGTGAGTGAC-1	9.12e-06	Column-based
10x.s2__GCATGATGTCTCTCCA-1	0.193865	Column-based								10x.s2__GCATGATGTCTCTCCA-1	0.241665	Column-based
10x.s2__GCCATTCAGGTTGGTG-1	-2.03338e-05	Column-based								10x.s2__GCCATTCAGGTTGGTG-1	-2.03e-05	Column-based
10x.s2__GCCATTCGTAGAGGAA-1	0.19652	Column-based								10x.s2__GCCATTCGTAGAGGAA-1	0.244987	Column-based
10x.s2__GCCGATGCAGCCCACA-1	0.294725	Column-based								10x.s2__GCCGATGCAGCCCACA-1	0.286908	Column-based
10x.s2__GCCTGTTGTAGACGGT-1	0.194804	Column-based								10x.s2__GCCTGTTGTAGACGGT-1	0.242838	Column-based
10x.s2__GCGAGAAGTCAGTCCG-1	0.186064	Column-based								10x.s2__GCGAGAAGTCAGTCCG-1	0.231914	Column-based
10x.s2__GCGAGAATCTCCGCAT-1	-6.14369e-06	Column-based								10x.s2__GCGAGAATCTCCGCAT-1	-6.14e-06	Column-based
10x.s2__GCGTGCACAGGCATGA-1	-8.44891e-06	Column-based								10x.s2__GCGTGCACAGGCATGA-1	-8.45e-06	Column-based
10x.s2__GCGTTTCAGAGCAGAA-1	0.0262682	Column-based								10x.s2__GCGTTTCAGAGCAGAA-1	0.032168	Column-based
10x.s2__GCGTTTCGTGTAACGG-1	0.198658	Column-based								10x.s2__GCGTTTCGTGTAACGG-1	0.247658	Column-based
10x.s2__GCTACAACACATGACT-1	0.188929	Column-based								10x.s2__GCTACAACACATGACT-1	0.235496	Column-based
10x.s2__GCTACAAGTTGCTAGT-1	0.198057	Column-based								10x.s2__GCTACAAGTTGCTAGT-1	0.246907	Column-based
10x.s2__GCTGAATCAAATGAGT-1	0.188453	Column-based								10x.s2__GCTGAATCAAATGAGT-1	0.209319	Column-based
10x.s2__GCTTCACAGCAAGGAA-1	0.204743	Column-based								10x.s2__GCTTCACAGCAAGGAA-1	0.25526	Column-based
10x.s2__GCTTTCGTCCCAAGTA-1	0.18712	Column-based								10x.s2__GCTTTCGTCCCAAGTA-1	0.233237	Column-based
10x.s2__GGAATGGTCAGCAGAG-1	7.30291e-07	Column-based								10x.s2__GGAATGGTCAGCAGAG-1	7.3e-07	Column-based
10x.s2__GGAATGGTCTATACGG-1	0.263394	Column-based								10x.s2__GGAATGGTCTATACGG-1	0.214828	Column-based
10x.s2__GGACGTCAGTGCACAG-1	0.168389	Column-based								10x.s2__GGACGTCAGTGCACAG-1	0.209823	Column-based
10x.s2__GGACGTCCACACCTAA-1	0.0736693	Column-based								10x.s2__GGACGTCCACACCTAA-1	0.091419	Column-based
10x.s2__GGACGTCTCGTTTACT-1	0.19327	Column-based								10x.s2__GGACGTCTCGTTTACT-1	0.24092	Column-based
10x.s2__GGAGAACGTCTCGACG-1	0.198013	Column-based								10x.s2__GGAGAACGTCTCGACG-1	0.246846	Column-based
10x.s2__GGAGATGCAAGCGAGT-1	0.199737	Column-based								10x.s2__GGAGATGCAAGCGAGT-1	0.249003	Column-based
10x.s2__GGAGATGTCGAGAAGC-1	0.127399	Column-based								10x.s2__GGAGATGTCGAGAAGC-1	0.158582	Column-based
10x.s2__GGAGATGTCTAAACGC-1	0.199093	Column-based								10x.s2__GGAGATGTCTAAACGC-1	0.248193	Column-based
10x.s2__GGAGGATAGTCGCCAC-1	0.194527	Column-based								10x.s2__GGAGGATAGTCGCCAC-1	0.242493	Column-based
10x.s2__GGATCTACATCGCTAA-1	0.18619	Column-based								10x.s2__GGATCTACATCGCTAA-1	0.232073	Column-based
10x.s2__GGATCTATCTGCACCT-1	0.186661	Column-based								10x.s2__GGATCTATCTGCACCT-1	0.232661	Column-based
10x.s2__GGCAGTCGTGACTATC-1	0.167932	Column-based								10x.s2__GGCAGTCGTGACTATC-1	0.209249	Column-based
10x.s2__GGCGTCAAGAGGTCGT-1	0.149606	Column-based								10x.s2__GGCGTCAAGAGGTCGT-1	0.186339	Column-based
10x.s2__GGCGTCATCCTCGCAT-1	0.188671	Column-based								10x.s2__GGCGTCATCCTCGCAT-1	0.235171	Column-based
10x.s2__GGCTGTGAGAATCGCG-1	0.165732	Column-based								10x.s2__GGCTGTGAGAATCGCG-1	0.290749	Column-based
10x.s2__GGCTGTGCAATGTTGC-1	-8.56563e-06	Column-based								10x.s2__GGCTGTGCAATGTTGC-1	-8.57e-06	Column-based
10x.s2__GGCTTGGCACACTTAG-1	0.193545	Column-based								10x.s2__GGCTTGGCACACTTAG-1	0.241261	Column-based
10x.s2__GGGACCTAGCTGGCTC-1	0.0263425	Column-based								10x.s2__GGGACCTAGCTGGCTC-1	0.032259	Column-based
10x.s2__GGGACTCCATGGCCAC-1	-7.2438e-06	Column-based								10x.s2__GGGACTCCATGGCCAC-1	-7.24e-06	Column-based
10x.s2__GGGAGTAAGGTGAGAA-1	6.86779e-06	Column-based								10x.s2__GGGAGTAAGGTGAGAA-1	6.87e-06	Column-based
10x.s2__GGGATCCAGGCATCAG-1	0.267471	Column-based								10x.s2__GGGATCCAGGCATCAG-1	0.333671	Column-based
10x.s2__GGGATCCGTGGTACAG-1	0.123677	Column-based								10x.s2__GGGATCCGTGGTACAG-1	0.153927	Column-based
10x.s2__GGGATGACAGTGAGCA-1	0.187268	Column-based								10x.s2__GGGATGACAGTGAGCA-1	0.233418	Column-based
10x.s2__GGGCGTTTCTCGCCTA-1	0.109122	Column-based								10x.s2__GGGCGTTTCTCGCCTA-1	0.135739	Column-based
10x.s2__GGGCTACGTACTGCGC-1	0.199541	Column-based								10x.s2__GGGCTACGTACTGCGC-1	0.248758	Column-based
10x.s2__GGGCTCAGTCCAACGC-1	0.155059	Column-based								10x.s2__GGGCTCAGTCCAACGC-1	0.193159	Column-based
10x.s2__GGGTAGAAGTAATACG-1	0.193605	Column-based								10x.s2__GGGTAGAAGTAATACG-1	0.241339	Column-based
10x.s2__GGGTCACGTAGTCGTT-1	0.12915	Column-based								10x.s2__GGGTCACGTAGTCGTT-1	0.160767	Column-based
10x.s2__GGGTGTCCACAAACGG-1	0.0568525	Column-based								10x.s2__GGGTGTCCACAAACGG-1	0.139819	Column-based
10x.s2__GGGTTTAGTAGGGTAC-1	0.194416	Column-based								10x.s2__GGGTTTAGTAGGGTAC-1	0.242349	Column-based
10x.s2__GGTCTGGAGATCGACG-1	0.19868	Column-based								10x.s2__GGTCTGGAGATCGACG-1	0.24768	Column-based
10x.s2__GGTGAAGAGACTACGG-1	0.187728	Column-based								10x.s2__GGTGAAGAGACTACGG-1	0.233995	Column-based
10x.s2__GGTGTTACAGCTGTTA-1	0.199597	Column-based								10x.s2__GGTGTTACAGCTGTTA-1	0.248831	Column-based
10x.s2__GGTGTTACATCATTTC-1	0.196593	Column-based								10x.s2__GGTGTTACATCATTTC-1	0.245076	Column-based
10x.s2__GGTTAACAGTTTGTCG-1	0.164461	Column-based								10x.s2__GGTTAACAGTTTGTCG-1	0.204911	Column-based
10x.s2__GGTTCTCCACCTCTGT-1	0.167872	Column-based								10x.s2__GGTTCTCCACCTCTGT-1	0.209172	Column-based
10x.s2__GGTTGTATCGGCAGTC-1	0.197324	Column-based								10x.s2__GGTTGTATCGGCAGTC-1	0.245991	Column-based
10x.s2__GTAACCACACATACGT-1	0.194265	Column-based								10x.s2__GTAACCACACATACGT-1	0.242165	Column-based
10x.s2__GTAACCATCTCTATAC-1	0.298265	Column-based								10x.s2__GTAACCATCTCTATAC-1	0.131499	Column-based
10x.s2__GTAAGTCGTAATGTGA-1	0.194532	Column-based								10x.s2__GTAAGTCGTAATGTGA-1	0.242499	Column-based
10x.s2__GTAATCGGTAGGCAGT-1	0.199868	Column-based								10x.s2__GTAATCGGTAGGCAGT-1	0.249168	Column-based
10x.s2__GTAATGCGTATAGCTC-1	0.0350826	Column-based								10x.s2__GTAATGCGTATAGCTC-1	0.043183	Column-based
10x.s2__GTAATGCTCCACCTGT-1	0.0561955	Column-based								10x.s2__GTAATGCTCCACCTGT-1	0.069579	Column-based
10x.s2__GTACAACCAACAACAA-1	0.175259	Column-based								10x.s2__GTACAACCAACAACAA-1	0.218409	Column-based
10x.s2__GTACAGTGTTGCACGC-1	0.193941	Column-based								10x.s2__GTACAGTGTTGCACGC-1	0.241758	Column-based
10x.s2__GTAGGAGCATTGCTGA-1	0.339937	Column-based								10x.s2__GTAGGAGCATTGCTGA-1	0.424254	Column-based
10x.s2__GTAGGAGTCGAGAGAC-1	0.194469	Column-based								10x.s2__GTAGGAGTCGAGAGAC-1	0.242419	Column-based
10x.s2__GTAGGTTCAGCGTAGA-1	5.90988e-06	Column-based								10x.s2__GTAGGTTCAGCGTAGA-1	5.91e-06	Column-based
10x.s2__GTAGTACCAACGCCCA-1	-1.41193e-05	Column-based								10x.s2__GTAGTACCAACGCCCA-1	-1.41e-05	Column-based
10x.s2__GTATTGGCATGACAGG-1	0.196344	Column-based								10x.s2__GTATTGGCATGACAGG-1	0.244761	Column-based
10x.s2__GTATTGGGTGGGTCAA-1	0.197138	Column-based								10x.s2__GTATTGGGTGGGTCAA-1	0.245755	Column-based
10x.s2__GTATTTCCATGTTTGG-1	9.51313e-06	Column-based								10x.s2__GTATTTCCATGTTTGG-1	9.51e-06	Column-based
10x.s2__GTCAAACGTCACCCTT-1	0.195594	Column-based								10x.s2__GTCAAACGTCACCCTT-1	0.243827	Column-based
10x.s2__GTCAAACTCATTGCCC-1	0.168248	Column-based								10x.s2__GTCAAACTCATTGCCC-1	0.209648	Column-based
10x.s2__GTCACGGAGGTTTGAA-1	-4.8459e-06	Column-based								10x.s2__GTCACGGAGGTTTGAA-1	-4.85e-06	Column-based
10x.s2__GTCACGGCAATGGCAG-1	0.196858	Column-based								10x.s2__GTCACGGCAATGGCAG-1	0.245408	Column-based
10x.s2__GTCACTCTCCAAATGC-1	2.22276e-05	Column-based								10x.s2__GTCACTCTCCAAATGC-1	2.22e-05	Column-based
10x.s2__GTCACTCTCCAGTGTA-1	0.197263	Column-based								10x.s2__GTCACTCTCCAGTGTA-1	0.245913	Column-based
10x.s2__GTCAGCGCAGGTTACT-1	-2.15674e-06	Column-based								10x.s2__GTCAGCGCAGGTTACT-1	-2.16e-06	Column-based
10x.s2__GTCAGCGGTGGAATGC-1	0.200277	Column-based								10x.s2__GTCAGCGGTGGAATGC-1	0.249677	Column-based
10x.s2__GTCCCATAGCGATGAC-1	0.197273	Column-based								10x.s2__GTCCCATAGCGATGAC-1	0.245923	Column-based
10x.s2__GTCCCATGTAGCCCTG-1	0.196273	Column-based								10x.s2__GTCCCATGTAGCCCTG-1	0.244673	Column-based
10x.s2__GTCGCGAGTTCAGCGC-1	0.148626	Column-based								10x.s2__GTCGCGAGTTCAGCGC-1	0.18511	Column-based
10x.s2__GTCGCGATCCGTCCTA-1	0.188935	Column-based								10x.s2__GTCGCGATCCGTCCTA-1	0.235502	Column-based
10x.s2__GTCGTTCTCAAGCCGC-1	0.198152	Column-based								10x.s2__GTCGTTCTCAAGCCGC-1	0.247019	Column-based
10x.s2__GTCTACCCAGGCAATG-1	2.53718e-06	Column-based								10x.s2__GTCTACCCAGGCAATG-1	2.54e-06	Column-based
10x.s2__GTCTCACTCTCTTAAC-1	0.186252	Column-based								10x.s2__GTCTCACTCTCTTAAC-1	0.232152	Column-based
10x.s2__GTCTGTCAGCACACAG-1	0.194044	Column-based								10x.s2__GTCTGTCAGCACACAG-1	0.241894	Column-based
10x.s2__GTGAGCCCACCTCGTT-1	0.336206	Column-based								10x.s2__GTGAGCCCACCTCGTT-1	0.41959	Column-based
10x.s2__GTGAGGATCTCGAGTA-1	0.168923	Column-based								10x.s2__GTGAGGATCTCGAGTA-1	0.21049	Column-based
10x.s2__GTGATGTTCCGTGTCT-1	0.344734	Column-based								10x.s2__GTGATGTTCCGTGTCT-1	0.245584	Column-based
10x.s2__GTGCACGCACGCACCA-1	0.172151	Column-based								10x.s2__GTGCACGCACGCACCA-1	0.214518	Column-based
10x.s2__GTGCAGCAGAAACCAT-1	0.200737	Column-based								10x.s2__GTGCAGCAGAAACCAT-1	0.250253	Column-based
10x.s2__GTGCGTGTCTAAGAAG-1	0.18553	Column-based								10x.s2__GTGCGTGTCTAAGAAG-1	0.231247	Column-based
10x.s2__GTGCTGGGTACGCTTA-1	0.199647	Column-based								10x.s2__GTGCTGGGTACGCTTA-1	0.248897	Column-based
10x.s2__GTGCTGGTCTTGATTC-1	0.165792	Column-based								10x.s2__GTGCTGGTCTTGATTC-1	0.206575	Column-based
10x.s2__GTGGAAGAGTGCGCTC-1	0.197794	Column-based								10x.s2__GTGGAAGAGTGCGCTC-1	0.246578	Column-based
10x.s2__GTGGAGAAGCATATGA-1	6.84206e-06	Column-based								10x.s2__GTGGAGAAGCATATGA-1	6.84e-06	Column-based
10x.s2__GTGGCGTCAACCCGCA-1	0.198872	Column-based								10x.s2__GTGGCGTCAACCCGCA-1	0.247922	Column-based
10x.s2__GTGGCGTCACGTCTCT-1	0.1878	Column-based								10x.s2__GTGGCGTCACGTCTCT-1	0.234083	Column-based
10x.s2__GTGGTTAGTAGTCGTT-1	0.160802	Column-based								10x.s2__GTGGTTAGTAGTCGTT-1	0.200335	Column-based
10x.s2__GTGTGGCGTTTATGCG-1	0.186797	Column-based								10x.s2__GTGTGGCGTTTATGCG-1	0.23283	Column-based
10x.s2__GTGTTCCCAAGGCTTT-1	0.145334	Column-based								10x.s2__GTGTTCCCAAGGCTTT-1	0.181	Column-based
10x.s2__GTGTTCCGTTCGTTCC-1	0.193069	Column-based								10x.s2__GTGTTCCGTTCGTTCC-1	0.240669	Column-based
10x.s2__GTTACAGTCCCAGGAC-1	0.0295378	Column-based								10x.s2__GTTACAGTCCCAGGAC-1	4.49e-06	Column-based
10x.s2__GTTACAGTCCTCAGAA-1	0.194085	Column-based								10x.s2__GTTACAGTCCTCAGAA-1	0.241935	Column-based
10x.s2__GTTACGACAGGCATGA-1	0.188322	Column-based								10x.s2__GTTACGACAGGCATGA-1	0.234739	Column-based
10x.s2__GTTACGATCACTTTGT-1	0.195215	Column-based								10x.s2__GTTACGATCACTTTGT-1	0.243348	Column-based
10x.s2__GTTAGACTCGTCAGAT-1	0.105807	Column-based								10x.s2__GTTAGACTCGTCAGAT-1	0.13159	Column-based
10x.s2__GTTCATTCAAATGCGG-1	-1.54533e-05	Column-based								10x.s2__GTTCATTCAAATGCGG-1	-1.55e-05	Column-based
10x.s2__GTTCCGTAGGCCTGAA-1	0.186997	Column-based								10x.s2__GTTCCGTAGGCCTGAA-1	0.233081	Column-based
10x.s2__GTTCTATTCGGTCGGT-1	0.192594	Column-based								10x.s2__GTTCTATTCGGTCGGT-1	0.240077	Column-based
10x.s2__GTTGCGGAGAACCGCA-1	0.199591	Column-based								10x.s2__GTTGCGGAGAACCGCA-1	0.248824	Column-based
10x.s2__GTTGCTCAGTGAGTGC-1	0.103451	Column-based								10x.s2__GTTGCTCAGTGAGTGC-1	0.128651	Column-based
10x.s2__GTTGTCCGTCTCTCAC-1	-4.94102e-06	Column-based								10x.s2__GTTGTCCGTCTCTCAC-1	-4.94e-06	Column-based
10x.s2__GTTGTCCGTTTCACTT-1	0.177062	Column-based								10x.s2__GTTGTCCGTTTCACTT-1	0.220662	Column-based
10x.s2__GTTGTCCTCGACACCG-1	0.19413	Column-based								10x.s2__GTTGTCCTCGACACCG-1	0.241997	Column-based
10x.s2__GTTGTCCTCTTGCAGA-1	0.199646	Column-based								10x.s2__GTTGTCCTCTTGCAGA-1	0.248896	Column-based
10x.s2__GTTTGGACAAATGCGG-1	0.197138	Column-based								10x.s2__GTTTGGACAAATGCGG-1	0.245754	Column-based
10x.s2__GTTTGGACAACTGAAA-1	0.343274	Column-based								10x.s2__GTTTGGACAACTGAAA-1	0.249507	Column-based
10x.s2__TAACACGAGCCTGTGC-1	0.200408	Column-based								10x.s2__TAACACGAGCCTGTGC-1	0.249841	Column-based
10x.s2__TAACACGAGGCTGAAC-1	7.70741e-06	Column-based								10x.s2__TAACACGAGGCTGAAC-1	7.71e-06	Column-based
10x.s2__TAACACGCATCAGTCA-1	0.194202	Column-based								10x.s2__TAACACGCATCAGTCA-1	0.242085	Column-based
10x.s2__TAACTTCGTATCGAGG-1	0.197415	Column-based								10x.s2__TAACTTCGTATCGAGG-1	0.246098	Column-based
10x.s2__TAAGCACAGGGCAACT-1	0.0752579	Column-based								10x.s2__TAAGCACAGGGCAACT-1	0.093408	Column-based
10x.s2__TAAGCCAAGGCTCACC-1	0.169654	Column-based								10x.s2__TAAGCCAAGGCTCACC-1	0.211404	Column-based
10x.s2__TAAGCCATCTGTGTGA-1	0.17327	Column-based								10x.s2__TAAGCCATCTGTGTGA-1	0.21592	Column-based
10x.s2__TAAGCCATCTTCCCAG-1	4.40824e-06	Column-based								10x.s2__TAAGCCATCTTCCCAG-1	4.41e-06	Column-based
10x.s2__TAAGCGTGTTGTGCAT-1	0.103326	Column-based								10x.s2__TAAGCGTGTTGTGCAT-1	0.128493	Column-based
10x.s2__TAAGTCGCACCCTATC-1	3.66061e-07	Column-based								10x.s2__TAAGTCGCACCCTATC-1	3.66e-07	Column-based
10x.s2__TAAGTCGGTAACGCGA-1	0.19427	Column-based								10x.s2__TAAGTCGGTAACGCGA-1	0.24217	Column-based
10x.s2__TAAGTCGGTATTGACC-1	0.18627	Column-based								10x.s2__TAAGTCGGTATTGACC-1	0.23217	Column-based
10x.s2__TAATTCCTCTGGTTGA-1	0.188209	Column-based								10x.s2__TAATTCCTCTGGTTGA-1	0.234592	Column-based
10x.s2__TACAACGCAATCCTAG-1	0.196209	Column-based								10x.s2__TACAACGCAATCCTAG-1	0.244593	Column-based
10x.s2__TACATTCTCAACTTTC-1	-2.42881e-05	Column-based								10x.s2__TACATTCTCAACTTTC-1	-2.43e-05	Column-based
10x.s2__TACATTCTCCAGTTCC-1	0.190551	Column-based								10x.s2__TACATTCTCCAGTTCC-1	0.237517	Column-based
10x.s2__TACCCGTAGGGTCACA-1	0.144138	Column-based								10x.s2__TACCCGTAGGGTCACA-1	0.179505	Column-based
10x.s2__TACCGGGTCCATTTCA-1	0.198261	Column-based								10x.s2__TACCGGGTCCATTTCA-1	0.247161	Column-based
10x.s2__TACCTCGCACGCACCA-1	0.194322	Column-based								10x.s2__TACCTCGCACGCACCA-1	0.242239	Column-based
10x.s2__TACGCTCTCGAGAATA-1	9.05064e-06	Column-based								10x.s2__TACGCTCTCGAGAATA-1	9.05e-06	Column-based
10x.s2__TACGCTCTCGGCATAT-1	0.35367	Column-based								10x.s2__TACGCTCTCGGCATAT-1	0.44142	Column-based
10x.s2__TACGGGCCATGACCCG-1	0.286944	Column-based								10x.s2__TACGGGCCATGACCCG-1	0.179511	Column-based
10x.s2__TACGGTAAGCGAGGAG-1	-6.03156e-07	Column-based								10x.s2__TACGGTAAGCGAGGAG-1	-6.03e-07	Column-based
10x.s2__TACGTCCCACCAGTTA-1	0.239264	Column-based								10x.s2__TACGTCCCACCAGTTA-1	0.298414	Column-based
10x.s2__TACGTCCGTACTCCCT-1	0.303556	Column-based								10x.s2__TACGTCCGTACTCCCT-1	0.243189	Column-based
10x.s2__TACGTCCGTGGTTTGT-1	0.0353796	Column-based								10x.s2__TACGTCCGTGGTTTGT-1	0.043563	Column-based
10x.s2__TACTGCCCAGGTTCGC-1	0.347737	Column-based								10x.s2__TACTGCCCAGGTTCGC-1	0.434004	Column-based
10x.s2__TACTGCCGTCTTGAGT-1	0.197537	Column-based								10x.s2__TACTGCCGTCTTGAGT-1	0.246254	Column-based
10x.s2__TACTTGTCATTGAGGG-1	0.193738	Column-based								10x.s2__TACTTGTCATTGAGGG-1	0.241504	Column-based
10x.s2__TAGGAGGGTACCTAAC-1	0.155939	Column-based								10x.s2__TAGGAGGGTACCTAAC-1	0.194256	Column-based
10x.s2__TAGGTACAGTATGGCG-1	0.199597	Column-based								10x.s2__TAGGTACAGTATGGCG-1	0.248831	Column-based
10x.s2__TAGGTACCAACTCGAT-1	0.170945	Column-based								10x.s2__TAGGTACCAACTCGAT-1	0.213012	Column-based
10x.s2__TAGGTACCATGCCGGT-1	-2.45428e-05	Column-based								10x.s2__TAGGTACCATGCCGGT-1	-2.45e-05	Column-based
10x.s2__TAGTGCAAGTGAGGCT-1	0.198792	Column-based								10x.s2__TAGTGCAAGTGAGGCT-1	0.247825	Column-based
10x.s2__TATACCTAGGAAAGGT-1	0.197799	Column-based								10x.s2__TATACCTAGGAAAGGT-1	0.246582	Column-based
10x.s2__TATACCTAGTAAGGGA-1	0.160602	Column-based								10x.s2__TATACCTAGTAAGGGA-1	0.200085	Column-based
10x.s2__TATCAGGCATGTGGCC-1	0.158937	Column-based								10x.s2__TATCAGGCATGTGGCC-1	0.198004	Column-based
10x.s2__TATCAGGGTTATCTTC-1	0.198673	Column-based								10x.s2__TATCAGGGTTATCTTC-1	0.247673	Column-based
10x.s2__TATCAGGTCGCGTGAC-1	0.0943182	Column-based								10x.s2__TATCAGGTCGCGTGAC-1	0.117235	Column-based
10x.s2__TATCCTAAGAAGCGAA-1	0.168133	Column-based								10x.s2__TATCCTAAGAAGCGAA-1	0.2095	Column-based
10x.s2__TATCGCCCAGAGGTTG-1	0.144005	Column-based								10x.s2__TATCGCCCAGAGGTTG-1	0.179339	Column-based
10x.s2__TATCTGTGTATTGCCA-1	1.32634e-05	Column-based								10x.s2__TATCTGTGTATTGCCA-1	1.33e-05	Column-based
10x.s2__TATCTTGTCACTTGTT-1	0.197066	Column-based								10x.s2__TATCTTGTCACTTGTT-1	0.245666	Column-based
10x.s2__TATGTTCCAAGCGGAT-1	0.193549	Column-based								10x.s2__TATGTTCCAAGCGGAT-1	0.241266	Column-based
10x.s2__TATTCCATCGTGTTCC-1	0.199797	Column-based								10x.s2__TATTCCATCGTGTTCC-1	0.249081	Column-based
10x.s2__TATTTCGAGGCTTAAA-1	0.187266	Column-based								10x.s2__TATTTCGAGGCTTAAA-1	0.233416	Column-based
10x.s2__TATTTCGTCGGCTGAC-1	1.60214e-06	Column-based								10x.s2__TATTTCGTCGGCTGAC-1	1.6e-06	Column-based
10x.s2__TCAAGACCAGCAGACA-1	0.199862	Column-based								10x.s2__TCAAGACCAGCAGACA-1	0.249162	Column-based
10x.s2__TCAAGCAAGTGGACTG-1	7.15938e-06	Column-based								10x.s2__TCAAGCAAGTGGACTG-1	7.16e-06	Column-based
10x.s2__TCAAGCACATGTTTGG-1	0.14532	Column-based								10x.s2__TCAAGCACATGTTTGG-1	-1.35e-05	Column-based
10x.s2__TCAATCTTCTTCGTGC-1	-5.64357e-08	Column-based								10x.s2__TCAATCTTCTTCGTGC-1	-5.64e-08	Column-based
10x.s2__TCACAAGTCCACACAA-1	0.196995	Column-based								10x.s2__TCACAAGTCCACACAA-1	0.245578	Column-based
10x.s2__TCACACCGTTCAAACC-1	0.188728	Column-based								10x.s2__TCACACCGTTCAAACC-1	0.235245	Column-based
10x.s2__TCACACCTCGTTGTAG-1	0.154078	Column-based								10x.s2__TCACACCTCGTTGTAG-1	0.191928	Column-based
10x.s2__TCACTATCAAGTGTCT-1	0.143611	Column-based								10x.s2__TCACTATCAAGTGTCT-1	0.178844	Column-based
10x.s2__TCACTATCATCGGTTA-1	0.199883	Column-based								10x.s2__TCACTATCATCGGTTA-1	0.249183	Column-based
10x.s2__TCACTCGTCTGGCTGG-1	-2.63797e-06	Column-based								10x.s2__TCACTCGTCTGGCTGG-1	-2.64e-06	Column-based
10x.s2__TCAGCAAAGTACCCTA-1	3.24008e-07	Column-based								10x.s2__TCAGCAAAGTACCCTA-1	3.24e-07	Column-based
10x.s2__TCAGCAAAGTAGGTTA-1	0.187918	Column-based								10x.s2__TCAGCAAAGTAGGTTA-1	0.234234	Column-based
10x.s2__TCAGCAAGTGTAGTGG-1	0.199129	Column-based								10x.s2__TCAGCAAGTGTAGTGG-1	0.248246	Column-based
10x.s2__TCAGGTACAGCTGTAT-1	1.76415e-05	Column-based								10x.s2__TCAGGTACAGCTGTAT-1	1.76e-05	Column-based
10x.s2__TCAGTGAAGCGTCTGC-1	0.182796	Column-based								10x.s2__TCAGTGAAGCGTCTGC-1	0.227829	Column-based
10x.s2__TCAGTGAAGGGTACGT-1	0.187055	Column-based								10x.s2__TCAGTGAAGGGTACGT-1	0.233155	Column-based
10x.s2__TCAGTGATCTAGAGCT-1	0.1968	Column-based								10x.s2__TCAGTGATCTAGAGCT-1	0.245334	Column-based
10x.s2__TCAGTTTGTGCTGTCG-1	0.197146	Column-based								10x.s2__TCAGTTTGTGCTGTCG-1	0.245762	Column-based
10x.s2__TCATACTGTGGCAACA-1	0.198051	Column-based								10x.s2__TCATACTGTGGCAACA-1	0.246901	Column-based
10x.s2__TCATATCCACGGTGAA-1	0.0749308	Column-based								10x.s2__TCATATCCACGGTGAA-1	0.046997	Column-based
10x.s2__TCATATCGTCACTACA-1	0.199738	Column-based								10x.s2__TCATATCGTCACTACA-1	0.249005	Column-based
10x.s2__TCATGCCCAGTTGGTT-1	1.97753e-05	Column-based								10x.s2__TCATGCCCAGTTGGTT-1	1.98e-05	Column-based
10x.s2__TCATGGAAGTACAGAT-1	-6.15606e-06	Column-based								10x.s2__TCATGGAAGTACAGAT-1	-6.16e-06	Column-based
10x.s2__TCATTACCAACCAACT-1	0.187149	Column-based								10x.s2__TCATTACCAACCAACT-1	0.233265	Column-based
10x.s2__TCCACGTGTTATTCCT-1	0.187862	Column-based								10x.s2__TCCACGTGTTATTCCT-1	0.234162	Column-based
10x.s2__TCCAGAAGTTACCTTT-1	0.194523	Column-based								10x.s2__TCCAGAAGTTACCTTT-1	0.24249	Column-based
10x.s2__TCCCACAGTTCTCCTG-1	-1.13433e-05	Column-based								10x.s2__TCCCACAGTTCTCCTG-1	-1.13e-05	Column-based
10x.s2__TCCCATGAGAACTTCC-1	0.196531	Column-based								10x.s2__TCCCATGAGAACTTCC-1	0.244998	Column-based
10x.s2__TCCCATGCACCAACAT-1	0.198666	Column-based								10x.s2__TCCCATGCACCAACAT-1	0.247666	Column-based
10x.s2__TCCGATCTCTGGACTA-1	-3.22902e-06	Column-based								10x.s2__TCCGATCTCTGGACTA-1	-3.23e-06	Column-based
10x.s2__TCCTAATAGGCCTTCG-1	0.189011	Column-based								10x.s2__TCCTAATAGGCCTTCG-1	0.235594	Column-based
10x.s2__TCCTAATAGTGTAGAT-1	0.197535	Column-based								10x.s2__TCCTAATAGTGTAGAT-1	0.246252	Column-based
10x.s2__TCCTAATTCCATAGGT-1	-1.05828e-06	Column-based								10x.s2__TCCTAATTCCATAGGT-1	-1.06e-06	Column-based
10x.s2__TCCTAATTCGCTGACG-1	0.264527	Column-based								10x.s2__TCCTAATTCGCTGACG-1	0.220411	Column-based
10x.s2__TCCTCGATCTGGACTA-1	0.194454	Column-based								10x.s2__TCCTCGATCTGGACTA-1	0.242404	Column-based
10x.s2__TCCTCTTTCGTGGCGT-1	-1.95933e-05	Column-based								10x.s2__TCCTCTTTCGTGGCGT-1	-1.96e-05	Column-based
10x.s2__TCCTGCACACGTGTGC-1	0.199469	Column-based								10x.s2__TCCTGCACACGTGTGC-1	0.248669	Column-based
10x.s2__TCCTGCAGTGACACGA-1	2.53359e-07	Column-based								10x.s2__TCCTGCAGTGACACGA-1	2.53e-07	Column-based
10x.s2__TCCTGCATCCACACAA-1	0.0956137	Column-based								10x.s2__TCCTGCATCCACACAA-1	0.118847	Column-based
10x.s2__TCGAACAAGCTTCGTA-1	2.91094e-06	Column-based								10x.s2__TCGAACAAGCTTCGTA-1	2.91e-06	Column-based
10x.s2__TCGAAGTGTCTTCATT-1	7.97218e-06	Column-based								10x.s2__TCGAAGTGTCTTCATT-1	7.97e-06	Column-based
10x.s2__TCGACCTTCTGAATCG-1	0.196534	Column-based								10x.s2__TCGACCTTCTGAATCG-1	0.245	Column-based
10x.s2__TCGACGGAGGCTGAAC-1	0.194125	Column-based								10x.s2__TCGACGGAGGCTGAAC-1	0.241992	Column-based
10x.s2__TCGACGGCATACCACA-1	0.167536	Column-based								10x.s2__TCGACGGCATACCACA-1	0.208753	Column-based
10x.s2__TCGACGGGTCGATTAC-1	0.200003	Column-based								10x.s2__TCGACGGGTCGATTAC-1	0.249337	Column-based
10x.s2__TCGACGGTCTTACCAT-1	0.196992	Column-based								10x.s2__TCGACGGTCTTACCAT-1	0.245575	Column-based
10x.s2__TCGCAGGTCAAATGAG-1	0.1516	Column-based								10x.s2__TCGCAGGTCAAATGAG-1	0.188833	Column-based
10x.s2__TCGCTCAAGTGGACTG-1	0.199553	Column-based								10x.s2__TCGCTCAAGTGGACTG-1	0.24877	Column-based
10x.s2__TCGGGTGTCTAGTACG-1	0.197322	Column-based								10x.s2__TCGGGTGTCTAGTACG-1	0.245989	Column-based
10x.s2__TCGTGGGCACGGTGCT-1	0.128081	Column-based								10x.s2__TCGTGGGCACGGTGCT-1	0.159431	Column-based
10x.s2__TCTACATGTATGGTTC-1	0.185598	Column-based								10x.s2__TCTACATGTATGGTTC-1	0.231331	Column-based
10x.s2__TCTACATGTCTCACAA-1	0.149281	Column-based								10x.s2__TCTACATGTCTCACAA-1	0.185931	Column-based
10x.s2__TCTACATTCGGTCTAA-1	-8.43053e-06	Column-based								10x.s2__TCTACATTCGGTCTAA-1	-8.43e-06	Column-based
10x.s2__TCTATACCATAGGTTC-1	0.197866	Column-based								10x.s2__TCTATACCATAGGTTC-1	0.246666	Column-based
10x.s2__TCTATACTCCGACAGC-1	0.200136	Column-based								10x.s2__TCTATACTCCGACAGC-1	0.249503	Column-based
10x.s2__TCTCCGAAGTCGTCTA-1	0.199999	Column-based								10x.s2__TCTCCGAAGTCGTCTA-1	0.249332	Column-based
10x.s2__TCTCTGGCAATACGAA-1	0.18774	Column-based								10x.s2__TCTCTGGCAATACGAA-1	0.234007	Column-based
10x.s2__TCTCTGGCAGTCTCTC-1	0.186798	Column-based								10x.s2__TCTCTGGCAGTCTCTC-1	0.232832	Column-based
10x.s2__TCTGCCAAGGTCGTAG-1	0.184879	Column-based								10x.s2__TCTGCCAAGGTCGTAG-1	0.230429	Column-based
10x.s2__TCTGCCAGTGGACTGA-1	0.185735	Column-based								10x.s2__TCTGCCAGTGGACTGA-1	0.231502	Column-based
10x.s2__TCTGTCGGTCTGGTTA-1	0.193207	Column-based								10x.s2__TCTGTCGGTCTGGTTA-1	0.24084	Column-based
10x.s2__TCTTAGTGTTGGTAGG-1	-1.18555e-05	Column-based								10x.s2__TCTTAGTGTTGGTAGG-1	-1.19e-05	Column-based
10x.s2__TCTTTGAGTAAGCGGT-1	0.197793	Column-based								10x.s2__TCTTTGAGTAAGCGGT-1	0.246577	Column-based
10x.s2__TGAATCGAGAGGTGCT-1	0.346078	Column-based								10x.s2__TGAATCGAGAGGTGCT-1	0.431928	Column-based
10x.s2__TGAATGCAGAGTCACG-1	5.08786e-06	Column-based								10x.s2__TGAATGCAGAGTCACG-1	5.09e-06	Column-based
10x.s2__TGACGCGAGCGATCGA-1	0.191265	Column-based								10x.s2__TGACGCGAGCGATCGA-1	0.238415	Column-based
10x.s2__TGAGACTCATGACAGG-1	0.196799	Column-based								10x.s2__TGAGACTCATGACAGG-1	0.245332	Column-based
10x.s2__TGAGGAGGTAAGTCAA-1	0.198608	Column-based								10x.s2__TGAGGAGGTAAGTCAA-1	0.247591	Column-based
10x.s2__TGAGGGAAGGCATTTC-1	0.200131	Column-based								10x.s2__TGAGGGAAGGCATTTC-1	0.249498	Column-based
10x.s2__TGAGTCAGTATGGGAC-1	0.152534	Column-based								10x.s2__TGAGTCAGTATGGGAC-1	7.5e-07	Column-based
10x.s2__TGATCTTTCATACGGT-1	0.19565	Column-based								10x.s2__TGATCTTTCATACGGT-1	0.2439	Column-based
10x.s2__TGATTCTTCCGGCAGT-1	1.77401e-05	Column-based								10x.s2__TGATTCTTCCGGCAGT-1	1.77e-05	Column-based
10x.s2__TGATTTCGTCGTTGGC-1	0.188541	Column-based								10x.s2__TGATTTCGTCGTTGGC-1	0.235008	Column-based
10x.s2__TGCAGATAGATGTTAG-1	0.198342	Column-based								10x.s2__TGCAGATAGATGTTAG-1	0.247258	Column-based
10x.s2__TGCAGATGTAGATTGA-1	0.194248	Column-based								10x.s2__TGCAGATGTAGATTGA-1	0.242148	Column-based
10x.s2__TGCAGGCGTGAGCCAA-1	-2.08367e-07	Column-based								10x.s2__TGCAGGCGTGAGCCAA-1	-2.08e-07	Column-based
10x.s2__TGCAGTAGTATCACCA-1	-4.08934e-06	Column-based								10x.s2__TGCAGTAGTATCACCA-1	-4.09e-06	Column-based
10x.s2__TGCATGATCCTTCTAA-1	0.19672	Column-based								10x.s2__TGCATGATCCTTCTAA-1	0.245236	Column-based
10x.s2__TGCCGAGAGTGTACCT-1	0.196207	Column-based								10x.s2__TGCCGAGAGTGTACCT-1	0.244591	Column-based
10x.s2__TGCGACGCACGGGCTT-1	0.193746	Column-based								10x.s2__TGCGACGCACGGGCTT-1	0.241512	Column-based
10x.s2__TGCGATATCTAGCCAA-1	0.0813278	Column-based								10x.s2__TGCGATATCTAGCCAA-1	0.100994	Column-based
10x.s2__TGCTCCATCTGCAGCG-1	0.171598	Column-based								10x.s2__TGCTCCATCTGCAGCG-1	0.213831	Column-based
10x.s2__TGCTCGTGTATCCTTT-1	0.186217	Column-based								10x.s2__TGCTCGTGTATCCTTT-1	0.2321	Column-based
10x.s2__TGCTTCGAGCCGATCC-1	0.188517	Column-based								10x.s2__TGCTTCGAGCCGATCC-1	0.234984	Column-based
10x.s2__TGCTTGCCACTGTTCC-1	0.197207	Column-based								10x.s2__TGCTTGCCACTGTTCC-1	0.245841	Column-based
10x.s2__TGGATCACAAGGATGC-1	0.147264	Column-based								10x.s2__TGGATCACAAGGATGC-1	0.183414	Column-based
10x.s2__TGGGAGAGTTTGGAAA-1	0.191066	Column-based								10x.s2__TGGGAGAGTTTGGAAA-1	0.238166	Column-based
10x.s2__TGGGCGTGTCTTCCGT-1	0.199927	Column-based								10x.s2__TGGGCGTGTCTTCCGT-1	0.249244	Column-based
10x.s2__TGGGCTGAGCAACCAG-1	0.187811	Column-based								10x.s2__TGGGCTGAGCAACCAG-1	0.234094	Column-based
10x.s2__TGGGTTAGTTTCTTAC-1	0.254522	Column-based								10x.s2__TGGGTTAGTTTCTTAC-1	0.317489	Column-based
10x.s2__TGGTTAGCAACGGTAG-1	0.186676	Column-based								10x.s2__TGGTTAGCAACGGTAG-1	0.232676	Column-based
10x.s2__TGTAACGCAGTAACCT-1	0.119281	Column-based								10x.s2__TGTAACGCAGTAACCT-1	0.148431	Column-based
10x.s2__TGTAAGCCATAGGTTC-1	0.0416503	Column-based								10x.s2__TGTAAGCCATAGGTTC-1	0.0514	Column-based
10x.s2__TGTAAGCGTAGAGCTG-1	0.187389	Column-based								10x.s2__TGTAAGCGTAGAGCTG-1	0.233572	Column-based
10x.s2__TGTAGACCATCTATCT-1	0.0988726	Column-based								10x.s2__TGTAGACCATCTATCT-1	0.122923	Column-based
10x.s2__TGTCAGACATTCGGGC-1	-9.56309e-06	Column-based								10x.s2__TGTCAGACATTCGGGC-1	-9.56e-06	Column-based
10x.s2__TGTCCACCAACAGATA-1	0.188926	Column-based								10x.s2__TGTCCACCAACAGATA-1	0.235493	Column-based
10x.s2__TGTCCACCAGTATGAA-1	-4.45353e-06	Column-based								10x.s2__TGTCCACCAGTATGAA-1	-4.45e-06	Column-based
10x.s2__TGTGATGGTTCCGCTT-1	0.199397	Column-based								10x.s2__TGTGATGGTTCCGCTT-1	0.24858	Column-based
10x.s2__TGTGCGGCAATCTGCA-1	0.197674	Column-based								10x.s2__TGTGCGGCAATCTGCA-1	0.246424	Column-based
10x.s2__TGTGCGGGTTGCATAC-1	0.146327	Column-based								10x.s2__TGTGCGGGTTGCATAC-1	0.182244	Column-based
10x.s2__TGTGGCGAGCGACTAG-1	8.93504e-07	Column-based								10x.s2__TGTGGCGAGCGACTAG-1	8.94e-07	Column-based
10x.s2__TGTGGCGTCCCGAGTG-1	0.185474	Column-based								10x.s2__TGTGGCGTCCCGAGTG-1	0.231174	Column-based
10x.s2__TGTGTGATCTCGCCTA-1	0.145985	Column-based								10x.s2__TGTGTGATCTCGCCTA-1	0.181818	Column-based
10x.s2__TGTTCATCACCAGACC-1	0.0687931	Column-based								10x.s2__TGTTCATCACCAGACC-1	0.085326	Column-based
10x.s2__TGTTCATTCTCCCAAC-1	0.194742	Column-based								10x.s2__TGTTCATTCTCCCAAC-1	0.242759	Column-based
10x.s2__TGTTCTATCGACATAC-1	0.199596	Column-based								10x.s2__TGTTCTATCGACATAC-1	0.24883	Column-based
10x.s2__TGTTGAGCAAGCACCC-1	0.306975	Column-based								10x.s2__TGTTGAGCAAGCACCC-1	0.247225	Column-based
10x.s2__TTACAGGTCCACATAG-1	0.199858	Column-based								10x.s2__TTACAGGTCCACATAG-1	0.249158	Column-based
10x.s2__TTACCATCACATATCG-1	0.169141	Column-based								10x.s2__TTACCATCACATATCG-1	0.210758	Column-based
10x.s2__TTACCATGTACGTTCA-1	0.188996	Column-based								10x.s2__TTACCATGTACGTTCA-1	0.235579	Column-based
10x.s2__TTACCGCTCGTCAACA-1	0.0321293	Column-based								10x.s2__TTACCGCTCGTCAACA-1	0.039496	Column-based
10x.s2__TTACCGCTCGTTACCC-1	0.306132	Column-based								10x.s2__TTACCGCTCGTTACCC-1	0.245332	Column-based
10x.s2__TTAGTCTCAAGACAAT-1	0.193941	Column-based								10x.s2__TTAGTCTCAAGACAAT-1	0.241757	Column-based
10x.s2__TTCAATCGTGCACAAG-1	-4.91091e-06	Column-based								10x.s2__TTCAATCGTGCACAAG-1	-4.91e-06	Column-based
10x.s2__TTCACCGTCAAGTTGC-1	0.0624048	Column-based								10x.s2__TTCACCGTCAAGTTGC-1	0.077338	Column-based
10x.s2__TTCACGCGTCACATTG-1	0.0990057	Column-based								10x.s2__TTCACGCGTCACATTG-1	0.123089	Column-based
10x.s2__TTCACGCGTCCTATAG-1	0.18719	Column-based								10x.s2__TTCACGCGTCCTATAG-1	0.233323	Column-based
10x.s2__TTCACGCGTTCGGTCG-1	0.198199	Column-based								10x.s2__TTCACGCGTTCGGTCG-1	0.247083	Column-based
10x.s2__TTCACGCTCCAGCTCT-1	0.039728	Column-based								10x.s2__TTCACGCTCCAGCTCT-1	0.048995	Column-based
10x.s2__TTCAGGACATCTCAAG-1	0.0452708	Column-based								10x.s2__TTCAGGACATCTCAAG-1	0.055921	Column-based
10x.s2__TTCATTGAGCGTACAG-1	0.101318	Column-based								10x.s2__TTCATTGAGCGTACAG-1	0.125985	Column-based
10x.s2__TTCCACGCAGAACCGA-1	0.197415	Column-based								10x.s2__TTCCACGCAGAACCGA-1	0.246099	Column-based
10x.s2__TTCCGGTCACAGTACT-1	0.19768	Column-based								10x.s2__TTCCGGTCACAGTACT-1	0.24643	Column-based
10x.s2__TTCCGGTGTCGCAACC-1	0.186858	Column-based								10x.s2__TTCCGGTGTCGCAACC-1	0.232908	Column-based
10x.s2__TTCCGTGAGGATGAGA-1	0.0453933	Column-based								10x.s2__TTCCGTGAGGATGAGA-1	0.056077	Column-based
10x.s2__TTCCTAACACACCTTC-1	0.194124	Column-based								10x.s2__TTCCTAACACACCTTC-1	0.241991	Column-based
10x.s2__TTCGGTCCATGTGCCG-1	0.199799	Column-based								10x.s2__TTCGGTCCATGTGCCG-1	0.249082	Column-based
10x.s2__TTCTAGTCATTACGGT-1	0.169062	Column-based								10x.s2__TTCTAGTCATTACGGT-1	0.210662	Column-based
10x.s2__TTCTTCCTCACCCTGT-1	0.185334	Column-based								10x.s2__TTCTTCCTCACCCTGT-1	0.231001	Column-based
10x.s2__TTCTTGAGTGCTGCAC-1	0.194648	Column-based								10x.s2__TTCTTGAGTGCTGCAC-1	0.242648	Column-based
10x.s2__TTCTTGAGTGGACCTC-1	0.199068	Column-based								10x.s2__TTCTTGAGTGGACCTC-1	0.248168	Column-based
10x.s2__TTGAACGCATTGCTGA-1	0.144733	Column-based								10x.s2__TTGAACGCATTGCTGA-1	0.18025	Column-based
10x.s2__TTGACCCAGTCACTGT-1	0.193917	Column-based								10x.s2__TTGACCCAGTCACTGT-1	0.241734	Column-based
10x.s2__TTGATGGGTTCCGCTT-1	0.169536	Column-based								10x.s2__TTGATGGGTTCCGCTT-1	0.211253	Column-based
10x.s2__TTGCCTGAGGCTAACG-1	0.0342005	Column-based								10x.s2__TTGCCTGAGGCTAACG-1	0.042084	Column-based
10x.s2__TTGCCTGCACTTCTCG-1	-2.30573e-06	Column-based								10x.s2__TTGCCTGCACTTCTCG-1	-2.31e-06	Column-based
10x.s2__TTGCTGCTCCTACCGT-1	0.2074	Column-based								10x.s2__TTGCTGCTCCTACCGT-1	0.258583	Column-based
10x.s2__TTGCTGCTCGTGGCTG-1	0.188204	Column-based								10x.s2__TTGCTGCTCGTGGCTG-1	0.234587	Column-based
10x.s2__TTGGGATAGTATTCCG-1	0.0289368	Column-based								10x.s2__TTGGGATAGTATTCCG-1	0.035503	Column-based
10x.s2__TTGGGCGCACGTATAC-1	0.309462	Column-based								10x.s2__TTGGGCGCACGTATAC-1	0.386162	Column-based
10x.s2__TTGGTTTGTACCGGCT-1	0.108278	Column-based								10x.s2__TTGGTTTGTACCGGCT-1	0.134678	Column-based
10x.s2__TTGTGGAGTCCAACGC-1	0.189866	Column-based								10x.s2__TTGTGGAGTCCAACGC-1	0.236666	Column-based
10x.s2__TTGTGTTTCACCCATC-1	0.098532	Column-based								10x.s2__TTGTGTTTCACCCATC-1	0.122499	Column-based
10x.s2__TTGTTGTGTAACTTCG-1	0.349743	Column-based								10x.s2__TTGTTGTGTAACTTCG-1	0.436509	Column-based
10x.s2__TTGTTTGCAGCTAACT-1	0.194877	Column-based								10x.s2__TTGTTTGCAGCTAACT-1	0.38051	Column-based
10x.s2__TTGTTTGCATCGCTGG-1	0.198793	Column-based								10x.s2__TTGTTTGCATCGCTGG-1	0.247826	Column-based
10x.s2__TTTACCACACAGCATT-1	0.0747901	Column-based								10x.s2__TTTACCACACAGCATT-1	-9.91e-06	Column-based
10x.s2__TTTACGTGTCACCGCA-1	0.194126	Column-based								10x.s2__TTTACGTGTCACCGCA-1	0.335243	Column-based
10x.s2__TTTACTGAGGGCAATC-1	0.102322	Column-based								10x.s2__TTTACTGAGGGCAATC-1	0.127238	Column-based
10x.s2__TTTACTGTCACTGGGC-1	0.170049	Column-based								10x.s2__TTTACTGTCACTGGGC-1	0.211899	Column-based
10x.s2__TTTATGCGTCTACTGA-1	0.290936	Column-based								10x.s2__TTTATGCGTCTACTGA-1	0.227586	Column-based
10x.s2__TTTCACATCCGATCTC-1	-1.4511e-06	Column-based								10x.s2__TTTCACATCCGATCTC-1	-1.45e-06	Column-based
10x.s2__TTTCATGAGAGGACTC-1	0.171273	Column-based								10x.s2__TTTCATGAGAGGACTC-1	0.213423	Column-based
10x.s2__TTTCATGCAGCGGTCT-1	0.187333	Column-based								10x.s2__TTTCATGCAGCGGTCT-1	0.2335	Column-based
10x.s2__TTTCATGCATCCGTGG-1	4.09163e-06	Column-based								10x.s2__TTTCATGCATCCGTGG-1	4.09e-06	Column-based
10x.s2__TTTCCTCGTAGATTGA-1	0.194862	Column-based								10x.s2__TTTCCTCGTAGATTGA-1	0.242912	Column-based
10x.s2__TTTCCTCTCCATTGTT-1	0.14379	Column-based								10x.s2__TTTCCTCTCCATTGTT-1	0.179074	Column-based
10x.s2__TTTCGATTCAACTACG-1	0.196741	Column-based								10x.s2__TTTCGATTCAACTACG-1	0.245258	Column-based
10x.s2__TTTCGATTCGTTTACT-1	0.198608	Column-based								10x.s2__TTTCGATTCGTTTACT-1	0.247591	Column-based
10x.s2__TTTGATCCAAACTCGT-1	-1.73371e-05	Column-based								10x.s2__TTTGATCCAAACTCGT-1	-1.73e-05	Column-based
10x.s2__TTTGATCTCCGGACTG-1	0.183475	Column-based								10x.s2__TTTGATCTCCGGACTG-1	0.228675	Column-based
10x.s2__TTTGGTTCATGACGTT-1	0.198516	Column-based								10x.s2__TTTGGTTCATGACGTT-1	0.247482	Column-based
Suc.s1__AACAACCAGACGCATG-1	0.3046	Centrifugation-based								Suc.s1__AACAACCAGACGCATG-1	0.515083	Centrifugation-based
Suc.s1__ACAAGCTGTTCTCCCA-1	0.200063	Centrifugation-based								Suc.s1__ACAAGCTGTTCTCCCA-1	0.249413	Centrifugation-based
Suc.s1__ACAAGCTTCGGCCAAC-1	0.0228654	Centrifugation-based								Suc.s1__ACAAGCTTCGGCCAAC-1	0.027915	Centrifugation-based
Suc.s1__ACATCGAAGAAACCAT-1	0.189078	Centrifugation-based								Suc.s1__ACATCGAAGAAACCAT-1	0.235678	Centrifugation-based
Suc.s1__ACTTAGGAGTCTTCCC-1	0.198121	Centrifugation-based								Suc.s1__ACTTAGGAGTCTTCCC-1	0.246987	Centrifugation-based
Suc.s1__AGACCCGAGGCTTTCA-1	0.0301973	Centrifugation-based								Suc.s1__AGACCCGAGGCTTTCA-1	0.037081	Centrifugation-based
Suc.s1__AGACCCGTCCTGTACC-1	0.195959	Centrifugation-based								Suc.s1__AGACCCGTCCTGTACC-1	0.244276	Centrifugation-based
Suc.s1__AGACTCAGTCTGTAAC-1	0.198052	Centrifugation-based								Suc.s1__AGACTCAGTCTGTAAC-1	0.246902	Centrifugation-based
Suc.s1__AGAGAGCGTAGCTTTG-1	0.14606	Centrifugation-based								Suc.s1__AGAGAGCGTAGCTTTG-1	0.18191	Centrifugation-based
Suc.s1__AGGACTTTCGGCCAAC-1	-4.1052e-07	Centrifugation-based								Suc.s1__AGGACTTTCGGCCAAC-1	-4.11e-07	Centrifugation-based
Suc.s1__AGTAACCCACTGCGTG-1	0.260935	Centrifugation-based								Suc.s1__AGTAACCCACTGCGTG-1	0.325502	Centrifugation-based
Suc.s1__AGTTAGCCAGCTGTCG-1	0.200128	Centrifugation-based								Suc.s1__AGTTAGCCAGCTGTCG-1	0.249495	Centrifugation-based
Suc.s1__ATCCACCCAGACACAG-1	0.022264	Centrifugation-based								Suc.s1__ATCCACCCAGACACAG-1	0.027164	Centrifugation-based
Suc.s1__ATCGTCCTCGAGTTGT-1	0.162744	Centrifugation-based								Suc.s1__ATCGTCCTCGAGTTGT-1	0.202761	Centrifugation-based
Suc.s1__ATGAAAGCATGAGTAA-1	0.310732	Centrifugation-based								Suc.s1__ATGAAAGCATGAGTAA-1	0.387748	Centrifugation-based
Suc.s1__ATTACCTTCAGGACAG-1	0.200603	Centrifugation-based								Suc.s1__ATTACCTTCAGGACAG-1	0.250086	Centrifugation-based
Suc.s1__ATTCAGGGTGCGAGTA-1	0.0638704	Centrifugation-based								Suc.s1__ATTCAGGGTGCGAGTA-1	0.040087	Centrifugation-based
Suc.s1__CAACAACTCTTGATTC-1	0.187071	Centrifugation-based								Suc.s1__CAACAACTCTTGATTC-1	0.233171	Centrifugation-based
Suc.s1__CAACGATTCGCTGTTC-1	0.199405	Centrifugation-based								Suc.s1__CAACGATTCGCTGTTC-1	0.248588	Centrifugation-based
Suc.s1__CACAGGCAGTCTGGTT-1	0.188001	Centrifugation-based								Suc.s1__CACAGGCAGTCTGGTT-1	0.234334	Centrifugation-based
Suc.s1__CAGAGCCAGTCTTCGA-1	-7.08674e-06	Centrifugation-based								Suc.s1__CAGAGCCAGTCTTCGA-1	-7.09e-06	Centrifugation-based
Suc.s1__CATAAGCCAGCGATTT-1	0.283933	Centrifugation-based								Suc.s1__CATAAGCCAGCGATTT-1	0.213083	Centrifugation-based
Suc.s1__CATCCCATCGTGTCAA-1	-9.63422e-06	Centrifugation-based								Suc.s1__CATCCCATCGTGTCAA-1	-9.63e-06	Centrifugation-based
Suc.s1__CCCGAAGCAACTGCTA-1	0.0971343	Centrifugation-based								Suc.s1__CCCGAAGCAACTGCTA-1	9.34e-07	Centrifugation-based
Suc.s1__CCCTCAAAGCCTGTCG-1	0.200263	Centrifugation-based								Suc.s1__CCCTCAAAGCCTGTCG-1	0.249663	Centrifugation-based
Suc.s1__CCGTAGGAGCACTCGC-1	0.197532	Centrifugation-based								Suc.s1__CCGTAGGAGCACTCGC-1	0.246249	Centrifugation-based
Suc.s1__CCTCAGTCAGTAGAGC-1	0.300456	Centrifugation-based								Suc.s1__CCTCAGTCAGTAGAGC-1	0.244572	Centrifugation-based
Suc.s1__CGAGGCTAGGCGCTTC-1	0.171397	Centrifugation-based								Suc.s1__CGAGGCTAGGCGCTTC-1	0.213581	Centrifugation-based
Suc.s1__CGAGTGCGTTCGGACC-1	-1.08973e-05	Centrifugation-based								Suc.s1__CGAGTGCGTTCGGACC-1	-1.09e-05	Centrifugation-based
Suc.s1__CGATGCGGTGATGTAA-1	-4.05666e-06	Centrifugation-based								Suc.s1__CGATGCGGTGATGTAA-1	-4.06e-06	Centrifugation-based
Suc.s1__CGGAACCGTTGTTGAC-1	0.144939	Centrifugation-based								Suc.s1__CGGAACCGTTGTTGAC-1	0.180505	Centrifugation-based
Suc.s1__CGGGTCAAGGCGTTGA-1	0.192536	Centrifugation-based								Suc.s1__CGGGTCAAGGCGTTGA-1	0.240002	Centrifugation-based
Suc.s1__CGGGTCAGTTGCGGAA-1	0.303076	Centrifugation-based								Suc.s1__CGGGTCAGTTGCGGAA-1	0.247759	Centrifugation-based
Suc.s1__CGTCCATCACATATGC-1	0.186472	Centrifugation-based								Suc.s1__CGTCCATCACATATGC-1	0.232422	Centrifugation-based
Suc.s1__CTAGGTACAGCGAACA-1	0.351001	Centrifugation-based								Suc.s1__CTAGGTACAGCGAACA-1	0.247168	Centrifugation-based
Suc.s1__CTCAGAAGTACGCTAT-1	0.197343	Centrifugation-based								Suc.s1__CTCAGAAGTACGCTAT-1	0.24601	Centrifugation-based
Suc.s1__CTGAGCGCACTACGGC-1	1.19172e-05	Centrifugation-based								Suc.s1__CTGAGCGCACTACGGC-1	1.19e-05	Centrifugation-based
Suc.s1__GACACGCGTTAACAGA-1	0.170386	Centrifugation-based								Suc.s1__GACACGCGTTAACAGA-1	0.212319	Centrifugation-based
Suc.s1__GACCCAGTCATCGACA-1	0.197676	Centrifugation-based								Suc.s1__GACCCAGTCATCGACA-1	0.246426	Centrifugation-based
Suc.s1__GACTGATTCCCAGCGA-1	7.77959e-06	Centrifugation-based								Suc.s1__GACTGATTCCCAGCGA-1	7.78e-06	Centrifugation-based
Suc.s1__GAGTTACCAGCGTACC-1	0.290743	Centrifugation-based								Suc.s1__GAGTTACCAGCGTACC-1	0.234759	Centrifugation-based
Suc.s1__GAGTTTGTCCATCACC-1	0.187991	Centrifugation-based								Suc.s1__GAGTTTGTCCATCACC-1	0.234324	Centrifugation-based
Suc.s1__GATCACATCCCTTGTG-1	0.195291	Centrifugation-based								Suc.s1__GATCACATCCCTTGTG-1	0.243441	Centrifugation-based
Suc.s1__GATGACTCATCGATCA-1	0.192107	Centrifugation-based								Suc.s1__GATGACTCATCGATCA-1	0.239474	Centrifugation-based
Suc.s1__GATGAGGAGGCGATAC-1	6.86304e-08	Centrifugation-based								Suc.s1__GATGAGGAGGCGATAC-1	6.86e-08	Centrifugation-based
Suc.s1__GATGTTGTCAGCGCGT-1	0.0477345	Centrifugation-based								Suc.s1__GATGTTGTCAGCGCGT-1	0.059001	Centrifugation-based
Suc.s1__GCGATCGCAATTAGGA-1	-1.49697e-06	Centrifugation-based								Suc.s1__GCGATCGCAATTAGGA-1	-1.5e-06	Centrifugation-based
Suc.s1__GCTTTCGCATGGAATA-1	0.200674	Centrifugation-based								Suc.s1__GCTTTCGCATGGAATA-1	0.250174	Centrifugation-based
Suc.s1__GGAACCCTCTGTCGTC-1	0.200335	Centrifugation-based								Suc.s1__GGAACCCTCTGTCGTC-1	0.249751	Centrifugation-based
Suc.s1__GGTAACTCACGATAGG-1	0.199792	Centrifugation-based								Suc.s1__GGTAACTCACGATAGG-1	0.249076	Centrifugation-based
Suc.s1__GGTGTCGAGCAGGTCA-1	0.111214	Centrifugation-based								Suc.s1__GGTGTCGAGCAGGTCA-1	1.41e-05	Centrifugation-based
Suc.s1__GGTGTTAGTATGCGGA-1	-2.93912e-06	Centrifugation-based								Suc.s1__GGTGTTAGTATGCGGA-1	-2.94e-06	Centrifugation-based
Suc.s1__GTCACGGGTGTTCGTA-1	0.186873	Centrifugation-based								Suc.s1__GTCACGGGTGTTCGTA-1	0.232923	Centrifugation-based
Suc.s1__GTCATCCAGAGTCTGG-1	0.29706	Centrifugation-based								Suc.s1__GTCATCCAGAGTCTGG-1	0.23166	Centrifugation-based
Suc.s1__GTCCCATGTGTAGCAG-1	0.105589	Centrifugation-based								Suc.s1__GTCCCATGTGTAGCAG-1	0.131323	Centrifugation-based
Suc.s1__GTGAGTTAGTTAACAG-1	0.101061	Centrifugation-based								Suc.s1__GTGAGTTAGTTAACAG-1	0.125661	Centrifugation-based
Suc.s1__GTTGTGACATGACTAC-1	0.250723	Centrifugation-based								Suc.s1__GTTGTGACATGACTAC-1	0.312739	Centrifugation-based
Suc.s1__TACCGGGTCCTCGCAT-1	0.195739	Centrifugation-based								Suc.s1__TACCGGGTCCTCGCAT-1	0.244005	Centrifugation-based
Suc.s1__TACTTGTAGTCGTCTA-1	0.187584	Centrifugation-based								Suc.s1__TACTTGTAGTCGTCTA-1	0.233818	Centrifugation-based
Suc.s1__TAGGAGGAGTGGACTG-1	0.541324	Centrifugation-based								Suc.s1__TAGGAGGAGTGGACTG-1	0.479074	Centrifugation-based
Suc.s1__TATCCTAGTGTCTTCC-1	0.189534	Centrifugation-based								Suc.s1__TATCCTAGTGTCTTCC-1	0.23625	Centrifugation-based
Suc.s1__TATTCCAGTCATTCCC-1	0.18925	Centrifugation-based								Suc.s1__TATTCCAGTCATTCCC-1	0.2359	Centrifugation-based
Suc.s1__TCATGTTAGTAGGATT-1	0.198862	Centrifugation-based								Suc.s1__TCATGTTAGTAGGATT-1	0.247912	Centrifugation-based
Suc.s1__TCCCATGGTGTTTCTT-1	-3.04923e-06	Centrifugation-based								Suc.s1__TCCCATGGTGTTTCTT-1	-3.05e-06	Centrifugation-based
Suc.s1__TCCTGCAGTTCGTAAC-1	0.173413	Centrifugation-based								Suc.s1__TCCTGCAGTTCGTAAC-1	0.216097	Centrifugation-based
Suc.s1__TCGTGGGGTAACACGG-1	0.120064	Centrifugation-based								Suc.s1__TCGTGGGGTAACACGG-1	0.149414	Centrifugation-based
Suc.s1__TGAGACTTCGCACGGT-1	0.212128	Centrifugation-based								Suc.s1__TGAGACTTCGCACGGT-1	0.282161	Centrifugation-based
Suc.s1__TGAGCGCTCAGGTAAA-1	0.14646	Centrifugation-based								Suc.s1__TGAGCGCTCAGGTAAA-1	-6.63e-06	Centrifugation-based
Suc.s1__TGATGCAAGCTGTGCC-1	0.186604	Centrifugation-based								Suc.s1__TGATGCAAGCTGTGCC-1	0.232588	Centrifugation-based
Suc.s1__TGTGAGTCACTTTATC-1	-3.19451e-06	Centrifugation-based								Suc.s1__TGTGAGTCACTTTATC-1	-3.19e-06	Centrifugation-based
Suc.s1__TGTGATGGTAGTGATA-1	-5.43779e-06	Centrifugation-based								Suc.s1__TGTGATGGTAGTGATA-1	-5.44e-06	Centrifugation-based
Suc.s1__TTACAGGTCTTGGTGA-1	0.196931	Centrifugation-based								Suc.s1__TTACAGGTCTTGGTGA-1	0.245497	Centrifugation-based
Suc.s1__TTCAATCAGATTACCC-1	0.196011	Centrifugation-based								Suc.s1__TTCAATCAGATTACCC-1	0.244344	Centrifugation-based
Suc.s1__TTCAGGAGTGATACAA-1	0.197349	Centrifugation-based								Suc.s1__TTCAGGAGTGATACAA-1	0.246016	Centrifugation-based
Suc.s1__TTCATTGAGTAGCAAT-1	0.19826	Centrifugation-based								Suc.s1__TTCATTGAGTAGCAAT-1	0.24716	Centrifugation-based
Suc.s1__TTCCTCTGTCTGCCTT-1	2.05217e-07	Centrifugation-based								Suc.s1__TTCCTCTGTCTGCCTT-1	2.05e-07	Centrifugation-based
Suc.s1__TTCTTCCCAGCATCTA-1	0.28753	Centrifugation-based								Suc.s1__TTCTTCCCAGCATCTA-1	0.25058	Centrifugation-based
Suc.s1__TTGATGGGTACCGCGT-1	0.198819	Centrifugation-based								Suc.s1__TTGATGGGTACCGCGT-1	0.247852	Centrifugation-based
Suc.s1__TTGGGTAGTTTACCAG-1	0.196206	Centrifugation-based								Suc.s1__TTGGGTAGTTTACCAG-1	0.244589	Centrifugation-based
Suc.s1__TTGTGTTGTAGACGTG-1	0.194582	Centrifugation-based								Suc.s1__TTGTGTTGTAGACGTG-1	0.242566	Centrifugation-based
Suc.s1__TTGTTTGAGTCAGAGC-1	0.170796	Centrifugation-based								Suc.s1__TTGTTTGAGTCAGAGC-1	0.212829	Centrifugation-based
Suc.s1__TTTGATCGTCAACATC-1	0.19531	Centrifugation-based								Suc.s1__TTTGATCGTCAACATC-1	0.243477	Centrifugation-based
Suc.s2__AACAACCCACGGCGTT-1	0.198266	Centrifugation-based								Suc.s2__AACAACCCACGGCGTT-1	0.247166	Centrifugation-based
Suc.s2__AACCACAGTGACACAG-1	7.03964e-06	Centrifugation-based								Suc.s2__AACCACAGTGACACAG-1	7.04e-06	Centrifugation-based
Suc.s2__AAGTACCTCAGACCGC-1	-8.9449e-06	Centrifugation-based								Suc.s2__AAGTACCTCAGACCGC-1	-8.94e-06	Centrifugation-based
Suc.s2__AATGCCAAGGTAAAGG-1	-1.28251e-05	Centrifugation-based								Suc.s2__AATGCCAAGGTAAAGG-1	-1.28e-05	Centrifugation-based
Suc.s2__AGACAAAGTTCCAAAC-1	1.25578e-05	Centrifugation-based								Suc.s2__AGACAAAGTTCCAAAC-1	1.26e-05	Centrifugation-based
Suc.s2__AGCGATTCAACAGTGG-1	0.0129904	Centrifugation-based								Suc.s2__AGCGATTCAACAGTGG-1	-9.65e-06	Centrifugation-based
Suc.s2__ATCACAGGTCATCCCT-1	0.292942	Centrifugation-based								Suc.s2__ATCACAGGTCATCCCT-1	0.365509	Centrifugation-based
Suc.s2__CACGGGTCAGCTGTTA-1	0.112202	Centrifugation-based								Suc.s2__CACGGGTCAGCTGTTA-1	0.139585	Centrifugation-based
Suc.s2__CCACTTGAGCGGGTTA-1	0.194675	Centrifugation-based								Suc.s2__CCACTTGAGCGGGTTA-1	0.242675	Centrifugation-based
Suc.s2__CCCTGATAGATGCAGC-1	0.315743	Centrifugation-based								Suc.s2__CCCTGATAGATGCAGC-1	0.26301	Centrifugation-based
Suc.s2__CCTTCAGGTGCCTACG-1	0.259345	Centrifugation-based								Suc.s2__CCTTCAGGTGCCTACG-1	0.323511	Centrifugation-based
Suc.s2__CGGGCATAGATAGCTA-1	0.329212	Centrifugation-based								Suc.s2__CGGGCATAGATAGCTA-1	0.410846	Centrifugation-based
Suc.s2__CGGGTCAGTAGAGGAA-1	0.0870696	Centrifugation-based								Suc.s2__CGGGTCAGTAGAGGAA-1	2.95e-06	Centrifugation-based
Suc.s2__CTACCTGGTGTGTGGA-1	0.112335	Centrifugation-based								Suc.s2__CTACCTGGTGTGTGGA-1	1.72e-06	Centrifugation-based
Suc.s2__GAACACTCAAATACGA-1	0.171324	Centrifugation-based								Suc.s2__GAACACTCAAATACGA-1	0.21349	Centrifugation-based
Suc.s2__GATCCCTTCTGTCTCG-1	-1.21041e-05	Centrifugation-based								Suc.s2__GATCCCTTCTGTCTCG-1	-1.21e-05	Centrifugation-based
Suc.s2__GATGTTGAGGTGCTGA-1	-6.01383e-06	Centrifugation-based								Suc.s2__GATGTTGAGGTGCTGA-1	-6.01e-06	Centrifugation-based
Suc.s2__GCATCTCTCAACTACG-1	0.0983986	Centrifugation-based								Suc.s2__GCATCTCTCAACTACG-1	0.122332	Centrifugation-based
Suc.s2__GCGGAAAAGTAGATCA-1	-9.87273e-06	Centrifugation-based								Suc.s2__GCGGAAAAGTAGATCA-1	-9.87e-06	Centrifugation-based
Suc.s2__GCTACCTGTCAGGTGA-1	0.107342	Centrifugation-based								Suc.s2__GCTACCTGTCAGGTGA-1	0.133508	Centrifugation-based
Suc.s2__GTACAACAGCACTGGA-1	0.484059	Centrifugation-based								Suc.s2__GTACAACAGCACTGGA-1	0.476159	Centrifugation-based
Suc.s2__GTAGGAGAGACAACTA-1	3.40465e-06	Centrifugation-based								Suc.s2__GTAGGAGAGACAACTA-1	3.4e-06	Centrifugation-based
Suc.s2__GTTTGGATCAAACCCA-1	0.314475	Centrifugation-based								Suc.s2__GTTTGGATCAAACCCA-1	0.392425	Centrifugation-based
Suc.s2__TATTCCATCACCTACC-1	-1.18216e-05	Centrifugation-based								Suc.s2__TATTCCATCACCTACC-1	-1.18e-05	Centrifugation-based
Suc.s2__TCCTCGAAGAATCGCG-1	0.301477	Centrifugation-based								Suc.s2__TCCTCGAAGAATCGCG-1	0.376177	Centrifugation-based
Suc.s2__TCTATCAGTACGAGTG-1	0.199112	Centrifugation-based								Suc.s2__TCTATCAGTACGAGTG-1	0.248229	Centrifugation-based
Suc.s2__TGCAGTAAGTTTGCTG-1	2.29763e-06	Centrifugation-based								Suc.s2__TGCAGTAAGTTTGCTG-1	2.3e-06	Centrifugation-based
Suc.s2__TGGGATTAGGTATTGA-1	1.51171e-05	Centrifugation-based								Suc.s2__TGGGATTAGGTATTGA-1	1.51e-05	Centrifugation-based
Suc.s2__TGTTGGATCTGAGAAA-1	0.107539	Centrifugation-based								Suc.s2__TGTTGGATCTGAGAAA-1	0.133756	Centrifugation-based
Suc.s2__TTGTTCATCATCTCTA-1	0.168342	Centrifugation-based								Suc.s2__TTGTTCATCATCTCTA-1	0.209759	Centrifugation-based
Suc.s2__TTTACTGAGCAACAAT-1	0.0371278	Centrifugation-based								Suc.s2__TTTACTGAGCAACAAT-1	0.045744	Centrifugation-based
S2.s1__AAACCCATCAATGCAC-1	2.98376e-06	Machine-assisted								S2.s1__AAACCCATCAATGCAC-1	2.98e-06	Machine-assisted
S2.s1__AAACGAAAGACGATAT-1	0.100811	Machine-assisted								S2.s1__AAACGAAAGACGATAT-1	0.125344	Machine-assisted
S2.s1__AAACGAAAGTAAAGCT-1	0.34092	Machine-assisted								S2.s1__AAACGAAAGTAAAGCT-1	0.425487	Machine-assisted
S2.s1__AAAGAACCAAGTGCTT-1	0.154743	Machine-assisted								S2.s1__AAAGAACCAAGTGCTT-1	0.19276	Machine-assisted
S2.s1__AAAGGATCAAATGAGT-1	-1.4093e-05	Machine-assisted								S2.s1__AAAGGATCAAATGAGT-1	-1.41e-05	Machine-assisted
S2.s1__AAAGGATGTCTAACTG-1	-4.98781e-06	Machine-assisted								S2.s1__AAAGGATGTCTAACTG-1	-4.99e-06	Machine-assisted
S2.s1__AAAGGGCTCGCAGTTA-1	0.339626	Machine-assisted								S2.s1__AAAGGGCTCGCAGTTA-1	0.42386	Machine-assisted
S2.s1__AAAGGTATCCCGATCT-1	5.10666e-06	Machine-assisted								S2.s1__AAAGGTATCCCGATCT-1	5.11e-06	Machine-assisted
S2.s1__AAAGTCCCACCCTATC-1	0.300199	Machine-assisted								S2.s1__AAAGTCCCACCCTATC-1	0.235082	Machine-assisted
S2.s1__AAAGTCCGTCAGGTAG-1	0.30921	Machine-assisted								S2.s1__AAAGTCCGTCAGGTAG-1	0.193426	Machine-assisted
S2.s1__AAAGTGAGTGTCATTG-1	0.200664	Machine-assisted								S2.s1__AAAGTGAGTGTCATTG-1	0.250164	Machine-assisted
S2.s1__AAAGTGATCGCTTACC-1	6.21809e-06	Machine-assisted								S2.s1__AAAGTGATCGCTTACC-1	6.22e-06	Machine-assisted
S2.s1__AACAAAGCACAGCCTG-1	0.15253	Machine-assisted								S2.s1__AACAAAGCACAGCCTG-1	0.189997	Machine-assisted
S2.s1__AACAAAGGTGGTTTAC-1	-2.35522e-05	Machine-assisted								S2.s1__AACAAAGGTGGTTTAC-1	-2.36e-05	Machine-assisted
S2.s1__AACACACTCATTGCGA-1	0.148005	Machine-assisted								S2.s1__AACACACTCATTGCGA-1	4.72e-06	Machine-assisted
S2.s1__AACCACATCACTTCTA-1	-5.1148e-06	Machine-assisted								S2.s1__AACCACATCACTTCTA-1	-5.11e-06	Machine-assisted
S2.s1__AACCCAAGTGGCTTAT-1	-5.73602e-06	Machine-assisted								S2.s1__AACCCAAGTGGCTTAT-1	-5.74e-06	Machine-assisted
S2.s1__AACCTGAAGGTCCTGC-1	3.7972e-08	Machine-assisted								S2.s1__AACCTGAAGGTCCTGC-1	3.8e-08	Machine-assisted
S2.s1__AACCTTTGTTTACCAG-1	0.19188	Machine-assisted								S2.s1__AACCTTTGTTTACCAG-1	0.23918	Machine-assisted
S2.s1__AACGGGACAACTGTGT-1	0.156403	Machine-assisted								S2.s1__AACGGGACAACTGTGT-1	0.194836	Machine-assisted
S2.s1__AACGGGAGTCTTCCGT-1	0.216142	Machine-assisted								S2.s1__AACGGGAGTCTTCCGT-1	0.245258	Machine-assisted
S2.s1__AACGGGAGTTACGTAC-1	6.29064e-06	Machine-assisted								S2.s1__AACGGGAGTTACGTAC-1	6.29e-06	Machine-assisted
S2.s1__AACGGGATCGGACCAC-1	0.127534	Machine-assisted								S2.s1__AACGGGATCGGACCAC-1	0.158751	Machine-assisted
S2.s1__AACGGGATCTGACAGT-1	0.122873	Machine-assisted								S2.s1__AACGGGATCTGACAGT-1	0.152923	Machine-assisted
S2.s1__AACGTCAGTTAGTTCG-1	0.155199	Machine-assisted								S2.s1__AACGTCAGTTAGTTCG-1	0.193332	Machine-assisted
S2.s1__AACGTCATCCAAGCAT-1	0.0997208	Machine-assisted								S2.s1__AACGTCATCCAAGCAT-1	0.123988	Machine-assisted
S2.s1__AACGTCATCCACAGCG-1	0.106737	Machine-assisted								S2.s1__AACGTCATCCACAGCG-1	0.132753	Machine-assisted
S2.s1__AACTTCTCAATTCTCT-1	0.0387772	Machine-assisted								S2.s1__AACTTCTCAATTCTCT-1	0.047811	Machine-assisted
S2.s1__AACTTCTCACTGATTG-1	-9.86209e-06	Machine-assisted								S2.s1__AACTTCTCACTGATTG-1	-9.86e-06	Machine-assisted
S2.s1__AAGAACAAGATAGCAT-1	0.123866	Machine-assisted								S2.s1__AAGAACAAGATAGCAT-1	0.154166	Machine-assisted
S2.s1__AAGAACAGTACAGAAT-1	0.200198	Machine-assisted								S2.s1__AAGAACAGTACAGAAT-1	0.249582	Machine-assisted
S2.s1__AAGAACAGTGCTAGCC-1	0.348596	Machine-assisted								S2.s1__AAGAACAGTGCTAGCC-1	0.250246	Machine-assisted
S2.s1__AAGAACATCATACGAC-1	0.190143	Machine-assisted								S2.s1__AAGAACATCATACGAC-1	0.23701	Machine-assisted
S2.s1__AAGACAAAGGTAGGCT-1	0.0173226	Machine-assisted								S2.s1__AAGACAAAGGTAGGCT-1	0.020989	Machine-assisted
S2.s1__AAGACAAGTAGCGTAG-1	0.156974	Machine-assisted								S2.s1__AAGACAAGTAGCGTAG-1	0.195557	Machine-assisted
S2.s1__AAGATAGCACCCGTAG-1	0.147074	Machine-assisted								S2.s1__AAGATAGCACCCGTAG-1	0.183174	Machine-assisted
S2.s1__AAGCATCGTACCATAC-1	4.51051e-07	Machine-assisted								S2.s1__AAGCATCGTACCATAC-1	4.51e-07	Machine-assisted
S2.s1__AAGCATCTCACTTATC-1	0.225732	Machine-assisted								S2.s1__AAGCATCTCACTTATC-1	0.141249	Machine-assisted
S2.s1__AAGGAATTCGCTGTTC-1	0.293063	Machine-assisted								S2.s1__AAGGAATTCGCTGTTC-1	0.183329	Machine-assisted
S2.s1__AAGTCGTAGGCACTCC-1	0.351716	Machine-assisted								S2.s1__AAGTCGTAGGCACTCC-1	0.23965	Machine-assisted
S2.s1__AAGTCGTTCTGTCGCT-1	-9.52704e-06	Machine-assisted								S2.s1__AAGTCGTTCTGTCGCT-1	-9.53e-06	Machine-assisted
S2.s1__AATAGAGAGTGCAGCA-1	0.313605	Machine-assisted								S2.s1__AATAGAGAGTGCAGCA-1	0.196172	Machine-assisted
S2.s1__AATAGAGAGTTTCTTC-1	1.88161e-07	Machine-assisted								S2.s1__AATAGAGAGTTTCTTC-1	1.88e-07	Machine-assisted
S2.s1__AATAGAGCAAAGGGTC-1	-1.41891e-05	Machine-assisted								S2.s1__AATAGAGCAAAGGGTC-1	-1.42e-05	Machine-assisted
S2.s1__AATCGACTCTCTTGCG-1	5.98172e-06	Machine-assisted								S2.s1__AATCGACTCTCTTGCG-1	5.98e-06	Machine-assisted
S2.s1__AATCGTGAGTTGGGAC-1	0.122741	Machine-assisted								S2.s1__AATCGTGAGTTGGGAC-1	0.152758	Machine-assisted
S2.s1__AATGAAGCAGCATACT-1	-1.34633e-06	Machine-assisted								S2.s1__AATGAAGCAGCATACT-1	-1.35e-06	Machine-assisted
S2.s1__AATGAAGTCGCCTTTG-1	0.1224	Machine-assisted								S2.s1__AATGAAGTCGCCTTTG-1	0.152333	Machine-assisted
S2.s1__AATGCCAAGTTGGGAC-1	0.191414	Machine-assisted								S2.s1__AATGCCAAGTTGGGAC-1	1.41e-05	Machine-assisted
S2.s1__AATGGAATCATCAGTG-1	0.351737	Machine-assisted								S2.s1__AATGGAATCATCAGTG-1	0.439004	Machine-assisted
S2.s1__AATTCCTAGCTCTATG-1	0.190879	Machine-assisted								S2.s1__AATTCCTAGCTCTATG-1	0.237929	Machine-assisted
S2.s1__AATTCCTTCGATACGT-1	-4.50772e-07	Machine-assisted								S2.s1__AATTCCTTCGATACGT-1	-4.51e-07	Machine-assisted
S2.s1__AATTTCCCATGGCCAC-1	0.152881	Machine-assisted								S2.s1__AATTTCCCATGGCCAC-1	0.190431	Machine-assisted
S2.s1__AATTTCCGTTTGGAGG-1	-7.56838e-07	Machine-assisted								S2.s1__AATTTCCGTTTGGAGG-1	-7.57e-07	Machine-assisted
S2.s1__ACAAAGACAGACACCC-1	0.0412092	Machine-assisted								S2.s1__ACAAAGACAGACACCC-1	0.050843	Machine-assisted
S2.s1__ACAACCAGTACGTTCA-1	0.10733	Machine-assisted								S2.s1__ACAACCAGTACGTTCA-1	0.133497	Machine-assisted
S2.s1__ACAAGCTAGAGTTGCG-1	-1.077e-05	Machine-assisted								S2.s1__ACAAGCTAGAGTTGCG-1	-1.08e-05	Machine-assisted
S2.s1__ACAAGCTGTTAGAAAC-1	1.0016e-05	Machine-assisted								S2.s1__ACAAGCTGTTAGAAAC-1	1e-05	Machine-assisted
S2.s1__ACACAGTCATCCCACT-1	0.148623	Machine-assisted								S2.s1__ACACAGTCATCCCACT-1	0.185106	Machine-assisted
S2.s1__ACACCAAGTCGCATGC-1	-3.25878e-06	Machine-assisted								S2.s1__ACACCAAGTCGCATGC-1	-3.26e-06	Machine-assisted
S2.s1__ACACCAATCAGGTAAA-1	0.322815	Machine-assisted								S2.s1__ACACCAATCAGGTAAA-1	0.402848	Machine-assisted
S2.s1__ACACGCGTCCTTATCA-1	-2.36909e-06	Machine-assisted								S2.s1__ACACGCGTCCTTATCA-1	-2.37e-06	Machine-assisted
S2.s1__ACACTGAGTCTGTAGT-1	0.288609	Machine-assisted								S2.s1__ACACTGAGTCTGTAGT-1	0.360093	Machine-assisted
S2.s1__ACACTGATCTCGTCAC-1	0.12019	Machine-assisted								S2.s1__ACACTGATCTCGTCAC-1	0.149573	Machine-assisted
S2.s1__ACATCCCGTATCCTCC-1	0.122069	Machine-assisted								S2.s1__ACATCCCGTATCCTCC-1	0.151919	Machine-assisted
S2.s1__ACATCGAGTCTAACGT-1	-7.63661e-06	Machine-assisted								S2.s1__ACATCGAGTCTAACGT-1	-7.64e-06	Machine-assisted
S2.s1__ACATGCATCTTCACAT-1	-1.35211e-05	Machine-assisted								S2.s1__ACATGCATCTTCACAT-1	-1.35e-05	Machine-assisted
S2.s1__ACATTTCTCACCTCTG-1	0.154807	Machine-assisted								S2.s1__ACATTTCTCACCTCTG-1	0.19284	Machine-assisted
S2.s1__ACCAAACCATGCCGGT-1	1.60965e-05	Machine-assisted								S2.s1__ACCAAACCATGCCGGT-1	1.61e-05	Machine-assisted
S2.s1__ACCACAACAAGAAATC-1	0.175525	Machine-assisted								S2.s1__ACCACAACAAGAAATC-1	0.218742	Machine-assisted
S2.s1__ACCACAATCTTCCTAA-1	-8.83876e-06	Machine-assisted								S2.s1__ACCACAATCTTCCTAA-1	-8.84e-06	Machine-assisted
S2.s1__ACCATTTAGATACGAT-1	-1.07251e-05	Machine-assisted								S2.s1__ACCATTTAGATACGAT-1	-1.07e-05	Machine-assisted
S2.s1__ACCATTTTCGCCGAGT-1	0.285662	Machine-assisted								S2.s1__ACCATTTTCGCCGAGT-1	0.356412	Machine-assisted
S2.s1__ACCCAAACAAGCGAGT-1	0.12134	Machine-assisted								S2.s1__ACCCAAACAAGCGAGT-1	0.151007	Machine-assisted
S2.s1__ACCCAAACATCCGGTG-1	0.175274	Machine-assisted								S2.s1__ACCCAAACATCCGGTG-1	0.218424	Machine-assisted
S2.s1__ACCCTCAAGTAGGCCA-1	0.190338	Machine-assisted								S2.s1__ACCCTCAAGTAGGCCA-1	0.237254	Machine-assisted
S2.s1__ACCCTCAGTTTAGACC-1	0.0226743	Machine-assisted								S2.s1__ACCCTCAGTTTAGACC-1	0.027674	Machine-assisted
S2.s1__ACCTACCCAAATAGCA-1	0.149329	Machine-assisted								S2.s1__ACCTACCCAAATAGCA-1	0.185995	Machine-assisted
S2.s1__ACCTACCCAATGTCAC-1	0.225198	Machine-assisted								S2.s1__ACCTACCCAATGTCAC-1	0.140915	Machine-assisted
S2.s1__ACCTGAACACAAGCCC-1	0.18974	Machine-assisted								S2.s1__ACCTGAACACAAGCCC-1	0.236507	Machine-assisted
S2.s1__ACCTGAAGTATTCCGA-1	-2.81577e-06	Machine-assisted								S2.s1__ACCTGAAGTATTCCGA-1	-2.82e-06	Machine-assisted
S2.s1__ACCTGTCAGGGTACGT-1	0.159857	Machine-assisted								S2.s1__ACCTGTCAGGGTACGT-1	0.199157	Machine-assisted
S2.s1__ACCTGTCGTCTGTGAT-1	0.192786	Machine-assisted								S2.s1__ACCTGTCGTCTGTGAT-1	0.24032	Machine-assisted
S2.s1__ACGATCAGTCGCATGC-1	0.123027	Machine-assisted								S2.s1__ACGATCAGTCGCATGC-1	0.15311	Machine-assisted
S2.s1__ACGATGTAGTAAGGGA-1	-1.69972e-05	Machine-assisted								S2.s1__ACGATGTAGTAAGGGA-1	-1.7e-05	Machine-assisted
S2.s1__ACGCACGTCACCCTTG-1	2.93167e-07	Machine-assisted								S2.s1__ACGCACGTCACCCTTG-1	2.93e-07	Machine-assisted
S2.s1__ACGCACGTCCTAGCCT-1	1.93431e-05	Machine-assisted								S2.s1__ACGCACGTCCTAGCCT-1	1.93e-05	Machine-assisted
S2.s1__ACGGAAGCACCGGAAA-1	0.123542	Machine-assisted								S2.s1__ACGGAAGCACCGGAAA-1	0.153758	Machine-assisted
S2.s1__ACGGGTCTCACGAACT-1	0.108665	Machine-assisted								S2.s1__ACGGGTCTCACGAACT-1	0.135165	Machine-assisted
S2.s1__ACGGTTACATACATCG-1	0.189072	Machine-assisted								S2.s1__ACGGTTACATACATCG-1	0.235672	Machine-assisted
S2.s1__ACGTAACCATGGGTTT-1	1.78496e-05	Machine-assisted								S2.s1__ACGTAACCATGGGTTT-1	1.78e-05	Machine-assisted
S2.s1__ACGTACACATAGTCAC-1	0.155469	Machine-assisted								S2.s1__ACGTACACATAGTCAC-1	0.193669	Machine-assisted
S2.s1__ACGTACAGTATGGAGC-1	0.164194	Machine-assisted								S2.s1__ACGTACAGTATGGAGC-1	0.204578	Machine-assisted
S2.s1__ACGTACAGTGTTCGTA-1	0.126881	Machine-assisted								S2.s1__ACGTACAGTGTTCGTA-1	0.157931	Machine-assisted
S2.s1__ACGTACATCAAGTGGG-1	0.353285	Machine-assisted								S2.s1__ACGTACATCAAGTGGG-1	0.248269	Machine-assisted
S2.s1__ACGTACATCCGAGAAG-1	0.303723	Machine-assisted								S2.s1__ACGTACATCCGAGAAG-1	0.18999	Machine-assisted
S2.s1__ACGTAGTCATAATCCG-1	0.0285405	Machine-assisted								S2.s1__ACGTAGTCATAATCCG-1	0.035007	Machine-assisted
S2.s1__ACGTCCTCATCCAACA-1	0.187668	Machine-assisted								S2.s1__ACGTCCTCATCCAACA-1	0.233918	Machine-assisted
S2.s1__ACGTTCCCAATTCACG-1	0.158474	Machine-assisted								S2.s1__ACGTTCCCAATTCACG-1	0.197424	Machine-assisted
S2.s1__ACGTTCCTCCGGTAGC-1	0.242339	Machine-assisted								S2.s1__ACGTTCCTCCGGTAGC-1	0.302255	Machine-assisted
S2.s1__ACTACGAGTGTCGATT-1	0.126266	Machine-assisted								S2.s1__ACTACGAGTGTCGATT-1	0.157166	Machine-assisted
S2.s1__ACTATGGGTGTTAAAG-1	0.126538	Machine-assisted								S2.s1__ACTATGGGTGTTAAAG-1	0.157504	Machine-assisted
S2.s1__ACTATGGGTTGACTAC-1	-1.21053e-05	Machine-assisted								S2.s1__ACTATGGGTTGACTAC-1	-1.21e-05	Machine-assisted
S2.s1__ACTATTCGTGCTCGTG-1	0.175919	Machine-assisted								S2.s1__ACTATTCGTGCTCGTG-1	0.219236	Machine-assisted
S2.s1__ACTCCCACAGCTTTCC-1	0.279074	Machine-assisted								S2.s1__ACTCCCACAGCTTTCC-1	0.348174	Machine-assisted
S2.s1__ACTCTCGGTTCGGGTC-1	0.101468	Machine-assisted								S2.s1__ACTCTCGGTTCGGGTC-1	0.126168	Machine-assisted
S2.s1__ACTCTCGTCGTTCATT-1	0.151732	Machine-assisted								S2.s1__ACTCTCGTCGTTCATT-1	0.188999	Machine-assisted
S2.s1__ACTGATGCAACTGGTT-1	0.151917	Machine-assisted								S2.s1__ACTGATGCAACTGGTT-1	0.189233	Machine-assisted
S2.s1__ACTGATGGTGCTATTG-1	0.126194	Machine-assisted								S2.s1__ACTGATGGTGCTATTG-1	0.157078	Machine-assisted
S2.s1__ACTGCAATCCCACAGG-1	0.281002	Machine-assisted								S2.s1__ACTGCAATCCCACAGG-1	0.350585	Machine-assisted
S2.s1__ACTGTCCTCTCATTAC-1	0.113595	Machine-assisted								S2.s1__ACTGTCCTCTCATTAC-1	0.141328	Machine-assisted
S2.s1__ACTTAGGAGATCCAAA-1	8.1284e-07	Machine-assisted								S2.s1__ACTTAGGAGATCCAAA-1	8.13e-07	Machine-assisted
S2.s1__ACTTAGGCACAACATC-1	3.84897e-06	Machine-assisted								S2.s1__ACTTAGGCACAACATC-1	3.85e-06	Machine-assisted
S2.s1__ACTTATCAGATGCAGC-1	0.190665	Machine-assisted								S2.s1__ACTTATCAGATGCAGC-1	0.237665	Machine-assisted
S2.s1__ACTTCGCAGCGTCGAA-1	0.283938	Machine-assisted								S2.s1__ACTTCGCAGCGTCGAA-1	0.354254	Machine-assisted
S2.s1__ACTTCGCTCGACGACC-1	0.0207309	Machine-assisted								S2.s1__ACTTCGCTCGACGACC-1	-2.43e-06	Machine-assisted
S2.s1__AGAAATGAGGGCCAAT-1	0.28993	Machine-assisted								S2.s1__AGAAATGAGGGCCAAT-1	0.159997	Machine-assisted
S2.s1__AGAAATGGTAACAGTA-1	-2.54106e-06	Machine-assisted								S2.s1__AGAAATGGTAACAGTA-1	-2.54e-06	Machine-assisted
S2.s1__AGAAATGGTGAATTGA-1	6.38887e-06	Machine-assisted								S2.s1__AGAAATGGTGAATTGA-1	6.39e-06	Machine-assisted
S2.s1__AGAACAATCATTGTTC-1	0.122208	Machine-assisted								S2.s1__AGAACAATCATTGTTC-1	0.152092	Machine-assisted
S2.s1__AGAACCTAGGCCTGCT-1	2.33548e-05	Machine-assisted								S2.s1__AGAACCTAGGCCTGCT-1	2.34e-05	Machine-assisted
S2.s1__AGAACCTGTCGTAATC-1	0.159057	Machine-assisted								S2.s1__AGAACCTGTCGTAATC-1	0.198157	Machine-assisted
S2.s1__AGAACCTGTGCTGTCG-1	0.191993	Machine-assisted								S2.s1__AGAACCTGTGCTGTCG-1	0.239326	Machine-assisted
S2.s1__AGAACCTGTGTAGCAG-1	0.18954	Machine-assisted								S2.s1__AGAACCTGTGTAGCAG-1	0.236256	Machine-assisted
S2.s1__AGAAGCGTCATCTCTA-1	0.230416	Machine-assisted								S2.s1__AGAAGCGTCATCTCTA-1	0.244683	Machine-assisted
S2.s1__AGAAGTACAGAGTGTG-1	0.123946	Machine-assisted								S2.s1__AGAAGTACAGAGTGTG-1	0.154262	Machine-assisted
S2.s1__AGACAAAGTCAGGTAG-1	-4.67706e-06	Machine-assisted								S2.s1__AGACAAAGTCAGGTAG-1	-4.68e-06	Machine-assisted
S2.s1__AGACACTCAAGTGTCT-1	-6.78231e-06	Machine-assisted								S2.s1__AGACACTCAAGTGTCT-1	-6.78e-06	Machine-assisted
S2.s1__AGACACTGTGATTCTG-1	0.353017	Machine-assisted								S2.s1__AGACACTGTGATTCTG-1	0.198267	Machine-assisted
S2.s1__AGACACTGTTGAGTCT-1	0.122949	Machine-assisted								S2.s1__AGACACTGTTGAGTCT-1	0.153015	Machine-assisted
S2.s1__AGACCATAGTTGAATG-1	0.290335	Machine-assisted								S2.s1__AGACCATAGTTGAATG-1	0.159669	Machine-assisted
S2.s1__AGACCCGGTCACTTCC-1	0.188217	Machine-assisted								S2.s1__AGACCCGGTCACTTCC-1	0.2346	Machine-assisted
S2.s1__AGACCCGTCAGGAGAC-1	0.193267	Machine-assisted								S2.s1__AGACCCGTCAGGAGAC-1	0.240917	Machine-assisted
S2.s1__AGAGAATAGATTGTGA-1	0.122925	Machine-assisted								S2.s1__AGAGAATAGATTGTGA-1	0.152992	Machine-assisted
S2.s1__AGAGAGCCAACCTAAC-1	0.160066	Machine-assisted								S2.s1__AGAGAGCCAACCTAAC-1	0.199416	Machine-assisted
S2.s1__AGAGAGCCACTGAGTT-1	0.130401	Machine-assisted								S2.s1__AGAGAGCCACTGAGTT-1	0.162334	Machine-assisted
S2.s1__AGAGCAGAGTGATAAC-1	0.149984	Machine-assisted								S2.s1__AGAGCAGAGTGATAAC-1	0.186818	Machine-assisted
S2.s1__AGAGCAGCAACGACTT-1	0.156132	Machine-assisted								S2.s1__AGAGCAGCAACGACTT-1	-1.71e-06	Machine-assisted
S2.s1__AGAGCAGCATAGCACT-1	0.197662	Machine-assisted								S2.s1__AGAGCAGCATAGCACT-1	0.246412	Machine-assisted
S2.s1__AGAGCCCAGCCTATTG-1	0.114272	Machine-assisted								S2.s1__AGAGCCCAGCCTATTG-1	0.142172	Machine-assisted
S2.s1__AGAGCCCTCCACACCT-1	0.112595	Machine-assisted								S2.s1__AGAGCCCTCCACACCT-1	0.140078	Machine-assisted
S2.s1__AGATAGACAGGTTCCG-1	0.284205	Machine-assisted								S2.s1__AGATAGACAGGTTCCG-1	0.154588	Machine-assisted
S2.s1__AGATAGAGTCCAGTTA-1	0.157605	Machine-assisted								S2.s1__AGATAGAGTCCAGTTA-1	0.196339	Machine-assisted
S2.s1__AGATCCAAGACTCTTG-1	-2.79324e-06	Machine-assisted								S2.s1__AGATCCAAGACTCTTG-1	-2.79e-06	Machine-assisted
S2.s1__AGATCCACAGCTACAT-1	0.119133	Machine-assisted								S2.s1__AGATCCACAGCTACAT-1	0.14825	Machine-assisted
S2.s1__AGCCACGAGACTTCAC-1	0.170424	Machine-assisted								S2.s1__AGCCACGAGACTTCAC-1	0.212357	Machine-assisted
S2.s1__AGCCAGCAGAGAGCAA-1	1.54803e-05	Machine-assisted								S2.s1__AGCCAGCAGAGAGCAA-1	1.55e-05	Machine-assisted
S2.s1__AGCTACAAGTATGTAG-1	0.296949	Machine-assisted								S2.s1__AGCTACAAGTATGTAG-1	0.370516	Machine-assisted
S2.s1__AGCTACACAATACCCA-1	0.154534	Machine-assisted								S2.s1__AGCTACACAATACCCA-1	0.192501	Machine-assisted
S2.s1__AGCTACAGTCCCTCAT-1	-8.39779e-06	Machine-assisted								S2.s1__AGCTACAGTCCCTCAT-1	-8.4e-06	Machine-assisted
S2.s1__AGCTACAGTTGACTAC-1	5.71123e-06	Machine-assisted								S2.s1__AGCTACAGTTGACTAC-1	5.71e-06	Machine-assisted
S2.s1__AGCTCAAAGCCTTTGA-1	6.60478e-07	Machine-assisted								S2.s1__AGCTCAAAGCCTTTGA-1	6.6e-07	Machine-assisted
S2.s1__AGGAAATCATAGAAAC-1	0.128769	Machine-assisted								S2.s1__AGGAAATCATAGAAAC-1	0.160286	Machine-assisted
S2.s1__AGGACGAGTTCTCACC-1	0.194981	Machine-assisted								S2.s1__AGGACGAGTTCTCACC-1	0.243064	Machine-assisted
S2.s1__AGGACTTCAAGTTGGG-1	0.196198	Machine-assisted								S2.s1__AGGACTTCAAGTTGGG-1	0.244581	Machine-assisted
S2.s1__AGGACTTCAATGGCCC-1	0.484282	Machine-assisted								S2.s1__AGGACTTCAATGGCCC-1	0.421765	Machine-assisted
S2.s1__AGGACTTGTGTCCCTT-1	-2.09852e-05	Machine-assisted								S2.s1__AGGACTTGTGTCCCTT-1	-2.1e-05	Machine-assisted
S2.s1__AGGACTTTCTATACGG-1	0.147131	Machine-assisted								S2.s1__AGGACTTTCTATACGG-1	-2.6e-06	Machine-assisted
S2.s1__AGGATAAGTGGTCTGC-1	0.205603	Machine-assisted								S2.s1__AGGATAAGTGGTCTGC-1	0.243337	Machine-assisted
S2.s1__AGGATCTCAACTGTGT-1	0.121998	Machine-assisted								S2.s1__AGGATCTCAACTGTGT-1	0.151831	Machine-assisted
S2.s1__AGGCATTAGCGTGAAC-1	0.127391	Machine-assisted								S2.s1__AGGCATTAGCGTGAAC-1	0.158574	Machine-assisted
S2.s1__AGGCATTCACTAGTAC-1	-1.2224e-06	Machine-assisted								S2.s1__AGGCATTCACTAGTAC-1	-1.22e-06	Machine-assisted
S2.s1__AGGCCACAGGCTTCCG-1	0.302413	Machine-assisted								S2.s1__AGGCCACAGGCTTCCG-1	0.236347	Machine-assisted
S2.s1__AGGCCACCACAGCGCT-1	0.196453	Machine-assisted								S2.s1__AGGCCACCACAGCGCT-1	-1.35e-05	Machine-assisted
S2.s1__AGGCCACTCCAAGCTA-1	0.156014	Machine-assisted								S2.s1__AGGCCACTCCAAGCTA-1	0.194347	Machine-assisted
S2.s1__AGGCTGCCAGGGACTA-1	0.124142	Machine-assisted								S2.s1__AGGCTGCCAGGGACTA-1	0.154509	Machine-assisted
S2.s1__AGGCTGCGTGTGTGGA-1	0.191588	Machine-assisted								S2.s1__AGGCTGCGTGTGTGGA-1	0.238821	Machine-assisted
S2.s1__AGGGCCTTCCTATGGA-1	0.288318	Machine-assisted								S2.s1__AGGGCCTTCCTATGGA-1	0.158402	Machine-assisted
S2.s1__AGGGCTCAGCAATTAG-1	3.45387e-07	Machine-assisted								S2.s1__AGGGCTCAGCAATTAG-1	3.45e-07	Machine-assisted
S2.s1__AGGGCTCCAGGCGAAT-1	0.11967	Machine-assisted								S2.s1__AGGGCTCCAGGCGAAT-1	0.14892	Machine-assisted
S2.s1__AGGGCTCCATGCCGCA-1	0.149479	Machine-assisted								S2.s1__AGGGCTCCATGCCGCA-1	1.19e-05	Machine-assisted
S2.s1__AGGGCTCTCAGCTGAT-1	0.111333	Machine-assisted								S2.s1__AGGGCTCTCAGCTGAT-1	0.1385	Machine-assisted
S2.s1__AGGGTCCGTACAACGG-1	0.190338	Machine-assisted								S2.s1__AGGGTCCGTACAACGG-1	0.237254	Machine-assisted
S2.s1__AGGGTGATCCGGACGT-1	1.28925e-05	Machine-assisted								S2.s1__AGGGTGATCCGGACGT-1	1.29e-05	Machine-assisted
S2.s1__AGGGTTTGTGAGATCG-1	1.17069e-05	Machine-assisted								S2.s1__AGGGTTTGTGAGATCG-1	1.17e-05	Machine-assisted
S2.s1__AGGGTTTTCGTTGTAG-1	8.26094e-06	Machine-assisted								S2.s1__AGGGTTTTCGTTGTAG-1	8.26e-06	Machine-assisted
S2.s1__AGGTCATGTCAACACT-1	0.156003	Machine-assisted								S2.s1__AGGTCATGTCAACACT-1	0.194337	Machine-assisted
S2.s1__AGGTCTACATGAAGCG-1	0.38067	Machine-assisted								S2.s1__AGGTCTACATGAAGCG-1	0.47517	Machine-assisted
S2.s1__AGGTGTTAGTCGCCCA-1	0.164012	Machine-assisted								S2.s1__AGGTGTTAGTCGCCCA-1	0.204345	Machine-assisted
S2.s1__AGGTGTTGTTTACCAG-1	0.198411	Machine-assisted								S2.s1__AGGTGTTGTTTACCAG-1	0.247344	Machine-assisted
S2.s1__AGTACTGCACTGAGGA-1	-6.15149e-07	Machine-assisted								S2.s1__AGTACTGCACTGAGGA-1	-6.15e-07	Machine-assisted
S2.s1__AGTCTCCAGAGAGTGA-1	0.280537	Machine-assisted								S2.s1__AGTCTCCAGAGAGTGA-1	0.350004	Machine-assisted
S2.s1__AGTCTCCTCGCCGATG-1	0.288284	Machine-assisted								S2.s1__AGTCTCCTCGCCGATG-1	0.359684	Machine-assisted
S2.s1__AGTGATCAGACGAGCT-1	1.47137e-05	Machine-assisted								S2.s1__AGTGATCAGACGAGCT-1	1.47e-05	Machine-assisted
S2.s1__AGTGCCGCATGACGGA-1	0.12779	Machine-assisted								S2.s1__AGTGCCGCATGACGGA-1	0.159074	Machine-assisted
S2.s1__AGTGTTGCATCACGGC-1	0.380281	Machine-assisted								S2.s1__AGTGTTGCATCACGGC-1	0.474681	Machine-assisted
S2.s1__AGTGTTGGTAACATGA-1	0.322199	Machine-assisted								S2.s1__AGTGTTGGTAACATGA-1	0.402082	Machine-assisted
S2.s1__AGTTAGCGTTAGAAGT-1	0.322851	Machine-assisted								S2.s1__AGTTAGCGTTAGAAGT-1	0.402901	Machine-assisted
S2.s1__AGTTCCCTCATTCGGA-1	0.344346	Machine-assisted								S2.s1__AGTTCCCTCATTCGGA-1	0.429763	Machine-assisted
S2.s1__AGTTCGACACTCCCTA-1	0.229334	Machine-assisted								S2.s1__AGTTCGACACTCCCTA-1	0.143501	Machine-assisted
S2.s1__ATACCGATCCGTCCTA-1	0.12701	Machine-assisted								S2.s1__ATACCGATCCGTCCTA-1	0.158093	Machine-assisted
S2.s1__ATACCTTAGGCTATCT-1	1.93911e-05	Machine-assisted								S2.s1__ATACCTTAGGCTATCT-1	1.94e-05	Machine-assisted
S2.s1__ATACCTTCAACGGCTC-1	1.07987e-05	Machine-assisted								S2.s1__ATACCTTCAACGGCTC-1	1.08e-05	Machine-assisted
S2.s1__ATACTTCCAGGTAGTG-1	0.379996	Machine-assisted								S2.s1__ATACTTCCAGGTAGTG-1	0.47433	Machine-assisted
S2.s1__ATACTTCTCCTTATGT-1	-1.34923e-06	Machine-assisted								S2.s1__ATACTTCTCCTTATGT-1	-1.35e-06	Machine-assisted
S2.s1__ATACTTCTCGACGACC-1	-9.87132e-06	Machine-assisted								S2.s1__ATACTTCTCGACGACC-1	-9.87e-06	Machine-assisted
S2.s1__ATAGAGAGTGTGTCGC-1	0.286325	Machine-assisted								S2.s1__ATAGAGAGTGTGTCGC-1	0.357242	Machine-assisted
S2.s1__ATAGGCTAGGGTATAT-1	0.129672	Machine-assisted								S2.s1__ATAGGCTAGGGTATAT-1	0.161422	Machine-assisted
S2.s1__ATATCCTTCAACACCA-1	-2.99277e-06	Machine-assisted								S2.s1__ATATCCTTCAACACCA-1	-2.99e-06	Machine-assisted
S2.s1__ATATCCTTCGGTAAGG-1	6.58255e-06	Machine-assisted								S2.s1__ATATCCTTCGGTAAGG-1	6.58e-06	Machine-assisted
S2.s1__ATCACAGAGCCGTAAG-1	0.152208	Machine-assisted								S2.s1__ATCACAGAGCCGTAAG-1	0.189592	Machine-assisted
S2.s1__ATCACAGTCCTGTTGC-1	0.15687	Machine-assisted								S2.s1__ATCACAGTCCTGTTGC-1	0.19542	Machine-assisted
S2.s1__ATCACGAGTAGGGAGG-1	0.156929	Machine-assisted								S2.s1__ATCACGAGTAGGGAGG-1	0.195496	Machine-assisted
S2.s1__ATCACTTAGATGAAGG-1	0.189852	Machine-assisted								S2.s1__ATCACTTAGATGAAGG-1	0.236652	Machine-assisted
S2.s1__ATCACTTGTCATCCGG-1	0.259534	Machine-assisted								S2.s1__ATCACTTGTCATCCGG-1	0.323751	Machine-assisted
S2.s1__ATCAGGTAGCCGATAG-1	0.154523	Machine-assisted								S2.s1__ATCAGGTAGCCGATAG-1	-1.04e-05	Machine-assisted
S2.s1__ATCCACCGTTCTCCAC-1	6.45979e-06	Machine-assisted								S2.s1__ATCCACCGTTCTCCAC-1	6.46e-06	Machine-assisted
S2.s1__ATCCCTGAGACTCCGC-1	0.147674	Machine-assisted								S2.s1__ATCCCTGAGACTCCGC-1	0.183924	Machine-assisted
S2.s1__ATCCCTGGTCCAAATC-1	0.108203	Machine-assisted								S2.s1__ATCCCTGGTCCAAATC-1	0.134586	Machine-assisted
S2.s1__ATCCGTCTCACGATCA-1	0.118256	Machine-assisted								S2.s1__ATCCGTCTCACGATCA-1	-1.04e-05	Machine-assisted
S2.s1__ATCCTATGTCACATTG-1	-7.55137e-06	Machine-assisted								S2.s1__ATCCTATGTCACATTG-1	0.141576	Machine-assisted
S2.s1__ATCCTATGTGTGTTTG-1	0.0365951	Machine-assisted								S2.s1__ATCCTATGTGTGTTTG-1	-4.92e-06	Machine-assisted
S2.s1__ATCGATGCAGCGGATA-1	1.47226e-06	Machine-assisted								S2.s1__ATCGATGCAGCGGATA-1	1.47e-06	Machine-assisted
S2.s1__ATCGGATGTGTAACGG-1	2.3565e-05	Machine-assisted								S2.s1__ATCGGATGTGTAACGG-1	2.36e-05	Machine-assisted
S2.s1__ATCGGCGCAAGACCTT-1	0.145391	Machine-assisted								S2.s1__ATCGGCGCAAGACCTT-1	0.181074	Machine-assisted
S2.s1__ATCGTAGCAACACGTT-1	0.189112	Machine-assisted								S2.s1__ATCGTAGCAACACGTT-1	0.235728	Machine-assisted
S2.s1__ATCGTAGCAAGATTGA-1	-1.204e-06	Machine-assisted								S2.s1__ATCGTAGCAAGATTGA-1	-1.2e-06	Machine-assisted
S2.s1__ATCGTCCGTACATACC-1	0.131325	Machine-assisted								S2.s1__ATCGTCCGTACATACC-1	0.163492	Machine-assisted
S2.s1__ATCGTGACAGTTGCGC-1	0.111712	Machine-assisted								S2.s1__ATCGTGACAGTTGCGC-1	0.138978	Machine-assisted
S2.s1__ATCTCTAAGGCATCGA-1	-8.74308e-06	Machine-assisted								S2.s1__ATCTCTAAGGCATCGA-1	-8.74e-06	Machine-assisted
S2.s1__ATCTTCACAATCGAAA-1	0.395596	Machine-assisted								S2.s1__ATCTTCACAATCGAAA-1	0.49383	Machine-assisted
S2.s1__ATGACCAGTCTTCTAT-1	0.121456	Machine-assisted								S2.s1__ATGACCAGTCTTCTAT-1	0.151156	Machine-assisted
S2.s1__ATGACCATCTATACGG-1	7.1566e-06	Machine-assisted								S2.s1__ATGACCATCTATACGG-1	7.16e-06	Machine-assisted
S2.s1__ATGATCGCAGCGCTTG-1	0.196409	Machine-assisted								S2.s1__ATGATCGCAGCGCTTG-1	0.244842	Machine-assisted
S2.s1__ATGCATGCAATACGAA-1	-3.24805e-06	Machine-assisted								S2.s1__ATGCATGCAATACGAA-1	-3.25e-06	Machine-assisted
S2.s1__ATGCCTCAGACTTAAG-1	-1.48159e-05	Machine-assisted								S2.s1__ATGCCTCAGACTTAAG-1	-1.48e-05	Machine-assisted
S2.s1__ATGGAGGCAGTCTCTC-1	0.153006	Machine-assisted								S2.s1__ATGGAGGCAGTCTCTC-1	0.190589	Machine-assisted
S2.s1__ATGGATCCATACCATG-1	0.267658	Machine-assisted								S2.s1__ATGGATCCATACCATG-1	0.248408	Machine-assisted
S2.s1__ATGGGTTGTATTGGCT-1	-8.29918e-06	Machine-assisted								S2.s1__ATGGGTTGTATTGGCT-1	-8.3e-06	Machine-assisted
S2.s1__ATGGTTGAGGTAGCCA-1	1.49107e-06	Machine-assisted								S2.s1__ATGGTTGAGGTAGCCA-1	1.49e-06	Machine-assisted
S2.s1__ATGGTTGTCAACTTTC-1	0.350257	Machine-assisted								S2.s1__ATGGTTGTCAACTTTC-1	0.437157	Machine-assisted
S2.s1__ATGTCCCCAGTTAGAA-1	0.152664	Machine-assisted								S2.s1__ATGTCCCCAGTTAGAA-1	0.190164	Machine-assisted
S2.s1__ATGTCCCTCCCAGCGA-1	-7.70975e-06	Machine-assisted								S2.s1__ATGTCCCTCCCAGCGA-1	-7.71e-06	Machine-assisted
S2.s1__ATGTCTTTCAACTGGT-1	0.190937	Machine-assisted								S2.s1__ATGTCTTTCAACTGGT-1	0.238004	Machine-assisted
S2.s1__ATTATCCTCACCATCC-1	-8.46306e-06	Machine-assisted								S2.s1__ATTATCCTCACCATCC-1	0.138242	Machine-assisted
S2.s1__ATTATCCTCTGGGCAC-1	-8.4376e-06	Machine-assisted								S2.s1__ATTATCCTCTGGGCAC-1	-8.44e-06	Machine-assisted
S2.s1__ATTATCCTCTGGGCCA-1	-9.61888e-06	Machine-assisted								S2.s1__ATTATCCTCTGGGCCA-1	-9.62e-06	Machine-assisted
S2.s1__ATTCACTGTTGGTACT-1	0.150067	Machine-assisted								S2.s1__ATTCACTGTTGGTACT-1	0.186917	Machine-assisted
S2.s1__ATTCCATCAAGTGGTG-1	0.285145	Machine-assisted								S2.s1__ATTCCATCAAGTGGTG-1	0.355762	Machine-assisted
S2.s1__ATTCCCGTCTTCGTAT-1	-8.88879e-06	Machine-assisted								S2.s1__ATTCCCGTCTTCGTAT-1	-8.89e-06	Machine-assisted
S2.s1__ATTCCTAGTGAGTTGG-1	0.0318688	Machine-assisted								S2.s1__ATTCCTAGTGAGTTGG-1	0.039169	Machine-assisted
S2.s1__ATTCTACGTTCGTTCC-1	-6.56117e-06	Machine-assisted								S2.s1__ATTCTACGTTCGTTCC-1	-6.56e-06	Machine-assisted
S2.s1__ATTGGGTGTCACAGAG-1	0.104789	Machine-assisted								S2.s1__ATTGGGTGTCACAGAG-1	0.130322	Machine-assisted
S2.s1__ATTTCACAGTCGAAGC-1	1.09113e-05	Machine-assisted								S2.s1__ATTTCACAGTCGAAGC-1	1.09e-05	Machine-assisted
S2.s1__ATTTCACGTACTAAGA-1	0.0609276	Machine-assisted								S2.s1__ATTTCACGTACTAAGA-1	0.075494	Machine-assisted
S2.s1__ATTTCTGAGCGTGAGT-1	0.20095	Machine-assisted								S2.s1__ATTTCTGAGCGTGAGT-1	0.250516	Machine-assisted
S2.s1__CAAAGAATCATGAAAG-1	0.191193	Machine-assisted								S2.s1__CAAAGAATCATGAAAG-1	0.238326	Machine-assisted
S2.s1__CAACAACCAAGAGAGA-1	0.191073	Machine-assisted								S2.s1__CAACAACCAAGAGAGA-1	0.238173	Machine-assisted
S2.s1__CAACAGTTCGCCCAGA-1	0.191411	Machine-assisted								S2.s1__CAACAGTTCGCCCAGA-1	0.238594	Machine-assisted
S2.s1__CAACCAACACGTACAT-1	0.198221	Machine-assisted								S2.s1__CAACCAACACGTACAT-1	0.247105	Machine-assisted
S2.s1__CAACCTCAGTTGGAAT-1	0.158192	Machine-assisted								S2.s1__CAACCTCAGTTGGAAT-1	-8.31e-06	Machine-assisted
S2.s1__CAACCTCGTGCAGGAT-1	0.159734	Machine-assisted								S2.s1__CAACCTCGTGCAGGAT-1	7.64e-07	Machine-assisted
S2.s1__CAAGAGGAGGCCACCT-1	9.35824e-06	Machine-assisted								S2.s1__CAAGAGGAGGCCACCT-1	9.36e-06	Machine-assisted
S2.s1__CAATTTCCAGGATCTT-1	-5.01667e-06	Machine-assisted								S2.s1__CAATTTCCAGGATCTT-1	-5.02e-06	Machine-assisted
S2.s1__CACAACAGTTCACGAT-1	5.94853e-06	Machine-assisted								S2.s1__CACAACAGTTCACGAT-1	5.95e-06	Machine-assisted
S2.s1__CACAACATCTGAATGC-1	0.269396	Machine-assisted								S2.s1__CACAACATCTGAATGC-1	0.336079	Machine-assisted
S2.s1__CACACAAAGATACGAT-1	0.280722	Machine-assisted								S2.s1__CACACAAAGATACGAT-1	0.350239	Machine-assisted
S2.s1__CACGAATGTGGAATGC-1	0.163844	Machine-assisted								S2.s1__CACGAATGTGGAATGC-1	0.204144	Machine-assisted
S2.s1__CACGAATTCTTTCAGT-1	0.103738	Machine-assisted								S2.s1__CACGAATTCTTTCAGT-1	0.129005	Machine-assisted
S2.s1__CACGTGGCAACCAACT-1	0.28073	Machine-assisted								S2.s1__CACGTGGCAACCAACT-1	0.151163	Machine-assisted
S2.s1__CACGTGGCAATTTCGG-1	0.128551	Machine-assisted								S2.s1__CACGTGGCAATTTCGG-1	0.160017	Machine-assisted
S2.s1__CACGTTCAGGTAGTAT-1	-1.11638e-05	Machine-assisted								S2.s1__CACGTTCAGGTAGTAT-1	-1.12e-05	Machine-assisted
S2.s1__CACTAAGAGAGGCTGT-1	0.188928	Machine-assisted								S2.s1__CACTAAGAGAGGCTGT-1	0.235495	Machine-assisted
S2.s1__CACTAAGAGCGGTAAC-1	8.07332e-06	Machine-assisted								S2.s1__CACTAAGAGCGGTAAC-1	8.07e-06	Machine-assisted
S2.s1__CACTAAGCAGGCATTT-1	-2.61009e-06	Machine-assisted								S2.s1__CACTAAGCAGGCATTT-1	-2.61e-06	Machine-assisted
S2.s1__CACTAAGTCCAATGCA-1	4.8806e-06	Machine-assisted								S2.s1__CACTAAGTCCAATGCA-1	4.88e-06	Machine-assisted
S2.s1__CACTAAGTCGCACTCT-1	0.19208	Machine-assisted								S2.s1__CACTAAGTCGCACTCT-1	0.23943	Machine-assisted
S2.s1__CACTGAAAGTGGTTGG-1	0.0137551	Machine-assisted								S2.s1__CACTGAAAGTGGTTGG-1	0.008772	Machine-assisted
S2.s1__CACTGTCCATGATGCT-1	5.13871e-07	Machine-assisted								S2.s1__CACTGTCCATGATGCT-1	5.14e-07	Machine-assisted
S2.s1__CACTGTCTCTCGGCTT-1	0.121992	Machine-assisted								S2.s1__CACTGTCTCTCGGCTT-1	0.151825	Machine-assisted
S2.s1__CACTGTCTCTTTGCTA-1	-1.08462e-05	Machine-assisted								S2.s1__CACTGTCTCTTTGCTA-1	-1.08e-05	Machine-assisted
S2.s1__CAGATACTCAAGTTGC-1	0.292328	Machine-assisted								S2.s1__CAGATACTCAAGTTGC-1	0.129245	Machine-assisted
S2.s1__CAGATCATCACTACTT-1	0.113596	Machine-assisted								S2.s1__CAGATCATCACTACTT-1	-4.27e-06	Machine-assisted
S2.s1__CAGCAATCAACGCCCA-1	0.198055	Machine-assisted								S2.s1__CAGCAATCAACGCCCA-1	0.246905	Machine-assisted
S2.s1__CAGCACGTCGCCTTTG-1	5.97793e-06	Machine-assisted								S2.s1__CAGCACGTCGCCTTTG-1	5.98e-06	Machine-assisted
S2.s1__CAGCAGCCACGGTGTC-1	1.4239e-05	Machine-assisted								S2.s1__CAGCAGCCACGGTGTC-1	1.42e-05	Machine-assisted
S2.s1__CAGCAGCTCCACTTTA-1	0.112129	Machine-assisted								S2.s1__CAGCAGCTCCACTTTA-1	0.139496	Machine-assisted
S2.s1__CAGCCAGAGTCGCGAA-1	0.15499	Machine-assisted								S2.s1__CAGCCAGAGTCGCGAA-1	0.193073	Machine-assisted
S2.s1__CAGCGTGCAATTGAGA-1	0.152321	Machine-assisted								S2.s1__CAGCGTGCAATTGAGA-1	-1.27e-05	Machine-assisted
S2.s1__CAGCGTGTCGTAGCCG-1	0.291341	Machine-assisted								S2.s1__CAGCGTGTCGTAGCCG-1	0.182258	Machine-assisted
S2.s1__CAGGCCATCCGATGTA-1	3.15226e-07	Machine-assisted								S2.s1__CAGGCCATCCGATGTA-1	3.15e-07	Machine-assisted
S2.s1__CAGGCCATCTGCCTCA-1	0.320248	Machine-assisted								S2.s1__CAGGCCATCTGCCTCA-1	0.399648	Machine-assisted
S2.s1__CAGGGCTAGTGCTCAT-1	-1.23755e-06	Machine-assisted								S2.s1__CAGGGCTAGTGCTCAT-1	-1.24e-06	Machine-assisted
S2.s1__CAGTTAGTCCAGTTCC-1	3.28377e-09	Machine-assisted								S2.s1__CAGTTAGTCCAGTTCC-1	3.28e-09	Machine-assisted
S2.s1__CATAAGCCACAGTCGC-1	-8.43778e-06	Machine-assisted								S2.s1__CATAAGCCACAGTCGC-1	-8.44e-06	Machine-assisted
S2.s1__CATACAGAGAGCGACT-1	0.0308545	Machine-assisted								S2.s1__CATACAGAGAGCGACT-1	-1.22e-05	Machine-assisted
S2.s1__CATACCCAGTCGGCAA-1	0.129195	Machine-assisted								S2.s1__CATACCCAGTCGGCAA-1	0.160829	Machine-assisted
S2.s1__CATACTTAGTGGTGAC-1	0.130126	Machine-assisted								S2.s1__CATACTTAGTGGTGAC-1	0.161993	Machine-assisted
S2.s1__CATCAAGCACTATCCC-1	0.200393	Machine-assisted								S2.s1__CATCAAGCACTATCCC-1	0.12541	Machine-assisted
S2.s1__CATCCACTCACCATGA-1	0.0247103	Machine-assisted								S2.s1__CATCCACTCACCATGA-1	-2.3e-05	Machine-assisted
S2.s1__CATCCCACATGGAGAC-1	0.284332	Machine-assisted								S2.s1__CATCCCACATGGAGAC-1	0.155499	Machine-assisted
S2.s1__CATCCGTAGTTGTCAC-1	9.4869e-06	Machine-assisted								S2.s1__CATCCGTAGTTGTCAC-1	9.49e-06	Machine-assisted
S2.s1__CATCGCTGTTGTATGC-1	1.15636e-05	Machine-assisted								S2.s1__CATCGCTGTTGTATGC-1	1.16e-05	Machine-assisted
S2.s1__CATCGTCAGGCACTAG-1	0.345154	Machine-assisted								S2.s1__CATCGTCAGGCACTAG-1	0.237187	Machine-assisted
S2.s1__CATGCAAAGTCATCGT-1	2.6529e-06	Machine-assisted								S2.s1__CATGCAAAGTCATCGT-1	2.65e-06	Machine-assisted
S2.s1__CATGCAATCATCCTAT-1	0.121389	Machine-assisted								S2.s1__CATGCAATCATCCTAT-1	0.151073	Machine-assisted
S2.s1__CATGCGGCACCTCTAC-1	5.02342e-06	Machine-assisted								S2.s1__CATGCGGCACCTCTAC-1	5.02e-06	Machine-assisted
S2.s1__CATGCTCGTGAATTGA-1	0.314144	Machine-assisted								S2.s1__CATGCTCGTGAATTGA-1	0.196511	Machine-assisted
S2.s1__CATGGATCAATTCTCT-1	1.8865e-05	Machine-assisted								S2.s1__CATGGATCAATTCTCT-1	1.89e-05	Machine-assisted
S2.s1__CATGGATTCGCTATTT-1	0.103075	Machine-assisted								S2.s1__CATGGATTCGCTATTT-1	0.128175	Machine-assisted
S2.s1__CATGGTAAGGTTACCT-1	0.394481	Machine-assisted								S2.s1__CATGGTAAGGTTACCT-1	0.250181	Machine-assisted
S2.s1__CATTCTAGTGGCCTCA-1	0.0290711	Machine-assisted								S2.s1__CATTCTAGTGGCCTCA-1	0.070338	Machine-assisted
S2.s1__CATTGAGTCTAGCATG-1	-1.2775e-05	Machine-assisted								S2.s1__CATTGAGTCTAGCATG-1	-1.28e-05	Machine-assisted
S2.s1__CATTGCCAGCCGATAG-1	0.127725	Machine-assisted								S2.s1__CATTGCCAGCCGATAG-1	0.158991	Machine-assisted
S2.s1__CATTGCCAGTCTTGGT-1	0.198619	Machine-assisted								S2.s1__CATTGCCAGTCTTGGT-1	0.247602	Machine-assisted
S2.s1__CATTGCCGTATGGTTC-1	0.15854	Machine-assisted								S2.s1__CATTGCCGTATGGTTC-1	7.04e-06	Machine-assisted
S2.s1__CATTGCCTCGATGCTA-1	0.15846	Machine-assisted								S2.s1__CATTGCCTCGATGCTA-1	0.19741	Machine-assisted
S2.s1__CATTGTTAGTCAGAGC-1	0.379926	Machine-assisted								S2.s1__CATTGTTAGTCAGAGC-1	0.474243	Machine-assisted
S2.s1__CATTGTTCAATAACGA-1	0.122857	Machine-assisted								S2.s1__CATTGTTCAATAACGA-1	0.152907	Machine-assisted
S2.s1__CCAAGCGAGGCTAGCA-1	0.350401	Machine-assisted								S2.s1__CCAAGCGAGGCTAGCA-1	0.437335	Machine-assisted
S2.s1__CCAATGAAGATTGGGC-1	-2.50017e-06	Machine-assisted								S2.s1__CCAATGAAGATTGGGC-1	-2.5e-06	Machine-assisted
S2.s1__CCAATGATCGGTCTAA-1	0.0175906	Machine-assisted								S2.s1__CCAATGATCGGTCTAA-1	-9.42e-06	Machine-assisted
S2.s1__CCACAAAAGCAAATCA-1	0.126945	Machine-assisted								S2.s1__CCACAAAAGCAAATCA-1	0.158012	Machine-assisted
S2.s1__CCACACTCACGCGTGT-1	0.1526	Machine-assisted								S2.s1__CCACACTCACGCGTGT-1	0.190084	Machine-assisted
S2.s1__CCACACTGTGGACTAG-1	0.128074	Machine-assisted								S2.s1__CCACACTGTGGACTAG-1	0.159424	Machine-assisted
S2.s1__CCACCATGTCTACAAC-1	0.14673	Machine-assisted								S2.s1__CCACCATGTCTACAAC-1	0.182746	Machine-assisted
S2.s1__CCACGAGCATCACCAA-1	0.155868	Machine-assisted								S2.s1__CCACGAGCATCACCAA-1	0.194168	Machine-assisted
S2.s1__CCACGAGCATGACACT-1	0.35621	Machine-assisted								S2.s1__CCACGAGCATGACACT-1	0.21026	Machine-assisted
S2.s1__CCACGTTCAAGTCCAT-1	6.75724e-06	Machine-assisted								S2.s1__CCACGTTCAAGTCCAT-1	6.76e-06	Machine-assisted
S2.s1__CCATAAGAGAATGTTG-1	0.127076	Machine-assisted								S2.s1__CCATAAGAGAATGTTG-1	0.158176	Machine-assisted
S2.s1__CCATAAGTCAAGAGTA-1	0.311982	Machine-assisted								S2.s1__CCATAAGTCAAGAGTA-1	0.195148	Machine-assisted
S2.s1__CCATCACGTGGTTTAC-1	1.77204e-06	Machine-assisted								S2.s1__CCATCACGTGGTTTAC-1	1.77e-06	Machine-assisted
S2.s1__CCCAACTCATGACAAA-1	-1.91808e-06	Machine-assisted								S2.s1__CCCAACTCATGACAAA-1	-1.92e-06	Machine-assisted
S2.s1__CCCAACTGTAGTGGCA-1	0.0987268	Machine-assisted								S2.s1__CCCAACTGTAGTGGCA-1	0.122743	Machine-assisted
S2.s1__CCCATTGTCTTCTTCC-1	-5.60696e-06	Machine-assisted								S2.s1__CCCATTGTCTTCTTCC-1	-5.61e-06	Machine-assisted
S2.s1__CCCGAAGGTTAAGACA-1	0.299617	Machine-assisted								S2.s1__CCCGAAGGTTAAGACA-1	0.235433	Machine-assisted
S2.s1__CCCTAACTCATTCACT-1	0.0983376	Machine-assisted								S2.s1__CCCTAACTCATTCACT-1	0.122254	Machine-assisted
S2.s1__CCCTGATCAACTTGCA-1	-1.44607e-06	Machine-assisted								S2.s1__CCCTGATCAACTTGCA-1	-1.45e-06	Machine-assisted
S2.s1__CCCTTAGAGGTACCTT-1	0.147543	Machine-assisted								S2.s1__CCCTTAGAGGTACCTT-1	0.183759	Machine-assisted
S2.s1__CCCTTAGAGTAAGACT-1	0.128595	Machine-assisted								S2.s1__CCCTTAGAGTAAGACT-1	0.160078	Machine-assisted
S2.s1__CCGAACGAGTGAGCCA-1	0.127935	Machine-assisted								S2.s1__CCGAACGAGTGAGCCA-1	0.159251	Machine-assisted
S2.s1__CCGAACGAGTGGAAGA-1	1.44686e-05	Machine-assisted								S2.s1__CCGAACGAGTGGAAGA-1	1.45e-05	Machine-assisted
S2.s1__CCGATCTAGCCAAGTG-1	0.155597	Machine-assisted								S2.s1__CCGATCTAGCCAAGTG-1	0.19383	Machine-assisted
S2.s1__CCGATCTAGTTCATCG-1	0.189125	Machine-assisted								S2.s1__CCGATCTAGTTCATCG-1	0.235742	Machine-assisted
S2.s1__CCGATCTGTGTTATCG-1	0.129928	Machine-assisted								S2.s1__CCGATCTGTGTTATCG-1	0.161745	Machine-assisted
S2.s1__CCGATGGAGGTATAGT-1	0.151323	Machine-assisted								S2.s1__CCGATGGAGGTATAGT-1	0.188489	Machine-assisted
S2.s1__CCGGACACACCGCTAG-1	0.190136	Machine-assisted								S2.s1__CCGGACACACCGCTAG-1	0.237003	Machine-assisted
S2.s1__CCGGGTACACTATGTG-1	0.150803	Machine-assisted								S2.s1__CCGGGTACACTATGTG-1	3.28e-06	Machine-assisted
S2.s1__CCGGGTATCAGCTTCC-1	0.113942	Machine-assisted								S2.s1__CCGGGTATCAGCTTCC-1	8.56e-06	Machine-assisted
S2.s1__CCGGTGAAGTCAACAA-1	0.191485	Machine-assisted								S2.s1__CCGGTGAAGTCAACAA-1	0.238685	Machine-assisted
S2.s1__CCGTGAGTCTACGGGC-1	0.124681	Machine-assisted								S2.s1__CCGTGAGTCTACGGGC-1	0.155181	Machine-assisted
S2.s1__CCGTTCAAGGGAGTTC-1	0.157121	Machine-assisted								S2.s1__CCGTTCAAGGGAGTTC-1	0.195737	Machine-assisted
S2.s1__CCTATCGCAAACTGCT-1	0.15562	Machine-assisted								S2.s1__CCTATCGCAAACTGCT-1	0.193853	Machine-assisted
S2.s1__CCTCAACAGTTGAATG-1	0.126601	Machine-assisted								S2.s1__CCTCAACAGTTGAATG-1	0.157585	Machine-assisted
S2.s1__CCTCATGAGTGGATTA-1	0.166929	Machine-assisted								S2.s1__CCTCATGAGTGGATTA-1	-3.87e-06	Machine-assisted
S2.s1__CCTCCAAAGCGACAGT-1	1.85564e-05	Machine-assisted								S2.s1__CCTCCAAAGCGACAGT-1	1.86e-05	Machine-assisted
S2.s1__CCTCCAAAGGAACGCT-1	0.130071	Machine-assisted								S2.s1__CCTCCAAAGGAACGCT-1	0.161921	Machine-assisted
S2.s1__CCTCCAATCCGCACTT-1	0.157684	Machine-assisted								S2.s1__CCTCCAATCCGCACTT-1	0.196434	Machine-assisted
S2.s1__CCTCCTCGTGTTAACC-1	0.1906	Machine-assisted								S2.s1__CCTCCTCGTGTTAACC-1	0.237583	Machine-assisted
S2.s1__CCTCTAGCATGAATAG-1	-7.31086e-06	Machine-assisted								S2.s1__CCTCTAGCATGAATAG-1	-7.31e-06	Machine-assisted
S2.s1__CCTCTAGTCTACACTT-1	-1.96596e-05	Machine-assisted								S2.s1__CCTCTAGTCTACACTT-1	-1.97e-05	Machine-assisted
S2.s1__CCTCTCCAGCACTGGA-1	1.12687e-05	Machine-assisted								S2.s1__CCTCTCCAGCACTGGA-1	1.13e-05	Machine-assisted
S2.s1__CCTCTCCTCTCTCGAC-1	-8.88084e-06	Machine-assisted								S2.s1__CCTCTCCTCTCTCGAC-1	-8.88e-06	Machine-assisted
S2.s1__CCTGCATCACCCAATA-1	8.71359e-06	Machine-assisted								S2.s1__CCTGCATCACCCAATA-1	8.71e-06	Machine-assisted
S2.s1__CCTTGTGTCAATCTCT-1	0.157868	Machine-assisted								S2.s1__CCTTGTGTCAATCTCT-1	0.196668	Machine-assisted
S2.s1__CGAAGGATCGTTGCCT-1	0.192605	Machine-assisted								S2.s1__CGAAGGATCGTTGCCT-1	0.240088	Machine-assisted
S2.s1__CGAAGTTAGGTTCTTG-1	0.149146	Machine-assisted								S2.s1__CGAAGTTAGGTTCTTG-1	0.185763	Machine-assisted
S2.s1__CGAAGTTTCTTGAGCA-1	0.296662	Machine-assisted								S2.s1__CGAAGTTTCTTGAGCA-1	0.370162	Machine-assisted
S2.s1__CGAATTGCACGTCTCT-1	0.291595	Machine-assisted								S2.s1__CGAATTGCACGTCTCT-1	0.182412	Machine-assisted
S2.s1__CGACAGCTCAGCAGAG-1	-2.31758e-06	Machine-assisted								S2.s1__CGACAGCTCAGCAGAG-1	-2.32e-06	Machine-assisted
S2.s1__CGAGAAGTCGTAACTG-1	1.06035e-05	Machine-assisted								S2.s1__CGAGAAGTCGTAACTG-1	0.025761	Machine-assisted
S2.s1__CGAGGAAAGAACAGGA-1	0.189862	Machine-assisted								S2.s1__CGAGGAAAGAACAGGA-1	0.236662	Machine-assisted
S2.s1__CGAGGAACAATCACGT-1	0.155932	Machine-assisted								S2.s1__CGAGGAACAATCACGT-1	0.194248	Machine-assisted
S2.s1__CGAGGCTTCCGACGGT-1	7.96324e-06	Machine-assisted								S2.s1__CGAGGCTTCCGACGGT-1	7.96e-06	Machine-assisted
S2.s1__CGAGTTATCGAATGCT-1	0.0569411	Machine-assisted								S2.s1__CGAGTTATCGAATGCT-1	7.79e-06	Machine-assisted
S2.s1__CGATCGGCATAGAATG-1	0.447341	Machine-assisted								S2.s1__CGATCGGCATAGAATG-1	0.357508	Machine-assisted
S2.s1__CGATCGGGTCAACCAT-1	0.190067	Machine-assisted								S2.s1__CGATCGGGTCAACCAT-1	0.236917	Machine-assisted
S2.s1__CGATCGGTCTGATTCT-1	0.198208	Machine-assisted								S2.s1__CGATCGGTCTGATTCT-1	0.247091	Machine-assisted
S2.s1__CGATGCGAGTGAGGTC-1	2.85993e-06	Machine-assisted								S2.s1__CGATGCGAGTGAGGTC-1	2.86e-06	Machine-assisted
S2.s1__CGATGGCAGAGGGTGG-1	0.288527	Machine-assisted								S2.s1__CGATGGCAGAGGGTGG-1	0.359994	Machine-assisted
S2.s1__CGCAGGTAGTGAGGTC-1	1.80438e-05	Machine-assisted								S2.s1__CGCAGGTAGTGAGGTC-1	1.8e-05	Machine-assisted
S2.s1__CGCAGGTGTACCCAGC-1	-1.86301e-05	Machine-assisted								S2.s1__CGCAGGTGTACCCAGC-1	-1.86e-05	Machine-assisted
S2.s1__CGCATAACAAGACGGT-1	0.280675	Machine-assisted								S2.s1__CGCATAACAAGACGGT-1	0.151342	Machine-assisted
S2.s1__CGCATAACATTGCTTT-1	0.18927	Machine-assisted								S2.s1__CGCATAACATTGCTTT-1	0.23592	Machine-assisted
S2.s1__CGCATGGAGTTGCGAG-1	0.124667	Machine-assisted								S2.s1__CGCATGGAGTTGCGAG-1	0.155167	Machine-assisted
S2.s1__CGCCAGATCCGAGATT-1	0.127461	Machine-assisted								S2.s1__CGCCAGATCCGAGATT-1	0.158661	Machine-assisted
S2.s1__CGCGTGAAGTAGCCAG-1	0.200664	Machine-assisted								S2.s1__CGCGTGAAGTAGCCAG-1	0.250164	Machine-assisted
S2.s1__CGGAATTAGAACGCGT-1	1.80567e-05	Machine-assisted								S2.s1__CGGAATTAGAACGCGT-1	1.81e-05	Machine-assisted
S2.s1__CGGAATTCACATGTTG-1	0.310999	Machine-assisted								S2.s1__CGGAATTCACATGTTG-1	0.244582	Machine-assisted
S2.s1__CGGAATTCATGGCACC-1	-3.84487e-06	Machine-assisted								S2.s1__CGGAATTCATGGCACC-1	-3.84e-06	Machine-assisted
S2.s1__CGGAATTGTTCGAAGG-1	0.0242579	Machine-assisted								S2.s1__CGGAATTGTTCGAAGG-1	-8.78e-06	Machine-assisted
S2.s1__CGGACACAGACTAAGT-1	0.190262	Machine-assisted								S2.s1__CGGACACAGACTAAGT-1	-4.96e-06	Machine-assisted
S2.s1__CGGAGAAAGAGCTGCA-1	0.190532	Machine-assisted								S2.s1__CGGAGAAAGAGCTGCA-1	0.237499	Machine-assisted
S2.s1__CGGCAGTCAACGGGTA-1	-1.35772e-05	Machine-assisted								S2.s1__CGGCAGTCAACGGGTA-1	-1.36e-05	Machine-assisted
S2.s1__CGGGACTAGAATCCCT-1	0.282611	Machine-assisted								S2.s1__CGGGACTAGAATCCCT-1	0.352595	Machine-assisted
S2.s1__CGGGTGTAGAACTTCC-1	0.284734	Machine-assisted								S2.s1__CGGGTGTAGAACTTCC-1	0.155334	Machine-assisted
S2.s1__CGGGTGTAGTCATGGG-1	1.46502e-05	Machine-assisted								S2.s1__CGGGTGTAGTCATGGG-1	1.47e-05	Machine-assisted
S2.s1__CGGGTGTCAATACCTG-1	9.90436e-06	Machine-assisted								S2.s1__CGGGTGTCAATACCTG-1	9.9e-06	Machine-assisted
S2.s1__CGGGTGTGTATGTCAC-1	0.131081	Machine-assisted								S2.s1__CGGGTGTGTATGTCAC-1	0.163181	Machine-assisted
S2.s1__CGGGTGTGTTCGGCGT-1	-1.3359e-05	Machine-assisted								S2.s1__CGGGTGTGTTCGGCGT-1	-1.34e-05	Machine-assisted
S2.s1__CGTAATGAGGATACAT-1	0.313072	Machine-assisted								S2.s1__CGTAATGAGGATACAT-1	0.250172	Machine-assisted
S2.s1__CGTAGTATCGGCATCG-1	0.280196	Machine-assisted								S2.s1__CGTAGTATCGGCATCG-1	0.34958	Machine-assisted
S2.s1__CGTCAAACAGGCATTT-1	0.345533	Machine-assisted								S2.s1__CGTCAAACAGGCATTT-1	0.43125	Machine-assisted
S2.s1__CGTCCATCAGGCTATT-1	-5.99477e-06	Machine-assisted								S2.s1__CGTCCATCAGGCTATT-1	-5.99e-06	Machine-assisted
S2.s1__CGTGCTTAGTATCCTG-1	0.147269	Machine-assisted								S2.s1__CGTGCTTAGTATCCTG-1	2.15e-06	Machine-assisted
S2.s1__CGTGCTTCAAGATTGA-1	0.122934	Machine-assisted								S2.s1__CGTGCTTCAAGATTGA-1	0.153001	Machine-assisted
S2.s1__CGTGCTTGTAGGTAGC-1	0.126912	Machine-assisted								S2.s1__CGTGCTTGTAGGTAGC-1	0.157979	Machine-assisted
S2.s1__CGTGCTTTCTCGCGTT-1	0.171142	Machine-assisted								S2.s1__CGTGCTTTCTCGCGTT-1	0.213259	Machine-assisted
S2.s1__CGTTCTGTCATCACAG-1	1.54375e-06	Machine-assisted								S2.s1__CGTTCTGTCATCACAG-1	1.54e-06	Machine-assisted
S2.s1__CTAACCCTCTACAGGT-1	-9.71862e-06	Machine-assisted								S2.s1__CTAACCCTCTACAGGT-1	-9.72e-06	Machine-assisted
S2.s1__CTACATTTCCCGAACG-1	0.123722	Machine-assisted								S2.s1__CTACATTTCCCGAACG-1	0.153989	Machine-assisted
S2.s1__CTACCTGTCTACACAG-1	0.12706	Machine-assisted								S2.s1__CTACCTGTCTACACAG-1	0.15816	Machine-assisted
S2.s1__CTACTATGTACGCTTA-1	-1.58363e-05	Machine-assisted								S2.s1__CTACTATGTACGCTTA-1	-1.58e-05	Machine-assisted
S2.s1__CTACTATGTAGCTCGC-1	1.37766e-06	Machine-assisted								S2.s1__CTACTATGTAGCTCGC-1	1.38e-06	Machine-assisted
S2.s1__CTACTATTCACTACGA-1	1.50234e-05	Machine-assisted								S2.s1__CTACTATTCACTACGA-1	1.5e-05	Machine-assisted
S2.s1__CTAGACATCTTCGGAA-1	1.92882e-06	Machine-assisted								S2.s1__CTAGACATCTTCGGAA-1	1.93e-06	Machine-assisted
S2.s1__CTAGGTAGTCCGATCG-1	0.354205	Machine-assisted								S2.s1__CTAGGTAGTCCGATCG-1	0.315755	Machine-assisted
S2.s1__CTATAGGAGCTGGAGT-1	0.120452	Machine-assisted								S2.s1__CTATAGGAGCTGGAGT-1	0.149902	Machine-assisted
S2.s1__CTATAGGCAGAGCTAG-1	0.126785	Machine-assisted								S2.s1__CTATAGGCAGAGCTAG-1	0.157818	Machine-assisted
S2.s1__CTATCCGAGTAGCAAT-1	-8.96433e-06	Machine-assisted								S2.s1__CTATCCGAGTAGCAAT-1	-8.96e-06	Machine-assisted
S2.s1__CTATCTAGTCCTATAG-1	0.102341	Machine-assisted								S2.s1__CTATCTAGTCCTATAG-1	0.127257	Machine-assisted
S2.s1__CTCAACCAGTCGAAAT-1	-8.84502e-06	Machine-assisted								S2.s1__CTCAACCAGTCGAAAT-1	-8.85e-06	Machine-assisted
S2.s1__CTCACTGCAAAGGCGT-1	5.58599e-06	Machine-assisted								S2.s1__CTCACTGCAAAGGCGT-1	5.59e-06	Machine-assisted
S2.s1__CTCAGAATCCATTTCA-1	0.199464	Machine-assisted								S2.s1__CTCAGAATCCATTTCA-1	0.248664	Machine-assisted
S2.s1__CTCAGGGAGGCGTTAG-1	0.125271	Machine-assisted								S2.s1__CTCAGGGAGGCGTTAG-1	0.155921	Machine-assisted
S2.s1__CTCAGTCCAATTGCCA-1	0.0999229	Machine-assisted								S2.s1__CTCAGTCCAATTGCCA-1	0.12424	Machine-assisted
S2.s1__CTCATCGAGATGGCGT-1	0.309324	Machine-assisted								S2.s1__CTCATCGAGATGGCGT-1	0.193491	Machine-assisted
S2.s1__CTCATCGGTCTGATCA-1	-1.04161e-06	Machine-assisted								S2.s1__CTCATCGGTCTGATCA-1	-1.04e-06	Machine-assisted
S2.s1__CTCATGCGTTGCCAAT-1	0.278398	Machine-assisted								S2.s1__CTCATGCGTTGCCAAT-1	0.347331	Machine-assisted
S2.s1__CTCATTAAGACTGAGC-1	0.553915	Machine-assisted								S2.s1__CTCATTAAGACTGAGC-1	0.494399	Machine-assisted
S2.s1__CTCCATGAGTTCACTG-1	0.125739	Machine-assisted								S2.s1__CTCCATGAGTTCACTG-1	0.156505	Machine-assisted
S2.s1__CTCCATGCAGGCATGA-1	-1.9497e-05	Machine-assisted								S2.s1__CTCCATGCAGGCATGA-1	-1.95e-05	Machine-assisted
S2.s1__CTCCATGGTAGCTGTT-1	0.275796	Machine-assisted								S2.s1__CTCCATGGTAGCTGTT-1	0.147996	Machine-assisted
S2.s1__CTCCCAAAGAAGTGTT-1	5.51297e-07	Machine-assisted								S2.s1__CTCCCAAAGAAGTGTT-1	5.51e-07	Machine-assisted
S2.s1__CTCCGATCAAATACGA-1	0.12626	Machine-assisted								S2.s1__CTCCGATCAAATACGA-1	0.15716	Machine-assisted
S2.s1__CTCCTCCCAAAGGCAC-1	0.191586	Machine-assisted								S2.s1__CTCCTCCCAAAGGCAC-1	0.238819	Machine-assisted
S2.s1__CTCGAGGCAACCAACT-1	-3.98824e-06	Machine-assisted								S2.s1__CTCGAGGCAACCAACT-1	-3.99e-06	Machine-assisted
S2.s1__CTCGAGGTCCCTCTAG-1	0.109799	Machine-assisted								S2.s1__CTCGAGGTCCCTCTAG-1	0.136582	Machine-assisted
S2.s1__CTCTCAGCACTAGGTT-1	0.0101908	Machine-assisted								S2.s1__CTCTCAGCACTAGGTT-1	-9.24e-06	Machine-assisted
S2.s1__CTCTCAGCAGACGCTC-1	-1.35724e-05	Machine-assisted								S2.s1__CTCTCAGCAGACGCTC-1	-1.36e-05	Machine-assisted
S2.s1__CTCTCGAAGCATCAAA-1	-1.1946e-05	Machine-assisted								S2.s1__CTCTCGAAGCATCAAA-1	-1.19e-05	Machine-assisted
S2.s1__CTCTCGAAGTTCATGC-1	0.199661	Machine-assisted								S2.s1__CTCTCGAAGTTCATGC-1	0.248911	Machine-assisted
S2.s1__CTCTCGAGTAGGGTAC-1	-4.52627e-06	Machine-assisted								S2.s1__CTCTCGAGTAGGGTAC-1	-4.53e-06	Machine-assisted
S2.s1__CTCTGGTAGCACCGTC-1	0.102414	Machine-assisted								S2.s1__CTCTGGTAGCACCGTC-1	0.253681	Machine-assisted
S2.s1__CTCTGGTAGGAGGTTC-1	0.128387	Machine-assisted								S2.s1__CTCTGGTAGGAGGTTC-1	0.15982	Machine-assisted
S2.s1__CTGAATGGTGACTCGC-1	0.129004	Machine-assisted								S2.s1__CTGAATGGTGACTCGC-1	0.160587	Machine-assisted
S2.s1__CTGAGCGAGACTCATC-1	0.0244625	Machine-assisted								S2.s1__CTGAGCGAGACTCATC-1	0.029912	Machine-assisted
S2.s1__CTGAGCGAGTACGTCT-1	0.125601	Machine-assisted								S2.s1__CTGAGCGAGTACGTCT-1	0.156334	Machine-assisted
S2.s1__CTGAGGCTCGCACGGT-1	-6.63585e-06	Machine-assisted								S2.s1__CTGAGGCTCGCACGGT-1	-6.64e-06	Machine-assisted
S2.s1__CTGATCCGTTGCTTGA-1	8.02827e-06	Machine-assisted								S2.s1__CTGATCCGTTGCTTGA-1	8.03e-06	Machine-assisted
S2.s1__CTGCAGGGTCGCTGCA-1	0.28225	Machine-assisted								S2.s1__CTGCAGGGTCGCTGCA-1	0.15315	Machine-assisted
S2.s1__CTGCATCGTGATATAG-1	0.122868	Machine-assisted								S2.s1__CTGCATCGTGATATAG-1	0.152918	Machine-assisted
S2.s1__CTGCCATAGACATAGT-1	0.283	Machine-assisted								S2.s1__CTGCCATAGACATAGT-1	0.353084	Machine-assisted
S2.s1__CTGCCATGTTGCTCCT-1	0.110544	Machine-assisted								S2.s1__CTGCCATGTTGCTCCT-1	1.06e-05	Machine-assisted
S2.s1__CTGCGAGAGCAAACAT-1	0.337731	Machine-assisted								S2.s1__CTGCGAGAGCAAACAT-1	0.606248	Machine-assisted
S2.s1__CTGCGAGTCGAGGCAA-1	4.96596e-06	Machine-assisted								S2.s1__CTGCGAGTCGAGGCAA-1	4.97e-06	Machine-assisted
S2.s1__CTGGCAGAGAGCAGTC-1	3.99634e-06	Machine-assisted								S2.s1__CTGGCAGAGAGCAGTC-1	4e-06	Machine-assisted
S2.s1__CTGGCAGCATGCAGGA-1	0.12066	Machine-assisted								S2.s1__CTGGCAGCATGCAGGA-1	0.15016	Machine-assisted
S2.s1__CTGGCAGTCGCTAATG-1	0.127266	Machine-assisted								S2.s1__CTGGCAGTCGCTAATG-1	0.158416	Machine-assisted
S2.s1__CTGGTCTTCCTGGCTT-1	-1.33621e-06	Machine-assisted								S2.s1__CTGGTCTTCCTGGCTT-1	-1.34e-06	Machine-assisted
S2.s1__CTGTAGAGTTTGGAAA-1	0.507478	Machine-assisted								S2.s1__CTGTAGAGTTTGGAAA-1	0.633678	Machine-assisted
S2.s1__CTGTATTAGCCGATAG-1	2.39221e-06	Machine-assisted								S2.s1__CTGTATTAGCCGATAG-1	2.39e-06	Machine-assisted
S2.s1__CTGTCGTCACGTCTCT-1	0.107136	Machine-assisted								S2.s1__CTGTCGTCACGTCTCT-1	0.133253	Machine-assisted
S2.s1__CTGTCGTTCCGAGTGC-1	0.0728234	Machine-assisted								S2.s1__CTGTCGTTCCGAGTGC-1	0.04569	Machine-assisted
S2.s1__CTGTCGTTCGGAACTT-1	0.554937	Machine-assisted								S2.s1__CTGTCGTTCGGAACTT-1	0.448504	Machine-assisted
S2.s1__CTGTGAAGTGACGCCT-1	3.62481e-06	Machine-assisted								S2.s1__CTGTGAAGTGACGCCT-1	3.62e-06	Machine-assisted
S2.s1__CTTACCGAGTGAGTTA-1	0.287072	Machine-assisted								S2.s1__CTTACCGAGTGAGTTA-1	0.358172	Machine-assisted
S2.s1__CTTACCGCACACACGC-1	0.154749	Machine-assisted								S2.s1__CTTACCGCACACACGC-1	1.55e-05	Machine-assisted
S2.s1__CTTACCGCATAGATCC-1	9.61488e-06	Machine-assisted								S2.s1__CTTACCGCATAGATCC-1	9.61e-06	Machine-assisted
S2.s1__CTTCAATCATGAAGCG-1	0.14887	Machine-assisted								S2.s1__CTTCAATCATGAAGCG-1	3.38e-06	Machine-assisted
S2.s1__CTTCCGAAGCCTTTCC-1	0.187861	Machine-assisted								S2.s1__CTTCCGAAGCCTTTCC-1	0.234161	Machine-assisted
S2.s1__CTTCCTTGTAGAGCTG-1	0.123537	Machine-assisted								S2.s1__CTTCCTTGTAGAGCTG-1	0.153754	Machine-assisted
S2.s1__CTTCGGTAGGTCCAGA-1	0.191268	Machine-assisted								S2.s1__CTTCGGTAGGTCCAGA-1	0.238418	Machine-assisted
S2.s1__CTTCTAAAGTTCAACC-1	0.154848	Machine-assisted								S2.s1__CTTCTAAAGTTCAACC-1	-1.84e-05	Machine-assisted
S2.s1__CTTCTAACACTCGATA-1	-1.54103e-05	Machine-assisted								S2.s1__CTTCTAACACTCGATA-1	0.134651	Machine-assisted
S2.s1__CTTCTCTTCTAGCAAC-1	0.299849	Machine-assisted								S2.s1__CTTCTCTTCTAGCAAC-1	0.233732	Machine-assisted
S2.s1__GAAACCTTCGGAGTAG-1	0.122214	Machine-assisted								S2.s1__GAAACCTTCGGAGTAG-1	0.152097	Machine-assisted
S2.s1__GAAATGAGTTCGATTG-1	6.18338e-06	Machine-assisted								S2.s1__GAAATGAGTTCGATTG-1	6.18e-06	Machine-assisted
S2.s1__GAAATGATCCGATGTA-1	0.439976	Machine-assisted								S2.s1__GAAATGATCCGATGTA-1	0.351893	Machine-assisted
S2.s1__GAACACTCATACGCAT-1	0.147071	Machine-assisted								S2.s1__GAACACTCATACGCAT-1	0.183171	Machine-assisted
S2.s1__GAAGCGAAGTACAGCG-1	0.125001	Machine-assisted								S2.s1__GAAGCGAAGTACAGCG-1	0.155584	Machine-assisted
S2.s1__GAAGCGACATGACCCG-1	0.147597	Machine-assisted								S2.s1__GAAGCGACATGACCCG-1	0.183831	Machine-assisted
S2.s1__GAAGCGAGTGTGTTTG-1	0.314593	Machine-assisted								S2.s1__GAAGCGAGTGTGTTTG-1	0.392576	Machine-assisted
S2.s1__GAATAGAAGTGACACG-1	0.200921	Machine-assisted								S2.s1__GAATAGAAGTGACACG-1	0.250487	Machine-assisted
S2.s1__GAATAGACACGAGAAC-1	8.62628e-06	Machine-assisted								S2.s1__GAATAGACACGAGAAC-1	8.63e-06	Machine-assisted
S2.s1__GAATAGATCCGATAAC-1	-5.76935e-06	Machine-assisted								S2.s1__GAATAGATCCGATAAC-1	-5.77e-06	Machine-assisted
S2.s1__GAATCGTAGTGGATTA-1	0.195399	Machine-assisted								S2.s1__GAATCGTAGTGGATTA-1	0.243582	Machine-assisted
S2.s1__GACACGCCACAGACGA-1	0.127873	Machine-assisted								S2.s1__GACACGCCACAGACGA-1	0.159173	Machine-assisted
S2.s1__GACCCAGGTGTTGCCG-1	5.35e-06	Machine-assisted								S2.s1__GACCCAGGTGTTGCCG-1	5.35e-06	Machine-assisted
S2.s1__GACCCTTGTGACAACG-1	0.104663	Machine-assisted								S2.s1__GACCCTTGTGACAACG-1	-3.93e-06	Machine-assisted
S2.s1__GACCGTGAGTTGTCGT-1	0.199595	Machine-assisted								S2.s1__GACCGTGAGTTGTCGT-1	0.248828	Machine-assisted
S2.s1__GACCGTGCAAGCGAAC-1	2.59451e-06	Machine-assisted								S2.s1__GACCGTGCAAGCGAAC-1	2.59e-06	Machine-assisted
S2.s1__GACCTTCGTGGGCTTC-1	0.199588	Machine-assisted								S2.s1__GACCTTCGTGGGCTTC-1	0.248822	Machine-assisted
S2.s1__GACCTTCTCGGTTCAA-1	0.200803	Machine-assisted								S2.s1__GACCTTCTCGGTTCAA-1	0.250336	Machine-assisted
[truncated: 1,225 more rows]

## Sheet: Homeostatic Oligodendrocyte
	HM_OL_UCell	ident
10x.s1__AAACCCACATAGACTC-1	0.0901652	Column-based
10x.s1__AAACCCATCCGCACGA-1	0.0699944	Column-based
10x.s1__AAACGAACACTCTAGA-1	0.0748824	Column-based
10x.s1__AAACGCTCACTCTAGA-1	0.259249	Column-based
10x.s1__AAACGCTTCATTGGTG-1	0.0723071	Column-based
10x.s1__AAAGAACGTGAAGCTG-1	0.249787	Column-based
10x.s1__AAAGGATCACGCAGTC-1	0.188561	Column-based
10x.s1__AAAGGATTCATCACAG-1	0.162635	Column-based
10x.s1__AAAGGGCAGTACTGTC-1	0.0780808	Column-based
10x.s1__AAAGGGCCAGGCGAAT-1	0.164757	Column-based
10x.s1__AAAGGTAAGCGACAGT-1	0.160831	Column-based
10x.s1__AAAGGTAAGGACTATA-1	0.360538	Column-based
10x.s1__AAAGGTACAACTCCCT-1	-1.39e-05	Column-based
10x.s1__AAAGTCCAGTCTGGTT-1	0.292997	Column-based
10x.s1__AAAGTCCCAGGCAATG-1	-1.33e-06	Column-based
10x.s1__AAAGTCCCATAGATCC-1	0.190309	Column-based
10x.s1__AAAGTGAAGGTTCATC-1	0.0763608	Column-based
10x.s1__AAAGTGACACCTGCGA-1	0.180731	Column-based
10x.s1__AAAGTGATCGAGAGAC-1	-2.44e-05	Column-based
10x.s1__AAATGGAAGTTTCGGT-1	0.288498	Column-based
10x.s1__AAATGGACATAATCCG-1	0.166876	Column-based
10x.s1__AAATGGATCTGATTCT-1	0.2628	Column-based
10x.s1__AACAAAGAGCTGACAG-1	0.149513	Column-based
10x.s1__AACAAAGGTGAGATTA-1	0.159588	Column-based
10x.s1__AACAAAGGTGCGAACA-1	0.0194129	Column-based
10x.s1__AACAACCAGGGTATAT-1	0.159238	Column-based
10x.s1__AACAACCCAATCCTAG-1	0.315634	Column-based
10x.s1__AACAACCCAGCCTACG-1	-1.76e-05	Column-based
10x.s1__AACAACCTCCCGGTAG-1	0.410247	Column-based
10x.s1__AACAAGAAGCCATTCA-1	0.055933	Column-based
10x.s1__AACAAGAGTCCACACG-1	0.161974	Column-based
10x.s1__AACACACAGCAATAGT-1	7.05e-06	Column-based
10x.s1__AACACACAGGTGGTTG-1	0.228616	Column-based
10x.s1__AACACACGTAGGAGTC-1	0.192964	Column-based
10x.s1__AACCAACAGAGCAGCT-1	0.270278	Column-based
10x.s1__AACCAACTCGCCGAAC-1	0.161437	Column-based
10x.s1__AACCACAAGCGACTAG-1	0.294447	Column-based
10x.s1__AACCACACAATACCTG-1	0.288779	Column-based
10x.s1__AACCACACACCCTTAC-1	0.292309	Column-based
10x.s1__AACCATGCACCCTCTA-1	0.227182	Column-based
10x.s1__AACCATGTCGCATAGT-1	0.141154	Column-based
10x.s1__AACCCAACAGAAGTTA-1	0.222754	Column-based
10x.s1__AACCCAATCCTGATAG-1	0.231947	Column-based
10x.s1__AACCTGAGTGCGTGCT-1	0.232508	Column-based
10x.s1__AACCTTTCAACGGTAG-1	0.13635	Column-based
10x.s1__AACCTTTGTAATCAGA-1	0.310398	Column-based
10x.s1__AACCTTTTCAACCTCC-1	0.466356	Column-based
10x.s1__AACCTTTTCAGCAGAG-1	0.234045	Column-based
10x.s1__AACCTTTTCCTGGGAC-1	0.231511	Column-based
10x.s1__AACGAAACACTTGTGA-1	0.227613	Column-based
10x.s1__AACGAAACAGAAATCA-1	0.292518	Column-based
10x.s1__AACGGGAAGACGATAT-1	0.12781	Column-based
10x.s1__AACGGGACAATAGTCC-1	0.276258	Column-based
10x.s1__AACGGGACATGTTACG-1	0.0711882	Column-based
10x.s1__AACGTCACAAGTTTGC-1	0.0715464	Column-based
10x.s1__AACGTCAGTAGGCTCC-1	0.0323664	Column-based
10x.s1__AACGTCAGTTATCTGG-1	0.22034	Column-based
10x.s1__AAGAACAAGGGTAGCT-1	0.226971	Column-based
10x.s1__AAGAACAGTCCGAAAG-1	0.292667	Column-based
10x.s1__AAGAACATCACGACTA-1	0.013518	Column-based
10x.s1__AAGACAACACCTGTCT-1	0.495208	Column-based
10x.s1__AAGACAAGTCTAACGT-1	0.261881	Column-based
10x.s1__AAGACTCTCGTTGTTT-1	0.251279	Column-based
10x.s1__AAGATAGGTGTCACAT-1	0.420802	Column-based
10x.s1__AAGCATCCACTGCTTC-1	0.474902	Column-based
10x.s1__AAGCATCTCTTAATCC-1	0.155922	Column-based
10x.s1__AAGCGAGAGGGCCCTT-1	0.233125	Column-based
10x.s1__AAGCGAGCAAGCGGAT-1	0.280192	Column-based
10x.s1__AAGCGAGCATGCACTA-1	0.0538274	Column-based
10x.s1__AAGCGAGGTGCCTTCT-1	0.147098	Column-based
10x.s1__AAGCGTTAGAGCCGAT-1	0.228262	Column-based
10x.s1__AAGCGTTCAGCCATTA-1	0.227969	Column-based
10x.s1__AAGCGTTGTAGGAGTC-1	0.199976	Column-based
10x.s1__AAGCGTTGTGTTTACG-1	0.236748	Column-based
10x.s1__AAGGAATGTTCCAGGC-1	0.200419	Column-based
10x.s1__AAGGTAAAGTACAGAT-1	0.190309	Column-based
10x.s1__AAGTACCCACTGTGTA-1	0.157341	Column-based
10x.s1__AAGTACCCATTGAAAG-1	0.129338	Column-based
10x.s1__AAGTACCGTCACCTTC-1	0.272446	Column-based
10x.s1__AAGTACCTCGGATACT-1	0.0938981	Column-based
10x.s1__AAGTCGTTCGGCTGGT-1	0.227348	Column-based
10x.s1__AAGTGAAAGAACGCGT-1	0.446063	Column-based
10x.s1__AAGTGAACACTTGGGC-1	0.421819	Column-based
10x.s1__AAGTGAAGTACCTTCC-1	-1.21e-06	Column-based
10x.s1__AAGTGAATCTGGGATT-1	0.2882	Column-based
10x.s1__AAGTTCGGTCATAGTC-1	0.0732788	Column-based
10x.s1__AAGTTCGGTGGACTAG-1	0.0917857	Column-based
10x.s1__AATAGAGAGAACGCGT-1	-1.83e-06	Column-based
10x.s1__AATAGAGCAACCGGAA-1	0.300858	Column-based
10x.s1__AATAGAGCAGTAGAGC-1	0.448432	Column-based
10x.s1__AATAGAGGTCTCTCTG-1	0.185984	Column-based
10x.s1__AATCACGCACAAGTGG-1	0.201874	Column-based
10x.s1__AATCACGCACCCTATC-1	0.283491	Column-based
10x.s1__AATCGACAGAACCCGA-1	0.260802	Column-based
10x.s1__AATCGACAGGGAGGAC-1	0.22314	Column-based
10x.s1__AATCGACAGGGCAGGA-1	0.386052	Column-based
10x.s1__AATCGACCACATTCTT-1	0.140898	Column-based
10x.s1__AATCGACTCCATACTT-1	0.232591	Column-based
10x.s1__AATCGTGAGATGTTCC-1	0.0493038	Column-based
10x.s1__AATCGTGCAACGTATC-1	0.218522	Column-based
10x.s1__AATCGTGGTATTTCTC-1	0.0865878	Column-based
10x.s1__AATGAAGTCCCTTGGT-1	0.294889	Column-based
10x.s1__AATGACCAGTGCACTT-1	0.357354	Column-based
10x.s1__AATGCCAAGTGAACAT-1	0.0526852	Column-based
10x.s1__AATGCCATCTCGCCTA-1	0.275751	Column-based
10x.s1__AATGGAAAGCGTGAGT-1	0.182607	Column-based
10x.s1__AATGGAACATGCGGTC-1	0.0693594	Column-based
10x.s1__AATGGAATCCTGCTAC-1	0.0693624	Column-based
10x.s1__AATGGCTCAGTTTCGA-1	0.394396	Column-based
10x.s1__AATGGCTGTTGAGTCT-1	0.343395	Column-based
10x.s1__AATGGCTTCACCGGTG-1	0.336394	Column-based
10x.s1__AATGGCTTCGATGCTA-1	0.311789	Column-based
10x.s1__AATTTCCCATCCGAGC-1	-4.85e-06	Column-based
10x.s1__AATTTCCGTATGTCAC-1	0.356298	Column-based
10x.s1__AATTTCCGTCCCACGA-1	-1.66e-05	Column-based
10x.s1__AATTTCCGTTTGATCG-1	0.106178	Column-based
10x.s1__ACAAAGAAGCTAGCCC-1	0.251662	Column-based
10x.s1__ACAAAGATCTGGGCAC-1	0.429997	Column-based
10x.s1__ACAACCAAGAAGTATC-1	0.365714	Column-based
10x.s1__ACAACCACAACAAAGT-1	0.245365	Column-based
10x.s1__ACAACCACACGTAGTT-1	-1.49e-05	Column-based
10x.s1__ACAACCACATCGCTAA-1	0.15841	Column-based
10x.s1__ACAAGCTAGCTCAGAG-1	0.285183	Column-based
10x.s1__ACAAGCTCAAATGGAT-1	0.382808	Column-based
10x.s1__ACAAGCTCAGATTCGT-1	0.0345454	Column-based
10x.s1__ACAAGCTGTACTCAAC-1	0.052026	Column-based
10x.s1__ACACAGTAGTTAGAAC-1	0.166024	Column-based
10x.s1__ACACAGTCATCATGAC-1	0.0800101	Column-based
10x.s1__ACACAGTGTAGCTGCC-1	0.0179574	Column-based
10x.s1__ACACAGTGTCGTACAT-1	0.220456	Column-based
10x.s1__ACACAGTGTCGTACTA-1	0.2254	Column-based
10x.s1__ACACAGTGTTTAGAGA-1	0.205419	Column-based
10x.s1__ACACCAACATCGTTCC-1	0.298667	Column-based
10x.s1__ACACCAATCCTATTTG-1	0.136435	Column-based
10x.s1__ACACCAATCGTGACTA-1	0.397863	Column-based
10x.s1__ACACGCGCAAATGGAT-1	0.280807	Column-based
10x.s1__ACAGAAACAACTTGGT-1	0.465575	Column-based
10x.s1__ACAGAAACAATGAAAC-1	0.297527	Column-based
10x.s1__ACAGAAACATCCAACA-1	0.0348741	Column-based
10x.s1__ACAGAAAGTTAAGGAT-1	0.118969	Column-based
10x.s1__ACAGCCGCAATTGGTC-1	0.164575	Column-based
10x.s1__ACAGGGATCGGCAGTC-1	0.200143	Column-based
10x.s1__ACAGGGATCGTTGTAG-1	0.160783	Column-based
10x.s1__ACAGGGATCTCCAATT-1	0.206424	Column-based
10x.s1__ACATCCCAGAGTTCGG-1	0.160875	Column-based
10x.s1__ACATCCCTCTTACCAT-1	0.225102	Column-based
10x.s1__ACATCGAAGGCCCACT-1	0.263298	Column-based
10x.s1__ACATCGAGTAGTATAG-1	0.317481	Column-based
10x.s1__ACATCGATCTCCTACG-1	0.211886	Column-based
10x.s1__ACATGCATCCGATCGG-1	0.161262	Column-based
10x.s1__ACATTTCAGCACCCAC-1	0.212575	Column-based
10x.s1__ACATTTCAGCTGGCTC-1	0.320015	Column-based
10x.s1__ACATTTCAGGCGCTTC-1	0.137103	Column-based
10x.s1__ACATTTCGTGGGATTG-1	0.051967	Column-based
10x.s1__ACCAAACCAGCATGCC-1	0.259904	Column-based
10x.s1__ACCAAACGTTTCTATC-1	0.273018	Column-based
10x.s1__ACCAACAAGTCATACC-1	0.143818	Column-based
10x.s1__ACCACAAAGCAGTACG-1	0.205113	Column-based
10x.s1__ACCACAACATCACCAA-1	0.244692	Column-based
10x.s1__ACCACAATCGCCTTGT-1	0.244377	Column-based
10x.s1__ACCATTTAGGTGCGAT-1	0.0970285	Column-based
10x.s1__ACCATTTCACAATGCT-1	0.262686	Column-based
10x.s1__ACCATTTGTCACGTGC-1	0.23179	Column-based
10x.s1__ACCCAAAAGCATCAGG-1	0.0936933	Column-based
10x.s1__ACCCAAACAAGTTCCA-1	0.209339	Column-based
10x.s1__ACCCAAAGTATGAGGC-1	0.265681	Column-based
10x.s1__ACCCAAAGTGACAGGT-1	0.0725961	Column-based
10x.s1__ACCCTCACAACAAGTA-1	0.163611	Column-based
10x.s1__ACCCTCATCTCTTAAC-1	0.225425	Column-based
10x.s1__ACCCTTGAGCTCAGAG-1	8.96e-06	Column-based
10x.s1__ACCCTTGAGCTGACAG-1	-2.3e-06	Column-based
10x.s1__ACCCTTGAGGAAAGGT-1	0.132736	Column-based
10x.s1__ACCCTTGAGTGGACGT-1	0.250346	Column-based
10x.s1__ACCCTTGCACTTGACA-1	0.270441	Column-based
10x.s1__ACCCTTGTCTCCATAT-1	0.043342	Column-based
10x.s1__ACCGTTCAGTGCACCC-1	-1.51e-06	Column-based
10x.s1__ACCGTTCGTTGCTTGA-1	0.0760764	Column-based
10x.s1__ACCGTTCTCGCAGATT-1	0.0542792	Column-based
10x.s1__ACCTACCCAACCGTGC-1	0.130641	Column-based
10x.s1__ACCTACCCACATGACT-1	0.140818	Column-based
10x.s1__ACCTGTCAGCATCTTG-1	0.256092	Column-based
10x.s1__ACCTGTCAGGGCTAAC-1	0.397509	Column-based
10x.s1__ACCTGTCCATACAGGG-1	0.367398	Column-based
10x.s1__ACGATCAAGAGCCATG-1	2.95e-06	Column-based
10x.s1__ACGATCAAGGTAACTA-1	0.222573	Column-based
10x.s1__ACGATCAGTCGATTCA-1	0.368623	Column-based
10x.s1__ACGATCAGTGGTCTGC-1	0.174401	Column-based
10x.s1__ACGATCATCATTATCC-1	0.0971571	Column-based
10x.s1__ACGATGTTCCTATTTG-1	0.225143	Column-based
10x.s1__ACGCACGGTGCTCGTG-1	0.302226	Column-based
10x.s1__ACGCACGGTGGCTACC-1	0.337093	Column-based
10x.s1__ACGCACGGTTTGGGTT-1	0.3003	Column-based
10x.s1__ACGGAAGAGTCTGGTT-1	2.53e-06	Column-based
10x.s1__ACGGAAGGTAACCCTA-1	0.293139	Column-based
10x.s1__ACGGAAGTCAGTCCGG-1	0.165021	Column-based
10x.s1__ACGGTCGGTTGCCGCA-1	1.09e-05	Column-based
10x.s1__ACGGTCGTCCTAGCCT-1	0.0559434	Column-based
10x.s1__ACGGTTACATCGCTCT-1	0.0307331	Column-based
10x.s1__ACGGTTAGTTAATGAG-1	0.356958	Column-based
10x.s1__ACGGTTAGTTATCTGG-1	0.0684558	Column-based
10x.s1__ACGGTTATCGATAACC-1	0.291374	Column-based
10x.s1__ACGTAACCAGCCGTCA-1	0.317761	Column-based
10x.s1__ACGTAACCAGGTGTTT-1	0.267678	Column-based
10x.s1__ACGTAACCATACACCA-1	2.06e-05	Column-based
10x.s1__ACGTAACTCCGCTGTT-1	0.0716226	Column-based
10x.s1__ACGTACACAACTTGCA-1	0.380958	Column-based
10x.s1__ACGTAGTGTGAATGAT-1	0.194872	Column-based
10x.s1__ACGTAGTTCGTCTAAG-1	-1.05e-05	Column-based
10x.s1__ACGTCCTGTTAAAGTG-1	-6.46e-06	Column-based
10x.s1__ACGTTCCAGTATGACA-1	0.143998	Column-based
10x.s1__ACGTTCCGTGAGGATC-1	0.326927	Column-based
10x.s1__ACGTTCCGTGCATGAG-1	0.317566	Column-based
10x.s1__ACTACGAAGGGCCTCT-1	0.405637	Column-based
10x.s1__ACTACGACATGGCCAC-1	0.0903325	Column-based
10x.s1__ACTATCTCAACGACAG-1	0.332399	Column-based
10x.s1__ACTATGGCATAAGCAA-1	3.74e-07	Column-based
10x.s1__ACTATTCAGTTGGCGA-1	0.40009	Column-based
10x.s1__ACTATTCCAACTCGAT-1	0.319772	Column-based
10x.s1__ACTCCCAAGTGAATAC-1	0.0780584	Column-based
10x.s1__ACTCTCGCAAGCAATA-1	0.243502	Column-based
10x.s1__ACTCTCGGTAATCAAG-1	0.228337	Column-based
10x.s1__ACTGATGGTCTGTGGC-1	0.310209	Column-based
10x.s1__ACTGCAACAGTTGAAA-1	0.313995	Column-based
10x.s1__ACTGCAAGTTCTTGCC-1	0.115232	Column-based
10x.s1__ACTGCAATCGACATCA-1	0.24761	Column-based
10x.s1__ACTGTGAAGCAATTCC-1	0.274968	Column-based
10x.s1__ACTTAGGAGCCAAGCA-1	0.129702	Column-based
10x.s1__ACTTATCCACTATCGA-1	0.292907	Column-based
10x.s1__ACTTCCGCAGACACCC-1	0.466024	Column-based
10x.s1__ACTTCCGGTGTAAATG-1	0.229285	Column-based
10x.s1__ACTTCCGTCGAGGCAA-1	-2.72e-06	Column-based
10x.s1__ACTTCGCCACGCCACA-1	0.153282	Column-based
10x.s1__ACTTCGCGTCCTTGTC-1	0.145806	Column-based
10x.s1__ACTTCGCGTTCGTGCG-1	0.383601	Column-based
10x.s1__ACTTCGCTCGCAAGAG-1	-2.69e-06	Column-based
10x.s1__ACTTTCACAATTGGTC-1	-3.91e-06	Column-based
10x.s1__ACTTTCACATAAGATG-1	0.237013	Column-based
10x.s1__ACTTTCATCTTCCTAA-1	0.0510604	Column-based
10x.s1__ACTTTGTCACCATAAC-1	0.342609	Column-based
10x.s1__AGAACAAAGCCTATTG-1	0.0930512	Column-based
10x.s1__AGAACAAAGCGAGTCA-1	0.311265	Column-based
10x.s1__AGAACAACACTTGACA-1	0.314161	Column-based
10x.s1__AGAACAATCTCGGCTT-1	1.26e-05	Column-based
10x.s1__AGAACAATCTTCTTCC-1	0.069164	Column-based
10x.s1__AGAACCTGTTCACCGG-1	0.30532	Column-based
10x.s1__AGAAGTAAGCTGGCCT-1	0.0775053	Column-based
10x.s1__AGAAGTAAGTTAACAG-1	0.0691314	Column-based
10x.s1__AGAAGTACAGTGCGCT-1	0.17606	Column-based
10x.s1__AGAAGTATCTAGATCG-1	7.04e-06	Column-based
10x.s1__AGACAAACAATATCCG-1	0.160475	Column-based
10x.s1__AGACAAAGTCTCTCAC-1	0.468141	Column-based
10x.s1__AGACAAAGTGCATGTT-1	0.23394	Column-based
10x.s1__AGACAAATCCGCAACG-1	0.134897	Column-based
10x.s1__AGACAAATCGAGTCTA-1	0.229275	Column-based
10x.s1__AGACACTAGGAACGTC-1	0.290286	Column-based
10x.s1__AGACACTCACAGACGA-1	0.0538684	Column-based
10x.s1__AGACACTTCACCCATC-1	0.15869	Column-based
10x.s1__AGACAGGAGTAAACTG-1	0.315394	Column-based
10x.s1__AGACAGGAGTCCCGGT-1	0.308717	Column-based
10x.s1__AGACAGGCACTCCCTA-1	0.0752083	Column-based
10x.s1__AGACAGGCAGAAACCG-1	0.0921905	Column-based
10x.s1__AGACAGGTCATGCCAA-1	0.387707	Column-based
10x.s1__AGACCATAGGCAGTCA-1	0.185519	Column-based
10x.s1__AGACCATCAAACGGCA-1	0.158588	Column-based
10x.s1__AGACCATCACTGCGAC-1	0.285151	Column-based
10x.s1__AGACCATGTGGCATCC-1	0.226314	Column-based
10x.s1__AGACCATTCAGAGTTC-1	0.270008	Column-based
10x.s1__AGACCCGGTAGCCAGA-1	0.069392	Column-based
10x.s1__AGACCCGGTAGTCTGT-1	0.303003	Column-based
10x.s1__AGACTCAAGACGCCCT-1	0.183182	Column-based
10x.s1__AGAGAATAGTGCGTCC-1	0.161066	Column-based
10x.s1__AGAGAATCACTCCGGA-1	4.58e-07	Column-based
10x.s1__AGAGAATCATAGATCC-1	0.0714258	Column-based
10x.s1__AGAGAATTCGAACCAT-1	0.106126	Column-based
10x.s1__AGAGAGCAGAATAACC-1	0.319996	Column-based
10x.s1__AGAGAGCGTAAGTAGT-1	0.163801	Column-based
10x.s1__AGAGAGCTCCGACGGT-1	0.206065	Column-based
10x.s1__AGAGCAGAGAGAGCCT-1	0.126685	Column-based
10x.s1__AGAGCAGAGAGAGGTA-1	0.30462	Column-based
10x.s1__AGAGCAGCATACATCG-1	0.248285	Column-based
10x.s1__AGAGCAGGTGTGTGTT-1	0.165402	Column-based
10x.s1__AGAGCCCTCGACCTAA-1	0.135923	Column-based
10x.s1__AGATAGACAAAGAGTT-1	0.172964	Column-based
10x.s1__AGATAGAGTTACCCAA-1	0.230037	Column-based
10x.s1__AGATAGATCTATGTGG-1	0.316303	Column-based
10x.s1__AGATCGTCAACCGTAT-1	0.377397	Column-based
10x.s1__AGATCGTCAATGCTCA-1	0.317206	Column-based
10x.s1__AGATCGTCAGTCTCTC-1	0.178113	Column-based
10x.s1__AGATCGTTCCGCAGTG-1	0.249888	Column-based
10x.s1__AGATGAAAGAGATCGC-1	2.74e-06	Column-based
10x.s1__AGATGAACAGAAGTGC-1	0.230114	Column-based
10x.s1__AGATGAAGTCACTTAG-1	0.157489	Column-based
10x.s1__AGATGCTAGGTGCTTT-1	-8.12e-06	Column-based
10x.s1__AGATGCTGTCTCTCCA-1	0.249719	Column-based
10x.s1__AGCCAATCATCTCGTC-1	0.394635	Column-based
10x.s1__AGCCAATTCCGCCTAT-1	0.158329	Column-based
10x.s1__AGCCACGAGGACGGAG-1	0.230695	Column-based
10x.s1__AGCCACGGTCGCCACA-1	0.0397056	Column-based
10x.s1__AGCCAGCAGAGAGGGC-1	0.203819	Column-based
10x.s1__AGCCAGCGTTAGGAGC-1	0.255681	Column-based
10x.s1__AGCGCCACACTTGAGT-1	0.234424	Column-based
10x.s1__AGCGCTGAGTCCCGGT-1	0.220644	Column-based
10x.s1__AGCGCTGCACATACGT-1	0.209788	Column-based
10x.s1__AGCGCTGCACCAGTAT-1	0.227159	Column-based
10x.s1__AGCGCTGCAGGCAATG-1	0.23715	Column-based
10x.s1__AGCGCTGGTCCGTTTC-1	0.301696	Column-based
10x.s1__AGCGCTGGTGTGAGCA-1	0.142671	Column-based
10x.s1__AGCGTATAGTTGTCGT-1	0.223525	Column-based
10x.s1__AGCGTATCAGTGAGCA-1	0.353351	Column-based
10x.s1__AGCTACAAGTCACACT-1	0.25103	Column-based
10x.s1__AGCTACACATTGTGCA-1	0.042575	Column-based
10x.s1__AGCTCAATCGGAGTGA-1	0.243508	Column-based
10x.s1__AGCTCAATCTAGACCA-1	0.125596	Column-based
10x.s1__AGCTTCCCACAGTCAT-1	0.0855088	Column-based
10x.s1__AGCTTCCGTAGCGATG-1	0.233097	Column-based
10x.s1__AGCTTCCTCCATCTAT-1	0.0861474	Column-based
10x.s1__AGCTTCCTCCTTATAC-1	0.281901	Column-based
10x.s1__AGCTTCCTCTAGTACG-1	0.289365	Column-based
10x.s1__AGGAAATTCAAAGACA-1	0.343351	Column-based
10x.s1__AGGAATAGTATGCGTT-1	0.371829	Column-based
10x.s1__AGGACGACAAGCGATG-1	0.178328	Column-based
10x.s1__AGGACTTCAGCAGTGA-1	0.207972	Column-based
10x.s1__AGGACTTGTCTGATAC-1	0.305091	Column-based
10x.s1__AGGAGGTCAACCCTAA-1	0.162061	Column-based
10x.s1__AGGAGGTCACACGTGC-1	0.160745	Column-based
10x.s1__AGGAGGTCACCCAAGC-1	-8.25e-06	Column-based
10x.s1__AGGAGGTGTGTCCACG-1	0.217708	Column-based
10x.s1__AGGAGGTTCTAGTCAG-1	0.154758	Column-based
10x.s1__AGGATAAGTGTGTCGC-1	0.163931	Column-based
10x.s1__AGGATCTAGCTGCCTG-1	0.10503	Column-based
10x.s1__AGGATCTTCAAACTGC-1	0.32225	Column-based
10x.s1__AGGCATTAGCGAGTCA-1	0.0838745	Column-based
10x.s1__AGGCATTAGGGCTAAC-1	0.0715377	Column-based
10x.s1__AGGCATTCACTTCTCG-1	0.231911	Column-based
10x.s1__AGGCCACAGTCCGCCA-1	0.332404	Column-based
10x.s1__AGGCCACCAGAGGCAT-1	0.314666	Column-based
10x.s1__AGGCCACGTCACAGTT-1	0.143077	Column-based
10x.s1__AGGCCACGTGAATGTA-1	0.318593	Column-based
10x.s1__AGGCCACTCACTGAAC-1	0.293265	Column-based
10x.s1__AGGCTGCAGCAAGGAA-1	0.385904	Column-based
10x.s1__AGGCTGCAGGCATCGA-1	0.0483634	Column-based
10x.s1__AGGCTGCAGTGATGGC-1	0.433946	Column-based
10x.s1__AGGCTGCCACAAACGG-1	-4.35e-06	Column-based
10x.s1__AGGCTGCCACAAGTTC-1	0.151625	Column-based
10x.s1__AGGCTGCGTTAGAAGT-1	0.23743	Column-based
10x.s1__AGGGCCTAGCATGCAG-1	0.232215	Column-based
10x.s1__AGGGCCTGTACAATAG-1	0.369709	Column-based
10x.s1__AGGGCCTTCCGGTTCT-1	0.277104	Column-based
10x.s1__AGGGCTCTCCGTTGGG-1	0.166334	Column-based
10x.s1__AGGGTTTAGAGGTTAT-1	0.219801	Column-based
10x.s1__AGGTAGGTCACGGACC-1	0.317856	Column-based
10x.s1__AGGTCATAGAAGAACG-1	0.384386	Column-based
10x.s1__AGGTCTAGTAGACAAT-1	0.304341	Column-based
10x.s1__AGGTCTAGTCATTCCC-1	0.234264	Column-based
10x.s1__AGGTCTAGTGGCAGAT-1	0.250995	Column-based
10x.s1__AGGTCTATCCAATCCC-1	0.1798	Column-based
10x.s1__AGGTGTTAGGAAAGGT-1	0.139149	Column-based
10x.s1__AGGTTACAGGAAAGTG-1	0.222948	Column-based
10x.s1__AGGTTGTAGACCTTTG-1	0.0236638	Column-based
10x.s1__AGGTTGTCAGCAGTAG-1	0.281136	Column-based
10x.s1__AGTAACCAGATAACAC-1	0.0733855	Column-based
10x.s1__AGTAACCCATAATGCC-1	0.398141	Column-based
10x.s1__AGTAACCGTATACCCA-1	0.298086	Column-based
10x.s1__AGTAACCGTGCCGTAC-1	0.243754	Column-based
10x.s1__AGTACCACATGGCCAC-1	-1.53e-06	Column-based
10x.s1__AGTACCAGTGAGCGAT-1	0.0496642	Column-based
10x.s1__AGTACCAGTTCCGCGA-1	0.248534	Column-based
10x.s1__AGTACTGCAGCTCATA-1	0.0863801	Column-based
10x.s1__AGTACTGTCGCTAGCG-1	0.245481	Column-based
10x.s1__AGTAGCTAGAGCCGTA-1	0.112337	Column-based
10x.s1__AGTAGCTAGATGCAGC-1	0.0753496	Column-based
10x.s1__AGTAGCTGTCTGATAC-1	0.253152	Column-based
10x.s1__AGTAGTCAGCTCGAAG-1	0.163255	Column-based
10x.s1__AGTAGTCCACATCCCT-1	0.19462	Column-based
10x.s1__AGTCACACAGGTAGTG-1	0.0702569	Column-based
10x.s1__AGTCACAGTTGATGTC-1	0.175114	Column-based
10x.s1__AGTCATGTCCAACCAA-1	0.166149	Column-based
10x.s1__AGTCATGTCGTCGATA-1	0.300595	Column-based
10x.s1__AGTCTCCCATCCCACT-1	0.169638	Column-based
10x.s1__AGTCTCCGTCACTGAT-1	0.177745	Column-based
10x.s1__AGTCTCCTCGCCAATA-1	2.42e-05	Column-based
10x.s1__AGTGACTCACCCTTGT-1	0.217413	Column-based
10x.s1__AGTGACTGTTAGAGTA-1	0.314126	Column-based
10x.s1__AGTGACTGTTCTCCCA-1	0.136317	Column-based
10x.s1__AGTGACTTCTTCTTCC-1	0.0694526	Column-based
10x.s1__AGTGATCAGTTAGAAC-1	0.336543	Column-based
10x.s1__AGTGATCGTAGGCTGA-1	0.267482	Column-based
10x.s1__AGTGATCTCTCTGAGA-1	0.0534302	Column-based
10x.s1__AGTGCCGGTCGTGGTC-1	0.320711	Column-based
10x.s1__AGTGCCGGTCGTGTTA-1	0.236492	Column-based
10x.s1__AGTGCCGGTTGCAACT-1	0.311852	Column-based
10x.s1__AGTGTTGCAGTTCCAA-1	0.0720879	Column-based
10x.s1__AGTGTTGGTACGAGCA-1	0.0169141	Column-based
10x.s1__AGTGTTGTCCGGACGT-1	0.323419	Column-based
10x.s1__AGTTAGCAGCAGCACA-1	0.217361	Column-based
10x.s1__AGTTAGCCACTTGGGC-1	0.354708	Column-based
10x.s1__AGTTAGCTCGGACTTA-1	0.244126	Column-based
10x.s1__AGTTCCCTCAGACCGC-1	0.396063	Column-based
10x.s1__AGTTCGAAGGGCTAAC-1	0.088149	Column-based
10x.s1__AGTTCGAAGTAATACG-1	0.267312	Column-based
10x.s1__AGTTCGAGTCCGGTCA-1	0.242801	Column-based
10x.s1__ATACCGAGTAGGACCA-1	0.289688	Column-based
10x.s1__ATACCGAGTATGAAAC-1	0.232485	Column-based
10x.s1__ATACCTTAGAGTAACT-1	0.315213	Column-based
10x.s1__ATACCTTGTGACTGTT-1	0.322479	Column-based
10x.s1__ATACTTCGTAGCACAG-1	-9.99e-06	Column-based
10x.s1__ATACTTCGTGAACTAA-1	0.301121	Column-based
10x.s1__ATACTTCGTTAATCGC-1	0.179946	Column-based
10x.s1__ATACTTCTCCGTCCTA-1	0.043136	Column-based
10x.s1__ATAGACCCAAGAGAGA-1	0.276405	Column-based
10x.s1__ATAGAGAAGGCGTCCT-1	0.315387	Column-based
10x.s1__ATAGAGACAACGAGGT-1	0.0768757	Column-based
10x.s1__ATAGGCTGTCGCTGCA-1	0.0516803	Column-based
10x.s1__ATAGGCTTCAGTGATC-1	0.181356	Column-based
10x.s1__ATATCCTTCGTGGGAA-1	0.421083	Column-based
10x.s1__ATCACAGCAAGCGATG-1	0.181841	Column-based
10x.s1__ATCACAGCACCGAATT-1	0.181311	Column-based
10x.s1__ATCACGACACTAGGTT-1	2.13e-06	Column-based
10x.s1__ATCACGACAGAACTCT-1	0.217903	Column-based
10x.s1__ATCACTTAGCGGTAAC-1	0.269803	Column-based
10x.s1__ATCACTTCAACACTAC-1	0.170372	Column-based
10x.s1__ATCACTTGTGACGTCC-1	0.229773	Column-based
10x.s1__ATCAGGTAGGTGCCTC-1	0.0732737	Column-based
10x.s1__ATCAGGTGTGGCGCTT-1	0.261085	Column-based
10x.s1__ATCAGGTTCGCTAATG-1	0.288585	Column-based
10x.s1__ATCATTCAGAGTACCG-1	0.0593339	Column-based
10x.s1__ATCATTCCAGTACTAC-1	0.0725096	Column-based
10x.s1__ATCCACCAGGTGCCTC-1	0.14055	Column-based
10x.s1__ATCCACCCAAGCGCAA-1	0.179244	Column-based
10x.s1__ATCCATTCACTACACA-1	-1.65e-06	Column-based
10x.s1__ATCCATTGTCATACCA-1	0.160778	Column-based
10x.s1__ATCCATTGTCGTTGCG-1	0.0601765	Column-based
10x.s1__ATCCATTGTTCAAAGA-1	-4.71e-06	Column-based
10x.s1__ATCCATTTCTGGGATT-1	0.0693785	Column-based
10x.s1__ATCCCTGAGGACTAAT-1	0.052939	Column-based
10x.s1__ATCCCTGCACTGTTCC-1	0.158433	Column-based
10x.s1__ATCCCTGCAGAGGTTG-1	0.0452823	Column-based
10x.s1__ATCCCTGCATTGGCAT-1	0.0199975	Column-based
10x.s1__ATCCGTCAGACGATAT-1	0.045473	Column-based
10x.s1__ATCCGTCGTTGCGTAT-1	0.288469	Column-based
10x.s1__ATCCGTCTCACGAGGA-1	0.391014	Column-based
10x.s1__ATCCGTCTCCTAGAGT-1	0.263488	Column-based
10x.s1__ATCCGTCTCTCATAGG-1	0.161772	Column-based
10x.s1__ATCCTATAGTTACGTC-1	0.378203	Column-based
10x.s1__ATCCTATTCGGCTGTG-1	0.0362216	Column-based
10x.s1__ATCGATGGTGCGAACA-1	-5.85e-06	Column-based
10x.s1__ATCGCCTAGGAATGTT-1	3.21e-06	Column-based
10x.s1__ATCGCCTCAGCAAGAC-1	0.165967	Column-based
10x.s1__ATCGCCTGTCAGATTC-1	0.177634	Column-based
10x.s1__ATCGCCTGTCAGTCCG-1	0.318793	Column-based
10x.s1__ATCGCCTTCGCAGAGA-1	0.163199	Column-based
10x.s1__ATCGGATGTGGACCAA-1	0.0692096	Column-based
10x.s1__ATCGGATTCAGGCGAA-1	0.335274	Column-based
10x.s1__ATCGGATTCTAGCAAC-1	-4.03e-06	Column-based
10x.s1__ATCGGCGAGAGGGTCT-1	0.229031	Column-based
10x.s1__ATCGGCGGTATTTCTC-1	0.2063	Column-based
10x.s1__ATCGGCGGTCGCGGTT-1	0.201895	Column-based
10x.s1__ATCGGCGTCACCGCTT-1	0.334886	Column-based
10x.s1__ATCGGCGTCCACCCTA-1	0.243666	Column-based
10x.s1__ATCGTAGGTAGCTGTT-1	0.0875375	Column-based
10x.s1__ATCGTAGGTGTTCCAA-1	8.14e-06	Column-based
10x.s1__ATCGTAGTCACCATGA-1	0.268809	Column-based
10x.s1__ATCGTCCAGTTGAATG-1	0.0910939	Column-based
10x.s1__ATCGTCCGTAGGGTAC-1	0.504716	Column-based
10x.s1__ATCGTCCGTCCGCAGT-1	0.0601415	Column-based
10x.s1__ATCGTCCGTCTCACAA-1	0.137636	Column-based
10x.s1__ATCGTGACATTGAGCT-1	0.156377	Column-based
10x.s1__ATCTCTAGTGAGGCAT-1	0.0918257	Column-based
10x.s1__ATCTCTATCACTGGGC-1	0.244554	Column-based
10x.s1__ATCTTCACATGTGTCA-1	0.0962354	Column-based
10x.s1__ATCTTCAGTGTCTAAC-1	0.158879	Column-based
10x.s1__ATGAAAGAGCAAGTCG-1	0.22644	Column-based
10x.s1__ATGAAAGCAATATCCG-1	0.319401	Column-based
10x.s1__ATGACCACAACCGATT-1	0.159218	Column-based
10x.s1__ATGACCAGTAGTTAGA-1	0.50485	Column-based
10x.s1__ATGAGGGGTCGTTGCG-1	-3.91e-06	Column-based
10x.s1__ATGAGGGTCGTCGACG-1	0.389419	Column-based
10x.s1__ATGAGTCCATCTTAGG-1	0.159603	Column-based
10x.s1__ATGAGTCGTAGTCGGA-1	0.252215	Column-based
10x.s1__ATGAGTCGTCTGATAC-1	0.164398	Column-based
10x.s1__ATGAGTCTCTTTCGAT-1	0.282725	Column-based
10x.s1__ATGATCGCAATTTCTC-1	0.219526	Column-based
10x.s1__ATGATCGCATTAGGAA-1	0.0335008	Column-based
10x.s1__ATGATCGTCAAGGTGG-1	0.324531	Column-based
10x.s1__ATGCATGAGGTTCATC-1	0.157705	Column-based
10x.s1__ATGCATGAGTTTCGAC-1	0.211452	Column-based
10x.s1__ATGCATGCAGTCCGTG-1	2.7e-06	Column-based
10x.s1__ATGCATGTCGGTAACT-1	0.399803	Column-based
10x.s1__ATGCCTCAGAAGGATG-1	0.31154	Column-based
10x.s1__ATGCCTCAGGTCTTTG-1	0.326006	Column-based
10x.s1__ATGGAGGCACTACCGG-1	0.243877	Column-based
10x.s1__ATGGAGGGTTTACGAC-1	0.163453	Column-based
10x.s1__ATGGAGGTCGCATGAT-1	0.33109	Column-based
10x.s1__ATGGATCAGCGTGAGT-1	0.0143454	Column-based
10x.s1__ATGGATCCAACCTATG-1	-6.15e-06	Column-based
10x.s1__ATGGATCCACCAGTTA-1	0.332007	Column-based
10x.s1__ATGGATCTCTCTATAC-1	0.371494	Column-based
10x.s1__ATGGGAGCAGGTCCCA-1	-1.19e-05	Column-based
10x.s1__ATGGGAGTCCCTCTAG-1	1.21e-06	Column-based
10x.s1__ATGGGTTCAAGGGCAT-1	0.082212	Column-based
10x.s1__ATGGGTTCAAGGTACG-1	0.365919	Column-based
10x.s1__ATGGGTTGTCTACTGA-1	0.285373	Column-based
10x.s1__ATGTCCCAGCGTGCTC-1	0.348788	Column-based
10x.s1__ATGTCCCCAATTTCGG-1	0.186517	Column-based
10x.s1__ATGTCCCTCGAGTCCG-1	-7.2e-06	Column-based
10x.s1__ATGTCCCTCTGCACCT-1	0.271301	Column-based
10x.s1__ATGTCTTGTCGAAGCA-1	0.160475	Column-based
10x.s1__ATTACTCAGCAACAAT-1	0.248233	Column-based
10x.s1__ATTACTCCATTCATCT-1	0.316503	Column-based
10x.s1__ATTACTCGTTATCTTC-1	0.192736	Column-based
10x.s1__ATTACTCGTTGGTGTT-1	0.233223	Column-based
10x.s1__ATTATCCAGTATGACA-1	0.226905	Column-based
10x.s1__ATTATCCAGTCTAACC-1	0.33811	Column-based
10x.s1__ATTATCCCAAGTTCGT-1	0.288454	Column-based
10x.s1__ATTATCCTCAAACCCA-1	0.318295	Column-based
10x.s1__ATTCACTTCAGTCATG-1	0.217566	Column-based
10x.s1__ATTCAGGAGATCCTAC-1	0.352286	Column-based
10x.s1__ATTCAGGAGTCTCCTC-1	0.128724	Column-based
10x.s1__ATTCAGGCAGCAGATG-1	0.38353	Column-based
10x.s1__ATTCAGGGTACCCGAC-1	0.248727	Column-based
10x.s1__ATTCATCCAATGTTGC-1	0.247592	Column-based
10x.s1__ATTCATCTCGCAGAGA-1	0.308178	Column-based
10x.s1__ATTCCATTCCCGAATA-1	0.232461	Column-based
10x.s1__ATTCCCGCAATTGCCA-1	0.229942	Column-based
10x.s1__ATTCCTAAGGATATGT-1	3.23e-05	Column-based
10x.s1__ATTCCTACACTTTAGG-1	0.2351	Column-based
10x.s1__ATTCCTAGTCATTCCC-1	0.372624	Column-based
10x.s1__ATTCGTTAGTGTAGAT-1	0.127903	Column-based
10x.s1__ATTCGTTCAGTGTGCC-1	3.7e-06	Column-based
10x.s1__ATTCTACCACGACGCT-1	0.272133	Column-based
10x.s1__ATTCTACGTAGCGCCT-1	0.0466486	Column-based
10x.s1__ATTCTACTCATTTCGT-1	0.329837	Column-based
10x.s1__ATTCTACTCTATCGGA-1	0.403027	Column-based
10x.s1__ATTCTTGCATTGAGGG-1	0.127437	Column-based
10x.s1__ATTCTTGTCAATGTCG-1	0.323785	Column-based
10x.s1__ATTCTTGTCCAAGCTA-1	0.267577	Column-based
10x.s1__ATTGGGTAGAACGTGC-1	0.0742115	Column-based
10x.s1__ATTGGGTAGATAACAC-1	0.163811	Column-based
10x.s1__ATTGGGTGTACCTGTA-1	0.225529	Column-based
10x.s1__ATTGGGTTCAACTCTT-1	0.177504	Column-based
10x.s1__ATTGGGTTCGCCTTGT-1	0.177513	Column-based
10x.s1__ATTGTTCGTGGATGAC-1	0.310663	Column-based
10x.s1__ATTTACCAGCTTCTAG-1	0.288187	Column-based
10x.s1__ATTTACCTCTGGCCTT-1	0.294198	Column-based
10x.s1__ATTTCACAGCGATGCA-1	0.140187	Column-based
10x.s1__ATTTCACTCGAACACT-1	0.292317	Column-based
10x.s1__ATTTCTGCATGTTTGG-1	0.135553	Column-based
10x.s1__ATTTCTGGTAGACGGT-1	0.159842	Column-based
10x.s1__ATTTCTGTCGCATGAT-1	0.0729705	Column-based
10x.s1__CAAAGAAAGAGGCTGT-1	0.135862	Column-based
10x.s1__CAAAGAACACAAATGA-1	-1.56e-05	Column-based
10x.s1__CAAAGAACAGTTAAAG-1	0.2147	Column-based
10x.s1__CAAAGAAGTAGGTCAG-1	0.0899075	Column-based
10x.s1__CAAAGAAGTTGTTGCA-1	0.270251	Column-based
10x.s1__CAAAGAATCCTTCTAA-1	0.294492	Column-based
10x.s1__CAACAGTGTAGACAGC-1	0.309003	Column-based
10x.s1__CAACAGTTCCTTTAGT-1	0.361379	Column-based
10x.s1__CAACAGTTCGTCAGAT-1	0.254894	Column-based
10x.s1__CAACAGTTCGTTCAGA-1	9.11e-06	Column-based
10x.s1__CAACCAAAGACCATTC-1	0.139863	Column-based
10x.s1__CAACCAAGTCCAGGTC-1	0.288642	Column-based
10x.s1__CAACCTCAGATTCGAA-1	0.078607	Column-based
10x.s1__CAACCTCAGTAGTCCT-1	0.231555	Column-based
10x.s1__CAACGATAGACTGTTC-1	0.285516	Column-based
10x.s1__CAACGATAGTCCGCCA-1	0.269318	Column-based
10x.s1__CAACGGCAGGCGAAGG-1	0.212222	Column-based
10x.s1__CAACGGCCAACTGCTA-1	0.168369	Column-based
10x.s1__CAACGGCCATGAAAGT-1	0.220454	Column-based
10x.s1__CAACGGCGTAATGCTC-1	0.354722	Column-based
10x.s1__CAACGGCTCGATACTG-1	0.249633	Column-based
10x.s1__CAAGACTGTCCATAGT-1	0.175781	Column-based
10x.s1__CAAGAGGGTCGTCTCT-1	0.203423	Column-based
10x.s1__CAAGAGGTCCGGACGT-1	0.228051	Column-based
10x.s1__CAAGCTAAGAAATCCA-1	0.248647	Column-based
10x.s1__CAAGCTACACAAGTGG-1	-2.2e-06	Column-based
10x.s1__CAAGCTACATCCAATG-1	0.0935256	Column-based
10x.s1__CAAGGGAGTATGCTAC-1	0.261837	Column-based
10x.s1__CAAGGGAGTGTGATGG-1	0.142788	Column-based
10x.s1__CAATACGAGCCGAACA-1	0.246514	Column-based
10x.s1__CAATACGCACTGCGAC-1	0.164798	Column-based
10x.s1__CAATACGCAGGATGAC-1	0.068243	Column-based
10x.s1__CAATACGCAGTGGTGA-1	0.39945	Column-based
10x.s1__CAATACGCATATCTGG-1	0.038619	Column-based
10x.s1__CAATACGGTGGATCAG-1	0.278957	Column-based
10x.s1__CAATCGACAGCTTCGG-1	0.232186	Column-based
10x.s1__CAATGACAGATTGTGA-1	0.183198	Column-based
10x.s1__CAATGACGTGCTGTCG-1	0.413314	Column-based
10x.s1__CAATTTCAGGTAAGAG-1	0.0499865	Column-based
10x.s1__CAATTTCTCGGAATTC-1	0.229665	Column-based
10x.s1__CAATTTCTCGTGTTCC-1	0.0733939	Column-based
10x.s1__CACAACAAGACTACCT-1	0.28397	Column-based
10x.s1__CACAACAAGGATATAC-1	0.207911	Column-based
10x.s1__CACAACACAATAACCC-1	0.142067	Column-based
10x.s1__CACAACAGTACGACAG-1	0.301271	Column-based
10x.s1__CACAACAGTTATGGTC-1	0.300391	Column-based
10x.s1__CACACAACACGACCTG-1	0.406547	Column-based
10x.s1__CACACAAGTCGCGTCA-1	0.258571	Column-based
10x.s1__CACACAATCCGATCTC-1	0.0358942	Column-based
10x.s1__CACACAATCGCTGACG-1	0.143281	Column-based
10x.s1__CACAGATCAATGTGGG-1	0.0195557	Column-based
10x.s1__CACAGGCAGTTAACAG-1	0.0667248	Column-based
10x.s1__CACAGGCCAACTGAAA-1	0.276671	Column-based
10x.s1__CACATGAAGCTTTGTG-1	0.140677	Column-based
10x.s1__CACATGAAGGCGAAGG-1	8.36e-06	Column-based
10x.s1__CACATGAGTGATTCTG-1	0.234236	Column-based
10x.s1__CACCAAAAGGAGTACC-1	0.16247	Column-based
10x.s1__CACCAAACATGAAGCG-1	0.157287	Column-based
10x.s1__CACCAAAGTCTAACTG-1	0.336342	Column-based
10x.s1__CACCGTTAGTGGACTG-1	0.159146	Column-based
10x.s1__CACGAATCATAGAATG-1	-1.92e-05	Column-based
10x.s1__CACGAATTCTTGGATG-1	0.427254	Column-based
10x.s1__CACGGGTAGCCAAGGT-1	0.0696691	Column-based
10x.s1__CACGGGTAGGAGAGGC-1	0.160962	Column-based
10x.s1__CACGGGTCACCCTGAG-1	0.131912	Column-based
10x.s1__CACGGGTGTCCTACAA-1	0.0511628	Column-based
10x.s1__CACGTGGCAGTTAAAG-1	0.136221	Column-based
10x.s1__CACGTGGGTCGCACGT-1	-6.55e-06	Column-based
10x.s1__CACGTGGGTGGCCCAT-1	0.0552823	Column-based
10x.s1__CACGTGGTCACACGAT-1	0.20461	Column-based
10x.s1__CACTAAGCATGACTGT-1	0.232638	Column-based
10x.s1__CACTGAAAGCACACAG-1	1e-05	Column-based
10x.s1__CACTGGGGTGTTATCG-1	0.381886	Column-based
10x.s1__CACTGGGGTTAAAGTG-1	0.0696301	Column-based
10x.s1__CACTGTCCACAGTCGC-1	0.177398	Column-based
10x.s1__CACTGTCGTTTCGATG-1	0.262627	Column-based
10x.s1__CACTGTCTCGGACAAG-1	0.322431	Column-based
10x.s1__CACTTCGGTATCGCTA-1	0.455026	Column-based
10x.s1__CAGATACAGTGTACCT-1	0.232611	Column-based
10x.s1__CAGATACCAGAGTAAT-1	0.144549	Column-based
10x.s1__CAGATACTCACGTAGT-1	0.333906	Column-based
10x.s1__CAGATACTCTGCGTCT-1	0.400883	Column-based
10x.s1__CAGATCAAGATAGGGA-1	0.0754906	Column-based
10x.s1__CAGATCAAGTCACTAC-1	0.316301	Column-based
10x.s1__CAGATCACACAAAGTA-1	0.160133	Column-based
10x.s1__CAGATTGCAAAGTGTA-1	0.228772	Column-based
10x.s1__CAGATTGCACGACAGA-1	0.0421146	Column-based
10x.s1__CAGATTGGTATGCGTT-1	0.264053	Column-based
10x.s1__CAGATTGTCAAACGAA-1	0.293035	Column-based
10x.s1__CAGATTGTCCTAAACG-1	-9.13e-06	Column-based
10x.s1__CAGCAATAGGTCGTGA-1	0.0714501	Column-based
10x.s1__CAGCAATGTAGCTCGC-1	0.112917	Column-based
10x.s1__CAGCACGCACTTGGCG-1	0.280479	Column-based
10x.s1__CAGCAGCCAGGTTCGC-1	0.29186	Column-based
10x.s1__CAGCAGCCATTCTCTA-1	6.64e-06	Column-based
10x.s1__CAGCCAGAGCCAGAGT-1	0.288014	Column-based
10x.s1__CAGCCAGAGCGGTAGT-1	0.164835	Column-based
10x.s1__CAGCCAGGTTGTGCAT-1	0.180243	Column-based
10x.s1__CAGCCAGTCGGACCAC-1	0.102675	Column-based
10x.s1__CAGCGTGCAACAAAGT-1	0.211154	Column-based
10x.s1__CAGCGTGGTTAATGAG-1	4.62e-06	Column-based
10x.s1__CAGGCCAAGCCGTTAT-1	0.0755539	Column-based
10x.s1__CAGGCCACACGTACTA-1	0.180727	Column-based
10x.s1__CAGGCCACACTACCGG-1	0.227534	Column-based
10x.s1__CAGGCCAGTCCACGCA-1	0.274036	Column-based
10x.s1__CAGGCCAGTCTCGACG-1	0.161134	Column-based
10x.s1__CAGGCCATCTTTGCAT-1	0.263985	Column-based
10x.s1__CAGGGCTAGGAGAATG-1	0.158145	Column-based
10x.s1__CAGGGCTTCACCCTGT-1	0.432603	Column-based
10x.s1__CAGGGCTTCCGATCGG-1	0.333836	Column-based
10x.s1__CAGGGCTTCGAGAATA-1	0.147825	Column-based
10x.s1__CAGGTATAGTCCCGAC-1	0.319055	Column-based
10x.s1__CAGGTATCACAAGCCC-1	0.312285	Column-based
10x.s1__CAGTGCGCAAGTGATA-1	0.0868793	Column-based
10x.s1__CAGTGCGCACTACGGC-1	0.249492	Column-based
10x.s1__CAGTGCGGTACACGCC-1	0.138349	Column-based
10x.s1__CAGTTAGAGCAGCAGT-1	0.431124	Column-based
10x.s1__CAGTTAGAGGCGACAT-1	0.224647	Column-based
10x.s1__CAGTTAGCATACCATG-1	0.275396	Column-based
10x.s1__CAGTTCCGTCAGGAGT-1	0.343349	Column-based
10x.s1__CAGTTCCTCGGTTAGT-1	0.28597	Column-based
10x.s1__CAGTTCCTCTAAGGAA-1	0.175947	Column-based
10x.s1__CATAAGCTCGGAAGGT-1	0.0560655	Column-based
10x.s1__CATACAGGTATTGAGA-1	0.229089	Column-based
10x.s1__CATACAGTCGGCCTTT-1	0.138988	Column-based
10x.s1__CATACTTGTCCTGTTC-1	0.308067	Column-based
10x.s1__CATAGACCAGATACTC-1	0.0414151	Column-based
10x.s1__CATCAAGCAAAGAGTT-1	0.094836	Column-based
10x.s1__CATCAAGGTTAAGCAA-1	0.141976	Column-based
10x.s1__CATCAAGTCACGGGAA-1	0.224957	Column-based
10x.s1__CATCCACTCGGAGTAG-1	0.297518	Column-based
10x.s1__CATCCCACAGAGTGAC-1	0.224242	Column-based
10x.s1__CATCCCATCGCCGATG-1	0.313775	Column-based
10x.s1__CATCCGTAGGCCTTGC-1	0.219163	Column-based
10x.s1__CATCCGTTCAAATAGG-1	0.247085	Column-based
10x.s1__CATCCGTTCCGTATAG-1	0.243618	Column-based
10x.s1__CATCGCTAGTAACCGG-1	0.0539649	Column-based
10x.s1__CATCGCTTCTTCCCAG-1	0.293206	Column-based
10x.s1__CATCGGGAGACGTCCC-1	-3.12e-07	Column-based
10x.s1__CATCGGGGTTCTGAGT-1	0.0909964	Column-based
10x.s1__CATCGGGGTTGTAGCT-1	-3.57e-06	Column-based
10x.s1__CATCGTCAGACAAGCC-1	0.0782943	Column-based
10x.s1__CATCGTCAGCGAGAAA-1	0.145776	Column-based
10x.s1__CATGCAAGTAGCTGAG-1	0.521036	Column-based
10x.s1__CATGCAATCTAACACG-1	0.365901	Column-based
10x.s1__CATGCAATCTGATGGT-1	0.225926	Column-based
10x.s1__CATGCCTAGACCATGG-1	0.350601	Column-based
10x.s1__CATGCCTAGTGGTTGG-1	-8.01e-06	Column-based
10x.s1__CATGCCTCATAACTCG-1	0.326493	Column-based
10x.s1__CATGCCTTCGTGACTA-1	0.470603	Column-based
10x.s1__CATGCGGAGTAACGAT-1	1.67e-06	Column-based
10x.s1__CATGCGGTCCAGCCTT-1	0.315882	Column-based
10x.s1__CATGCTCAGTGGATTA-1	0.318246	Column-based
10x.s1__CATGGATTCTCCCTAG-1	0.0464748	Column-based
10x.s1__CATGGTACAAACACGG-1	0.232057	Column-based
10x.s1__CATGGTACAAGTGGGT-1	0.160869	Column-based
10x.s1__CATGGTAGTGCATTAC-1	0.0860846	Column-based
10x.s1__CATTCATTCGTTGCCT-1	0.375321	Column-based
10x.s1__CATTCCGAGGCGCTCT-1	0.17911	Column-based
10x.s1__CATTCTAAGGTTGACG-1	0.172067	Column-based
10x.s1__CATTCTACAAACACCT-1	-2.73e-06	Column-based
10x.s1__CATTGAGCAAGAGTTA-1	0.0698762	Column-based
10x.s1__CATTGCCAGCCGTCGT-1	0.26932	Column-based
10x.s1__CATTGCCAGCGATGCA-1	0.360575	Column-based
10x.s1__CATTGCCTCTTGCAGA-1	0.327449	Column-based
10x.s1__CATTGTTAGGTCGAGT-1	7.47e-06	Column-based
10x.s1__CATTGTTCAAGAGCTG-1	0.211601	Column-based
10x.s1__CATTGTTCAAGATTGA-1	0.0932562	Column-based
10x.s1__CATTGTTGTGGACCAA-1	0.0691174	Column-based
10x.s1__CATTGTTTCGGAAACG-1	-6.16e-06	Column-based
10x.s1__CATTTCAGTCTCGACG-1	0.129019	Column-based
10x.s1__CATTTCATCACTGAAC-1	3.29e-06	Column-based
10x.s1__CCAAGCGTCACCGCTT-1	0.451318	Column-based
10x.s1__CCAAGCGTCCTGGGAC-1	0.159148	Column-based
10x.s1__CCAATGAAGGATGCGT-1	0.0691844	Column-based
10x.s1__CCAATGAAGGCTTAGG-1	0.2947	Column-based
10x.s1__CCAATGACACAAACGG-1	0.331651	Column-based
10x.s1__CCAATGAGTCGGTGAA-1	0.144067	Column-based
10x.s1__CCAATGATCTGTGCGG-1	0.164141	Column-based
10x.s1__CCAATTTTCGTGGCGT-1	0.236599	Column-based
10x.s1__CCACACTAGAAGGGAT-1	0.186417	Column-based
10x.s1__CCACACTTCGCGCTGA-1	0.315365	Column-based
10x.s1__CCACCATAGTCCCAAT-1	0.401818	Column-based
10x.s1__CCACGAGGTTTACGTG-1	0.16867	Column-based
10x.s1__CCACGAGTCATGGATC-1	0.214539	Column-based
10x.s1__CCACGAGTCCACGAAT-1	0.138542	Column-based
10x.s1__CCACGAGTCGGCTATA-1	0.215341	Column-based
10x.s1__CCACGTTAGCGACTGA-1	0.0460899	Column-based
10x.s1__CCATAAGAGCGTGTCC-1	0.144842	Column-based
10x.s1__CCATAAGGTGCCGTTG-1	0.145616	Column-based
10x.s1__CCATAAGTCTAGTGAC-1	0.279727	Column-based
10x.s1__CCATCACAGGTCACTT-1	0.2979	Column-based
10x.s1__CCATCACAGTAGTCAA-1	0.163381	Column-based
10x.s1__CCATCACCAACCAACT-1	0.14211	Column-based
10x.s1__CCATCACCAACTCCCT-1	0.0361337	Column-based
10x.s1__CCCAACTAGTGTCATC-1	-2.25e-05	Column-based
10x.s1__CCCAACTGTCGGTACC-1	0.228855	Column-based
10x.s1__CCCAACTTCCCGAGGT-1	0.322904	Column-based
10x.s1__CCCATTGAGCTGCCTG-1	0.0539063	Column-based
10x.s1__CCCGAAGAGCCGAACA-1	0.089912	Column-based
10x.s1__CCCGAAGCATGGTACT-1	0.159844	Column-based
10x.s1__CCCGAAGTCTTCTAAC-1	0.161196	Column-based
10x.s1__CCCGGAAAGTGGATTA-1	-1.95e-05	Column-based
10x.s1__CCCGGAAGTGTCGATT-1	0.251754	Column-based
10x.s1__CCCGGAATCCATTGGA-1	0.0729108	Column-based
10x.s1__CCCTAACCACAACCGC-1	0.232977	Column-based
10x.s1__CCCTCAAGTCTACGTA-1	0.2707	Column-based
10x.s1__CCCTCAAGTGGTTCTA-1	4.22e-06	Column-based
10x.s1__CCCTCAATCGCCTCTA-1	0.0279826	Column-based
10x.s1__CCCTCTCCAAGTGGCA-1	1.65e-06	Column-based
10x.s1__CCCTCTCCAGGTAGTG-1	0.118548	Column-based
10x.s1__CCCTTAGAGAGCATAT-1	0.252855	Column-based
10x.s1__CCCTTAGCAGGTTCGC-1	0.312	Column-based
10x.s1__CCCTTAGTCTAGTGTG-1	0.0907265	Column-based
10x.s1__CCGAACGCAACTACGT-1	0.0717284	Column-based
10x.s1__CCGAACGCAGCATACT-1	0.220583	Column-based
10x.s1__CCGATCTGTTCCGCTT-1	0.170117	Column-based
10x.s1__CCGATGGCACAGTGTT-1	0.122419	Column-based
10x.s1__CCGCAAGAGACGCAGT-1	0.249931	Column-based
10x.s1__CCGCAAGGTACTCGTA-1	0.300778	Column-based
10x.s1__CCGGACAAGCGCACAA-1	0.271003	Column-based
10x.s1__CCGGACACAAATACAG-1	0.0815609	Column-based
10x.s1__CCGGACACAGAGGGTT-1	0.159627	Column-based
10x.s1__CCGGACAGTACTGCGC-1	0.262907	Column-based
10x.s1__CCGGACAGTCCCTGTT-1	0.229384	Column-based
10x.s1__CCGGACAGTGCTCTCT-1	9.08e-06	Column-based
10x.s1__CCGGGTAAGCGCCTCA-1	0.270633	Column-based
10x.s1__CCGGGTACAAATGAAC-1	0.145214	Column-based
10x.s1__CCGGGTATCGGAACTT-1	0.336791	Column-based
10x.s1__CCGGTAGAGAGTCAGC-1	0.248717	Column-based
10x.s1__CCGGTAGCACACCGCA-1	0.0465141	Column-based
10x.s1__CCGGTGACAATACAGA-1	0.234543	Column-based
10x.s1__CCGGTGACACTACGGC-1	0.309249	Column-based
10x.s1__CCGGTGACACTTCAGA-1	0.23223	Column-based
10x.s1__CCGGTGATCGAACGGA-1	0.143382	Column-based
10x.s1__CCGTAGGTCACTGGTA-1	0.286856	Column-based
10x.s1__CCGTGAGCAACAGATA-1	0.340024	Column-based
10x.s1__CCGTGAGGTACAGAGC-1	0.232357	Column-based
10x.s1__CCGTGAGTCCGAGCTG-1	1.13e-06	Column-based
10x.s1__CCGTTCAGTAGCGATG-1	0.377118	Column-based
10x.s1__CCTAACCCAGAACTCT-1	0.236079	Column-based
10x.s1__CCTAACCTCTCACGAA-1	0.0868208	Column-based
10x.s1__CCTAAGAAGGTAAGTT-1	0.137517	Column-based
10x.s1__CCTAAGATCCTAAGTG-1	0.0548881	Column-based
10x.s1__CCTACGTTCGTAACTG-1	0.230484	Column-based
10x.s1__CCTATCGTCAATCAGC-1	0.0931217	Column-based
10x.s1__CCTCAACCAATCCAGT-1	0.132656	Column-based
10x.s1__CCTCAACTCATCTCTA-1	0.39325	Column-based
10x.s1__CCTCAACTCGCAGTCG-1	0.180685	Column-based
10x.s1__CCTCACACATGCGTGC-1	0.0416981	Column-based
10x.s1__CCTCACATCGGTAGAG-1	0.131626	Column-based
10x.s1__CCTCAGTAGCTCGTGC-1	0.0685826	Column-based
10x.s1__CCTCAGTAGTCCTGTA-1	0.315825	Column-based
10x.s1__CCTCAGTCAAATGGCG-1	0.0937598	Column-based
10x.s1__CCTCATGAGACGATAT-1	0.343301	Column-based
10x.s1__CCTCCAACATCTAACG-1	0.0390773	Column-based
10x.s1__CCTCCTCAGTCCCAGC-1	0.229027	Column-based
10x.s1__CCTCCTCCACATCCCT-1	0.355571	Column-based
10x.s1__CCTCCTCCAGGACGAT-1	0.222522	Column-based
10x.s1__CCTCCTCGTGCAGATG-1	1.31e-05	Column-based
10x.s1__CCTCCTCTCGTGTCAA-1	0.280611	Column-based
10x.s1__CCTCTAGAGTAGCAAT-1	0.406413	Column-based
10x.s1__CCTCTAGCAACTCATG-1	0.124623	Column-based
10x.s1__CCTCTAGCAAGACAAT-1	0.287253	Column-based
10x.s1__CCTCTAGCAGAACTAA-1	0.176639	Column-based
10x.s1__CCTCTAGCAGCGCTTG-1	0.201948	Column-based
10x.s1__CCTCTAGGTTAGAGAT-1	0.282445	Column-based
10x.s1__CCTCTCCGTCGAATTC-1	0.299817	Column-based
10x.s1__CCTGCATAGGACTGGT-1	0.325644	Column-based
10x.s1__CCTGTTGCACGACAGA-1	0.160958	Column-based
10x.s1__CCTGTTGGTAATACCC-1	0.165062	Column-based
10x.s1__CCTTCAGGTGGAAGTC-1	0.162732	Column-based
10x.s1__CCTTCAGTCGAACGGA-1	-2.36e-06	Column-based
10x.s1__CCTTGTGCAAACGTGG-1	0.1423	Column-based
10x.s1__CCTTGTGCACTCAGAT-1	0.21869	Column-based
10x.s1__CCTTGTGCATGTGGCC-1	0.304573	Column-based
10x.s1__CCTTTGGCAATCCAGT-1	0.328007	Column-based
10x.s1__CCTTTGGCAGCACACC-1	0.161052	Column-based
10x.s1__CCTTTGGGTACTGTTG-1	0.0386761	Column-based
10x.s1__CCTTTGGTCAGATTGC-1	0.217062	Column-based
10x.s1__CGAAGGACAGTTAGAA-1	0.190333	Column-based
10x.s1__CGAAGGAGTACCTAAC-1	0.278848	Column-based
10x.s1__CGAAGTTAGACCATAA-1	0.075037	Column-based
10x.s1__CGAAGTTAGATGCTAA-1	0.258515	Column-based
10x.s1__CGAAGTTAGTCACACT-1	0.240796	Column-based
10x.s1__CGAAGTTTCACCGCTT-1	0.331222	Column-based
10x.s1__CGAATTGAGCCAAGTG-1	0.137201	Column-based
10x.s1__CGAATTGAGGATCATA-1	0.161488	Column-based
10x.s1__CGAATTGCAAGCCCAC-1	0.215148	Column-based
10x.s1__CGACAGCAGGTACATA-1	0.237009	Column-based
10x.s1__CGACAGCCATGGGTCC-1	0.180748	Column-based
10x.s1__CGACAGCGTCCCGTGA-1	7.24e-06	Column-based
10x.s1__CGAGAAGAGCCTCTGG-1	0.160084	Column-based
10x.s1__CGAGGAACAGAAGTTA-1	-1.11e-05	Column-based
10x.s1__CGAGGAAGTAGTCTTG-1	0.261269	Column-based
10x.s1__CGAGGCTAGGCTGAAC-1	4.98e-07	Column-based
10x.s1__CGAGGCTCAAAGGTTA-1	0.461624	Column-based
10x.s1__CGAGGCTGTTGGTAGG-1	0.126508	Column-based
10x.s1__CGAGTTAGTAGGAAAG-1	-1.25e-05	Column-based
10x.s1__CGATCGGCACAAGCCC-1	0.166374	Column-based
10x.s1__CGATCGGGTGTAAACA-1	7.24e-06	Column-based
10x.s1__CGATGGCTCTTTGCAT-1	0.155081	Column-based
10x.s1__CGCAGGTTCTGTGCAA-1	0.179975	Column-based
10x.s1__CGCATAAAGACATATG-1	0.154725	Column-based
10x.s1__CGCATAAGTAGCGATG-1	0.237777	Column-based
10x.s1__CGCATAATCATCAGTG-1	0.177822	Column-based
10x.s1__CGCATAATCGTCGGGT-1	-3.23e-06	Column-based
10x.s1__CGCATGGAGCGCCATC-1	0.162766	Column-based
10x.s1__CGCATGGTCCTCACGT-1	0.380756	Column-based
10x.s1__CGCCAGACAATAGAGT-1	1.19e-05	Column-based
10x.s1__CGCCAGACATATCTCT-1	0.277449	Column-based
10x.s1__CGCCAGATCTCTGCTG-1	0.297366	Column-based
10x.s1__CGCCATTAGCCGTTAT-1	3.7e-06	Column-based
10x.s1__CGCCATTCAGGTTTAC-1	0.0890634	Column-based
10x.s1__CGCCATTGTGGACTGA-1	2.02e-06	Column-based
10x.s1__CGCGTGATCTCCCTAG-1	0.0429999	Column-based
10x.s1__CGGAACCCACCGTCGA-1	0.250969	Column-based
10x.s1__CGGAATTAGCCGAATG-1	0.0298924	Column-based
10x.s1__CGGAATTTCGGCATAT-1	0.099403	Column-based
10x.s1__CGGAATTTCTCATGCC-1	0.325267	Column-based
10x.s1__CGGACACAGAAGTGTT-1	0.0754079	Column-based
10x.s1__CGGACACTCCCAGTGG-1	0.215335	Column-based
10x.s1__CGGACACTCCGCACGA-1	0.246751	Column-based
10x.s1__CGGAGAACAGCCGTTG-1	1.7e-06	Column-based
10x.s1__CGGAGAATCTGATGGT-1	0.425241	Column-based
10x.s1__CGGGACTCAGCAATTC-1	0.180849	Column-based
10x.s1__CGGGCATAGTGCAGCA-1	-9.73e-06	Column-based
10x.s1__CGGGCATGTGAGACCA-1	0.264689	Column-based
10x.s1__CGGGTCAAGCAAGTCG-1	0.385256	Column-based
10x.s1__CGGGTCAAGGCCTAGA-1	0.134979	Column-based
10x.s1__CGGGTGTTCCATGAGT-1	0.321415	Column-based
10x.s1__CGGGTGTTCCTACCGT-1	0.172233	Column-based
10x.s1__CGTAAGTAGCCAGAGT-1	0.418805	Column-based
10x.s1__CGTAATGTCGCCTTGT-1	0.101686	Column-based
10x.s1__CGTAATGTCTCAAAGC-1	0.368326	Column-based
10x.s1__CGTAGTAAGTATGCAA-1	0.101866	Column-based
10x.s1__CGTAGTATCTGGAAGG-1	0.136966	Column-based
10x.s1__CGTCAAACATGGAATA-1	0.0513356	Column-based
10x.s1__CGTCAAAGTTTCCAAG-1	1.87e-06	Column-based
10x.s1__CGTCAAATCCTCTGCA-1	0.23488	Column-based
10x.s1__CGTGAATGTAGCGTTT-1	0.244802	Column-based
10x.s1__CGTGAATTCCACGAAT-1	-1.92e-06	Column-based
10x.s1__CGTGATAAGCGGTATG-1	0.31356	Column-based
10x.s1__CGTGCTTCATCCGTTC-1	0.304422	Column-based
10x.s1__CGTGCTTTCAACCGAT-1	0.245611	Column-based
10x.s1__CGTGTCTAGACAGCTG-1	0.134414	Column-based
10x.s1__CGTGTCTGTCGCTCGA-1	0.285153	Column-based
10x.s1__CGTTAGACATTCCTCG-1	0.103406	Column-based
10x.s1__CGTTCTGAGTGAACAT-1	0.0745741	Column-based
10x.s1__CGTTCTGCAAGCGAGT-1	0.209892	Column-based
10x.s1__CGTTCTGTCACTTCTA-1	2.73e-05	Column-based
10x.s1__CGTTCTGTCTCAGTCC-1	9.42e-06	Column-based
10x.s1__CGTTCTGTCTCTCAAT-1	0.127876	Column-based
10x.s1__CGTTGGGCATTACTCT-1	9.65e-07	Column-based
10x.s1__CTAACCCAGTTAGAAC-1	0.211996	Column-based
10x.s1__CTAACCCCATGTTACG-1	0.399204	Column-based
10x.s1__CTAACCCGTCTGGTTA-1	0.0722734	Column-based
10x.s1__CTAACCCTCGCCTATC-1	0.164122	Column-based
10x.s1__CTAACTTAGTCACTCA-1	0.309637	Column-based
10x.s1__CTAACTTAGTCTCCTC-1	0.265487	Column-based
10x.s1__CTAACTTCATCGTGGC-1	0.106954	Column-based
10x.s1__CTAACTTTCGCCGTGA-1	0.302669	Column-based
10x.s1__CTACAGAAGACCAACG-1	0.163517	Column-based
10x.s1__CTACAGAAGCTCGCAC-1	0.303649	Column-based
10x.s1__CTACATTCATGCCGCA-1	0.143763	Column-based
10x.s1__CTACCCAGTTCACGAT-1	0.0823445	Column-based
10x.s1__CTACCCATCAGCAGAG-1	0.0711419	Column-based
10x.s1__CTACCCATCGTGACTA-1	0.218878	Column-based
10x.s1__CTACCTGAGGAAACGA-1	0.307911	Column-based
10x.s1__CTACCTGCAACTGGTT-1	0.106912	Column-based
10x.s1__CTACCTGCAGTTAGAA-1	0.500387	Column-based
10x.s1__CTACCTGTCCACGTAA-1	0.259075	Column-based
10x.s1__CTACGGGCAACAGTGG-1	-6.12e-06	Column-based
10x.s1__CTACGGGCAACCGACC-1	-1.61e-05	Column-based
10x.s1__CTACGGGCACAACGAG-1	0.135307	Column-based
10x.s1__CTACGGGCAGGTTCCG-1	0.102976	Column-based
10x.s1__CTACGGGCATGACACT-1	0.250312	Column-based
10x.s1__CTACTATAGTCATGAA-1	0.149203	Column-based
10x.s1__CTACTATCACGTCGGT-1	0.176755	Column-based
10x.s1__CTACTATCATAATCGC-1	0.236593	Column-based
10x.s1__CTAGACAAGCACACCC-1	0.113039	Column-based
10x.s1__CTAGACACAAGTTCCA-1	0.0921247	Column-based
10x.s1__CTAGGTAAGTTGCTCA-1	0.0925243	Column-based
10x.s1__CTAGGTATCAACACGT-1	0.417036	Column-based
10x.s1__CTATAGGCAATCGAAA-1	0.142661	Column-based
10x.s1__CTATAGGTCTTCTAAC-1	0.227971	Column-based
10x.s1__CTATCCGCACTGATTG-1	0.232314	Column-based
10x.s1__CTATCTATCGTGTGAT-1	0.105702	Column-based
10x.s1__CTCAACCCAAGTCGTT-1	0.0911309	Column-based
10x.s1__CTCAACCTCTGGGCAC-1	0.416052	Column-based
10x.s1__CTCAAGAAGCAACAAT-1	0.017312	Column-based
10x.s1__CTCAATTGTTACGATC-1	0.167864	Column-based
10x.s1__CTCAATTTCCTGGCTT-1	0.248443	Column-based
10x.s1__CTCAGAAGTGGTCTAT-1	0.0740124	Column-based
10x.s1__CTCAGGGCACGGTGAA-1	0.289485	Column-based
10x.s1__CTCAGTCAGATCGGTG-1	0.205048	Column-based
10x.s1__CTCAGTCAGTATAGGT-1	0.34143	Column-based
10x.s1__CTCATCGAGCGGGTAT-1	0.230342	Column-based
10x.s1__CTCATCGCACAGCTGC-1	0.0869975	Column-based
10x.s1__CTCATCGCACCCTCTA-1	0.11986	Column-based
10x.s1__CTCATCGTCCCGTTGT-1	0.209694	Column-based
10x.s1__CTCATGCAGTTTGTCG-1	0.16371	Column-based
10x.s1__CTCATTAGTTGGAGGT-1	0.145594	Column-based
10x.s1__CTCCAACAGCCGAATG-1	0.303655	Column-based
10x.s1__CTCCAACAGCTAATGA-1	0.165716	Column-based
10x.s1__CTCCAACGTGGCCCAT-1	0.177567	Column-based
10x.s1__CTCCAACTCAAGATAG-1	0.0707629	Column-based
10x.s1__CTCCACAAGCTCATAC-1	0.0698265	Column-based
10x.s1__CTCCACAAGTTGAAAC-1	0.249255	Column-based
10x.s1__CTCCACATCTCGCAGG-1	1.3e-05	Column-based
10x.s1__CTCCATGCAATGAACA-1	0.248435	Column-based
10x.s1__CTCCATGGTGGATCGA-1	0.404676	Column-based
10x.s1__CTCCATGTCATTGCTT-1	0.134759	Column-based
10x.s1__CTCCCAATCCTTGGAA-1	0.301779	Column-based
10x.s1__CTCCCTCAGGAACGTC-1	0.266841	Column-based
10x.s1__CTCCCTCGTGTTACAC-1	0.380034	Column-based
10x.s1__CTCCCTCTCCGATGCG-1	0.177865	Column-based
10x.s1__CTCCTCCCATCCGCGA-1	0.0202292	Column-based
10x.s1__CTCCTCCGTGCTTATG-1	0.060405	Column-based
10x.s1__CTCCTTTAGACATACA-1	0.174204	Column-based
10x.s1__CTCCTTTGTAGATCCT-1	0.215226	Column-based
10x.s1__CTCGAGGCACCGGAAA-1	-1.06e-05	Column-based
10x.s1__CTCGAGGCAGCTGGTC-1	0.258105	Column-based
10x.s1__CTCGAGGCATACGCAT-1	0.460612	Column-based
10x.s1__CTCGAGGTCCCTGTTG-1	0.136926	Column-based
10x.s1__CTCTCAGGTAGTGTGG-1	0.160716	Column-based
10x.s1__CTCTCAGTCGGTCAGC-1	0.381581	Column-based
10x.s1__CTCTCGACATCTCAAG-1	0.225674	Column-based
10x.s1__CTCTGGTAGATCCTAC-1	0.205945	Column-based
10x.s1__CTCTGGTCATATTCGG-1	0.347697	Column-based
10x.s1__CTCTGGTGTGACTATC-1	0.290784	Column-based
10x.s1__CTGAATGTCGAGAATA-1	0.0534925	Column-based
10x.s1__CTGAATGTCGTTGTGA-1	-3.91e-06	Column-based
10x.s1__CTGAATGTCTTCTCAA-1	0.307859	Column-based
10x.s1__CTGAGCGAGTCGAAAT-1	0.313206	Column-based
10x.s1__CTGAGCGCACTTGGCG-1	0.251832	Column-based
10x.s1__CTGAGCGGTACAGCGA-1	0.230406	Column-based
10x.s1__CTGAGGCAGACGGAAA-1	0.289487	Column-based
10x.s1__CTGAGGCTCTCCCAAC-1	0.178368	Column-based
10x.s1__CTGATCCGTCGTATGT-1	0.121342	Column-based
10x.s1__CTGATCCTCTCGTGAA-1	0.41698	Column-based
10x.s1__CTGATCCTCTCTGGTC-1	0.26025	Column-based
10x.s1__CTGCAGGTCCTCGCAT-1	0.29457	Column-based
10x.s1__CTGCATCCACTCCTGT-1	0.142118	Column-based
10x.s1__CTGCATCCACTTCATT-1	0.313586	Column-based
10x.s1__CTGCATCGTATCGGTT-1	1.06e-05	Column-based
10x.s1__CTGCATCTCATTTGTC-1	0.056218	Column-based
10x.s1__CTGCCATTCGCTTACC-1	0.0195659	Column-based
10x.s1__CTGCCTAAGCTGTCCG-1	0.18529	Column-based
10x.s1__CTGCCTAAGGGAGTGG-1	0.07435	Column-based
10x.s1__CTGCCTAAGTGATAAC-1	0.196814	Column-based
10x.s1__CTGCGAGGTAGACTGG-1	0.336902	Column-based
10x.s1__CTGCTCACATCACAGT-1	0.374005	Column-based
10x.s1__CTGCTCATCCATACTT-1	0.0504643	Column-based
10x.s1__CTGGACGAGCACTCAT-1	0.0756098	Column-based
10x.s1__CTGGACGCAGGTGGAT-1	0.140172	Column-based
10x.s1__CTGGCAGCACCCTCTA-1	-5.97e-06	Column-based
10x.s1__CTGGCAGCACGCTTAA-1	0.365426	Column-based
10x.s1__CTGGCAGCATGGACAG-1	0.223243	Column-based
10x.s1__CTGGCAGGTCGGAAAC-1	0.157779	Column-based
10x.s1__CTGGTCTGTCTCAGAT-1	0.235493	Column-based
10x.s1__CTGTACCAGCAGTCTT-1	0.347633	Column-based
10x.s1__CTGTACCAGGCATTTC-1	0.223361	Column-based
10x.s1__CTGTACCAGGTTACCT-1	0.161584	Column-based
10x.s1__CTGTACCCAATAGAGT-1	-5.44e-06	Column-based
10x.s1__CTGTACCTCTAGGCCG-1	0.295218	Column-based
10x.s1__CTGTAGACAAGAATAC-1	0.334107	Column-based
10x.s1__CTGTAGATCGCTGACG-1	0.231412	Column-based
10x.s1__CTGTCGTAGAAGGATG-1	0.202801	Column-based
10x.s1__CTGTCGTCAAAGGATT-1	0.219849	Column-based
10x.s1__CTGTCGTTCGAACTCA-1	0.191756	Column-based
10x.s1__CTGTGAATCATGCGGC-1	1.44e-05	Column-based
10x.s1__CTGTGGGGTATGGAAT-1	0.278121	Column-based
10x.s1__CTGTGGGTCCGGACGT-1	0.212256	Column-based
10x.s1__CTGTGGGTCTCTCTAA-1	0.458565	Column-based
10x.s1__CTTACCGAGTGAGCCA-1	0.254995	Column-based
10x.s1__CTTACCGCACCACATA-1	0.335398	Column-based
10x.s1__CTTACCGGTATTTCGG-1	0.306537	Column-based
10x.s1__CTTACCGTCCTAGCCT-1	0.305341	Column-based
10x.s1__CTTAGGACATGCGTGC-1	0.325323	Column-based
10x.s1__CTTAGGACATTGACAC-1	0.250565	Column-based
10x.s1__CTTCAATCACTCACTC-1	0.417821	Column-based
10x.s1__CTTCAATGTTTGGCTA-1	0.34191	Column-based
10x.s1__CTTCAATTCCAGCAAT-1	0.15676	Column-based
10x.s1__CTTCCGAAGCCAGACA-1	0.0670916	Column-based
10x.s1__CTTCCGACAGGACGAT-1	0.233813	Column-based
10x.s1__CTTCCGAGTATCGTTG-1	0.158999	Column-based
10x.s1__CTTCCGAGTCGAACAG-1	0.421471	Column-based
10x.s1__CTTCCGATCATTCTTG-1	0.475545	Column-based
10x.s1__CTTCCGATCTCTAAGG-1	0.163108	Column-based
10x.s1__CTTCCTTAGCCGATTT-1	-8.45e-06	Column-based
10x.s1__CTTCCTTCAATACCCA-1	0.173989	Column-based
10x.s1__CTTCCTTGTAGAAACT-1	0.0905062	Column-based
10x.s1__CTTCCTTGTCTTTATC-1	0.138533	Column-based
10x.s1__CTTCCTTTCCGTCCTA-1	0.258216	Column-based
10x.s1__CTTCGGTAGAGCAAGA-1	0.436492	Column-based
10x.s1__CTTCGGTCACCAGTAT-1	0.159794	Column-based
10x.s1__CTTCGGTTCGTCGCTT-1	0.160634	Column-based
10x.s1__CTTCTAACAGGCCCTA-1	0.27872	Column-based
10x.s1__CTTCTAATCTCCAAGA-1	0.222174	Column-based
10x.s1__CTTCTCTAGGGTCAAC-1	0.264792	Column-based
10x.s1__CTTCTCTGTCGTGGAA-1	0.240457	Column-based
10x.s1__CTTCTCTGTTAGGACG-1	0.176156	Column-based
10x.s1__CTTCTCTTCGACTCCT-1	0.102697	Column-based
10x.s1__CTTGAGACAAATGGCG-1	0.163521	Column-based
10x.s1__CTTGAGAGTATTCCGA-1	0.0565801	Column-based
10x.s1__CTTGATTCAGGTGTTT-1	0.196157	Column-based
10x.s1__CTTTCAAAGTACGTCT-1	4.96e-06	Column-based
10x.s1__CTTTCAACACGAGGTA-1	1.66e-05	Column-based
10x.s1__CTTTCAATCATCGTAG-1	0.270474	Column-based
10x.s1__CTTTCAATCGATAACC-1	0.233985	Column-based
10x.s1__CTTTCGGGTAGCTTAC-1	0.188057	Column-based
10x.s1__CTTTCGGGTAGTAAGT-1	0.27009	Column-based
10x.s1__CTTTCGGGTGTTCCAA-1	0.0686069	Column-based
10x.s1__CTTTCGGTCAAAGGTA-1	0.147632	Column-based
10x.s1__CTTTCGGTCATGGTAC-1	-2.55e-05	Column-based
10x.s1__GAAACCTAGAAGGGAT-1	-3.13e-06	Column-based
10x.s1__GAAACCTAGAGGTATT-1	0.0939701	Column-based
10x.s1__GAAACCTAGGGACCAT-1	0.335983	Column-based
10x.s1__GAAACCTGTCGTTCAA-1	0.225096	Column-based
10x.s1__GAAACCTTCATTATCC-1	0.430964	Column-based
10x.s1__GAAACCTTCGAGCTGC-1	0.165287	Column-based
10x.s1__GAAATGACAAGTGGGT-1	0.235972	Column-based
10x.s1__GAAATGAGTCTACAGT-1	0.294083	Column-based
10x.s1__GAACACTAGCGCCGTT-1	0.339547	Column-based
10x.s1__GAACACTCAGCGTGCT-1	0.282609	Column-based
10x.s1__GAACACTGTTCGGCTG-1	0.0461	Column-based
10x.s1__GAACGTTAGAATCTAG-1	0.0737863	Column-based
10x.s1__GAACGTTAGCAGATAT-1	0.440737	Column-based
10x.s1__GAACGTTGTAGCTGTT-1	0.250411	Column-based
10x.s1__GAACTGTAGACCGTTT-1	0.314779	Column-based
10x.s1__GAACTGTAGAGAAGGT-1	0.231944	Column-based
10x.s1__GAACTGTAGCTACAAA-1	0.0748456	Column-based
10x.s1__GAACTGTCAAGAATGT-1	0.287024	Column-based
10x.s1__GAACTGTTCGGACAAG-1	0.317234	Column-based
10x.s1__GAACTGTTCTGCATAG-1	0.273486	Column-based
10x.s1__GAAGAATCACTCATAG-1	0.0246885	Column-based
10x.s1__GAAGAATCATGTACGT-1	0.43236	Column-based
10x.s1__GAAGAATGTTCCTTGC-1	0.160051	Column-based
10x.s1__GAAGAATTCGTTATCT-1	0.514653	Column-based
10x.s1__GAAGCCCCACCCTGTT-1	0.0271308	Column-based
10x.s1__GAAGGACAGATGAACT-1	0.201957	Column-based
10x.s1__GAAGGACCATCTGCGG-1	0.319758	Column-based
10x.s1__GAAGGACGTATGGTTC-1	-5.68e-06	Column-based
10x.s1__GAAGGACGTGCAGGAT-1	0.264232	Column-based
10x.s1__GAAGGACTCAGCTTCC-1	0.234336	Column-based
10x.s1__GAAGGACTCGACGCGT-1	0.0908522	Column-based
10x.s1__GAAGGGTAGGAATGTT-1	0.467104	Column-based
10x.s1__GAATAGAAGAACAGGA-1	0.181276	Column-based
10x.s1__GAATAGAAGGCACAAC-1	-1.38e-06	Column-based
10x.s1__GAATAGAAGGCATGCA-1	0.283844	Column-based
10x.s1__GAATAGAAGTTGCGAG-1	0.332842	Column-based
10x.s1__GAATAGAGTACTGGGA-1	-1e-05	Column-based
10x.s1__GAATCACGTACTAACC-1	0.163116	Column-based
10x.s1__GAATCACTCAGCGCGT-1	0.36206	Column-based
10x.s1__GAATCACTCTTTGGAG-1	0.153854	Column-based
10x.s1__GAATCGTAGGAACATT-1	4.16e-06	Column-based
10x.s1__GACACGCAGCGATTCT-1	0.054908	Column-based
10x.s1__GACACGCCAGTACTAC-1	0.33181	Column-based
10x.s1__GACACGCCATTCGGGC-1	1.13e-05	Column-based
10x.s1__GACACGCTCTCTGACC-1	0.356342	Column-based
10x.s1__GACAGCCAGTCTGGAG-1	0.326084	Column-based
10x.s1__GACAGCCCAACCGTGC-1	6.87e-06	Column-based
10x.s1__GACAGCCCATGACGGA-1	0.143944	Column-based
10x.s1__GACCAATAGAACCCGA-1	0.246313	Column-based
10x.s1__GACCAATAGATGTAGT-1	1.5e-06	Column-based
10x.s1__GACCAATCACTGGCCA-1	0.248231	Column-based
10x.s1__GACCAATTCGTGCGAC-1	0.389008	Column-based
10x.s1__GACCCTTAGCGTTACT-1	0.211235	Column-based
10x.s1__GACCCTTGTGTCTTGA-1	0.0905204	Column-based
10x.s1__GACCCTTGTTGACTAC-1	0.087744	Column-based
10x.s1__GACCCTTTCCTCTTTC-1	-1.42e-05	Column-based
10x.s1__GACCGTGAGGGTAGCT-1	0.161076	Column-based
10x.s1__GACCGTGAGGTAAGGA-1	0.266529	Column-based
10x.s1__GACCGTGCAGCTCCTT-1	0.103449	Column-based
10x.s1__GACCGTGGTAACGTTC-1	0.266604	Column-based
10x.s1__GACCTTCCAGGTGTGA-1	0.442448	Column-based
10x.s1__GACCTTCCATGGGAAC-1	0.380146	Column-based
10x.s1__GACGCTGGTTTGTTCT-1	0.250672	Column-based
10x.s1__GACGCTGTCCAACCAA-1	0.235173	Column-based
10x.s1__GACGTTACAGAGTAAT-1	0.307392	Column-based
10x.s1__GACGTTAGTAAGGCTG-1	0.318696	Column-based
10x.s1__GACTATGCACAACGCC-1	0.0624233	Column-based
10x.s1__GACTATGGTTGCCGAC-1	0.14385	Column-based
10x.s1__GACTCAAAGTATTGCC-1	1.6e-05	Column-based
10x.s1__GACTCAAAGTCGAAGC-1	0.177995	Column-based
10x.s1__GACTCAACAATCGTCA-1	0.134234	Column-based
10x.s1__GACTCTCAGCCTTTCC-1	0.253341	Column-based
10x.s1__GACTGATGTGCCCACA-1	3.8e-06	Column-based
10x.s1__GAGAAATCATGGAGAC-1	0.291093	Column-based
10x.s1__GAGACCCGTGGTAATA-1	0.138945	Column-based
10x.s1__GAGACCCTCACCGCTT-1	0.0551071	Column-based
10x.s1__GAGAGGTGTTGTGCCG-1	0.123283	Column-based
10x.s1__GAGATGGGTCTAGGTT-1	0.380429	Column-based
10x.s1__GAGATGGTCGAGTGGA-1	0.24907	Column-based
10x.s1__GAGATGGTCTAGACCA-1	0.1606	Column-based
10x.s1__GAGCCTGAGTCATAGA-1	0.322224	Column-based
10x.s1__GAGCCTGCAGGAAGTC-1	0.234147	Column-based
10x.s1__GAGCCTGTCGATGCTA-1	0.396415	Column-based
10x.s1__GAGCTGCTCAGCTAGT-1	0.228204	Column-based
10x.s1__GAGGCAACAAGTACCT-1	0.313026	Column-based
10x.s1__GAGGCAAGTTGGTACT-1	0.139331	Column-based
10x.s1__GAGGCCTAGCTCGAAG-1	0.0197682	Column-based
10x.s1__GAGGCCTCACTCAGAT-1	0.249097	Column-based
10x.s1__GAGGCCTGTACCCACG-1	6.73e-06	Column-based
10x.s1__GAGGCCTGTAGTGGCA-1	0.31342	Column-based
10x.s1__GAGGCCTTCAGACATC-1	0.0695168	Column-based
10x.s1__GAGGGATAGGAGGTTC-1	0.268989	Column-based
10x.s1__GAGGGATTCCTTCTAA-1	0.324124	Column-based
10x.s1__GAGGGTATCATTCCTA-1	0.284501	Column-based
10x.s1__GAGGGTATCGACGCTG-1	0.0904626	Column-based
10x.s1__GAGTCATAGTTTGAGA-1	6.5e-06	Column-based
10x.s1__GAGTCTAAGGACACTG-1	0.24099	Column-based
10x.s1__GAGTGAGAGGTCACTT-1	0.354273	Column-based
10x.s1__GAGTGAGGTTCGTGCG-1	0.249078	Column-based
10x.s1__GAGTGTTAGCACTCGC-1	3.47e-06	Column-based
10x.s1__GAGTGTTGTAGCTTGT-1	0.0549668	Column-based
10x.s1__GAGTTACAGACATAGT-1	0.326617	Column-based
10x.s1__GAGTTACTCTGAGCAT-1	0.277931	Column-based
10x.s1__GAGTTGTGTGCAGTGA-1	0.227328	Column-based
10x.s1__GAGTTGTGTTACGGAG-1	0.0926129	Column-based
10x.s1__GAGTTGTTCAACGCTA-1	0.257581	Column-based
10x.s1__GAGTTTGAGGTAGCCA-1	0.231637	Column-based
10x.s1__GAGTTTGAGGTTACAA-1	0.33782	Column-based
10x.s1__GAGTTTGCAATCCTTT-1	0.294543	Column-based
10x.s1__GAGTTTGCACTACCCT-1	0.254303	Column-based
10x.s1__GAGTTTGCACTCCTGT-1	0.219063	Column-based
10x.s1__GATAGAACAATTTCTC-1	0.0687924	Column-based
10x.s1__GATAGAAGTCTGTGGC-1	1.83e-05	Column-based
10x.s1__GATCACACAATTAGGA-1	0.208534	Column-based
10x.s1__GATCACAGTCTACATG-1	0.318833	Column-based
10x.s1__GATCAGTCATCGCTGG-1	0.229613	Column-based
10x.s1__GATCAGTGTTGCCAAT-1	0.301197	Column-based
10x.s1__GATCATGAGCTCGTGC-1	-2.77e-06	Column-based
10x.s1__GATCATGCACCCTAAA-1	0.162085	Column-based
10x.s1__GATCATGCACTAGAGG-1	0.0700816	Column-based
10x.s1__GATCATGTCCGACAGC-1	0.391379	Column-based
10x.s1__GATCCCTAGCGCTGCT-1	0.136359	Column-based
10x.s1__GATCGTACACTTCATT-1	0.307117	Column-based
10x.s1__GATGACTAGGATCACG-1	0.122421	Column-based
10x.s1__GATGACTCAAGACCTT-1	0.164343	Column-based
10x.s1__GATGACTTCGCCTAGG-1	4.42e-06	Column-based
10x.s1__GATGAGGGTAGTCACT-1	7.46e-06	Column-based
10x.s1__GATGATCGTAGGACCA-1	0.195372	Column-based
10x.s1__GATGATCGTATGAAGT-1	0.140402	Column-based
10x.s1__GATGCTAGTCGACTTA-1	0.052305	Column-based
10x.s1__GATGCTAGTCGTTTCC-1	0.240227	Column-based
10x.s1__GATGCTAGTTGCCAAT-1	0.400809	Column-based
10x.s1__GATGGAGCAGGAGGAG-1	0.307321	Column-based
10x.s1__GATGGAGGTACAGTTC-1	0.198519	Column-based
10x.s1__GATGGAGGTCGAATGG-1	0.36855	Column-based
10x.s1__GATGGAGGTTGCCTAA-1	0.259993	Column-based
10x.s1__GATGTTGAGACCAGAC-1	0.0740307	Column-based
10x.s1__GATGTTGAGAGCACTG-1	0.222155	Column-based
10x.s1__GATTCGACAGGAACCA-1	0.404367	Column-based
10x.s1__GATTCTTCACCGGTCA-1	0.366554	Column-based
10x.s1__GATTCTTGTACTGCGC-1	0.40807	Column-based
10x.s1__GATTGGTAGACTCTAC-1	0.364945	Column-based
10x.s1__GATTGGTCAACAGATA-1	0.0318355	Column-based
10x.s1__GATTGGTGTAACAGGC-1	0.165065	Column-based
10x.s1__GATTGGTTCAAGAGTA-1	0.14357	Column-based
10x.s1__GATTTCTAGATTGATG-1	0.222746	Column-based
10x.s1__GATTTCTCAGCGATTT-1	0.230585	Column-based
10x.s1__GATTTCTTCATCCCGT-1	0.177609	Column-based
10x.s1__GCAACATAGCGGTAGT-1	0.0943744	Column-based
10x.s1__GCAACATCAGACTGCC-1	0.0164236	Column-based
10x.s1__GCAACATCATAATCCG-1	0.248695	Column-based
10x.s1__GCAACATTCCCGAGAC-1	0.244356	Column-based
10x.s1__GCAACCGTCCTATTGT-1	0.252798	Column-based
10x.s1__GCACGGTCACTTCCTG-1	0.315519	Column-based
10x.s1__GCACGGTCAGAGGACT-1	0.0494887	Column-based
10x.s1__GCACGGTCAGCGGATA-1	0.123368	Column-based
10x.s1__GCACGGTGTCGTCAGC-1	0.137157	Column-based
10x.s1__GCACGTGAGACCATTC-1	0.27327	Column-based
10x.s1__GCACGTGAGGACGGAG-1	0.054042	Column-based
10x.s1__GCACGTGAGGGCAGTT-1	-2.45e-05	Column-based
10x.s1__GCACGTGCAAACTAGA-1	0.222719	Column-based
10x.s1__GCACGTGGTGCCCAGT-1	0.270726	Column-based
10x.s1__GCACGTGGTTCATCGA-1	0.0695168	Column-based
10x.s1__GCACTAACAATTCTTC-1	0.253125	Column-based
10x.s1__GCACTAACATACCGTA-1	0.132734	Column-based
10x.s1__GCACTAATCTCTAAGG-1	-1.51e-05	Column-based
10x.s1__GCAGCCATCCTTCTGG-1	7.67e-08	Column-based
10x.s1__GCAGCCATCTCTATGT-1	0.334884	Column-based
10x.s1__GCAGCTGGTTAATCGC-1	0.240377	Column-based
10x.s1__GCAGCTGTCAGAACCT-1	0.381666	Column-based
10x.s1__GCAGCTGTCCGGTTCT-1	1.6e-05	Column-based
10x.s1__GCAGCTGTCGATGGAG-1	0.309058	Column-based
10x.s1__GCAGGCTCAAGAATGT-1	0.0919692	Column-based
10x.s1__GCAGGCTGTATGAAGT-1	0.253547	Column-based
10x.s1__GCAGTTACATCGATGT-1	0.18048	Column-based
10x.s1__GCAGTTAGTGGAGGTT-1	7.16e-06	Column-based
10x.s1__GCATCGGCACCCTTGT-1	0.207835	Column-based
10x.s1__GCATCTCAGTGCACTT-1	0.255424	Column-based
10x.s1__GCATGATCAGCTCGGT-1	-5.41e-06	Column-based
10x.s1__GCATGATTCCGAAATC-1	-5.47e-06	Column-based
10x.s1__GCATTAGAGAATCGAT-1	0.0164055	Column-based
10x.s1__GCCAACGAGACATGCG-1	0.0732832	Column-based
10x.s1__GCCAACGAGGACAGCT-1	0.362895	Column-based
10x.s1__GCCAACGTCTTCGACC-1	0.119028	Column-based
10x.s1__GCCAGGTAGAGGGTAA-1	0.190576	Column-based
10x.s1__GCCAGGTTCAAGGCTT-1	0.194166	Column-based
10x.s1__GCCAGGTTCCGATAAC-1	0.361269	Column-based
10x.s1__GCCAGTGAGCAGTCTT-1	0.0931692	Column-based
10x.s1__GCCAGTGCATCTGTTT-1	0.224663	Column-based
10x.s1__GCCAGTGCATTACTCT-1	0.0405641	Column-based
10x.s1__GCCATGGAGTACTCGT-1	4.19e-07	Column-based
10x.s1__GCCATTCCAAGTATAG-1	0.110528	Column-based
10x.s1__GCCATTCTCAGGCGAA-1	0.136742	Column-based
10x.s1__GCCCAGAAGACTCAAA-1	0.0696641	Column-based
10x.s1__GCCCAGAGTCTCGGGT-1	0.374005	Column-based
10x.s1__GCCCAGAGTGACTGAG-1	0.397293	Column-based
10x.s1__GCCCAGAGTGATAGAT-1	0.0934181	Column-based
10x.s1__GCCCAGATCCCATAGA-1	0.249894	Column-based
10x.s1__GCCCAGATCTTACTGT-1	0.0917229	Column-based
10x.s1__GCCCGAAAGGATACCG-1	0.148656	Column-based
10x.s1__GCCGATGTCATGACAC-1	0.224201	Column-based
10x.s1__GCCGTGATCCGGTAGC-1	0.148664	Column-based
10x.s1__GCCTGTTAGCAAACAT-1	0.159636	Column-based
10x.s1__GCCTGTTGTCTCGGAC-1	0.251603	Column-based
10x.s1__GCGAGAAAGCTGCCAC-1	0.0557984	Column-based
10x.s1__GCGAGAACATCGATCA-1	0.22882	Column-based
10x.s1__GCGAGAAGTACCGTCG-1	0.0914535	Column-based
10x.s1__GCGAGAATCATGGAGG-1	0.0697515	Column-based
10x.s1__GCGAGAATCCAAGGGA-1	0.0728052	Column-based
10x.s1__GCGGAAATCACGGGAA-1	0.27992	Column-based
10x.s1__GCGGAAATCTAGACAC-1	0.0556385	Column-based
10x.s1__GCGGATCGTGTTACAC-1	0.136515	Column-based
10x.s1__GCGTTTCCACAAATAG-1	0.0917712	Column-based
10x.s1__GCGTTTCCATGGCACC-1	0.220882	Column-based
10x.s1__GCGTTTCGTCAAACGG-1	0.30819	Column-based
10x.s1__GCGTTTCGTCGCAACC-1	0.0723337	Column-based
10x.s1__GCGTTTCGTGACAACG-1	0.176416	Column-based
10x.s1__GCTACAACACGGTGTC-1	2.9e-06	Column-based
10x.s1__GCTACAACAGAACTCT-1	0.400337	Column-based
10x.s1__GCTACAACATATCTCT-1	0.278689	Column-based
10x.s1__GCTACCTGTATTGAGA-1	0.286394	Column-based
10x.s1__GCTACCTTCCATAGAC-1	0.29002	Column-based
10x.s1__GCTCAAAAGAGGACTC-1	0.177474	Column-based
10x.s1__GCTCAAACAGAACCGA-1	1.47e-05	Column-based
10x.s1__GCTCAAACAGTAGTTC-1	0.283452	Column-based
10x.s1__GCTGAATAGCGCACAA-1	0.194894	Column-based
10x.s1__GCTGAATCAGTAACAA-1	0.231234	Column-based
10x.s1__GCTGAATTCTGACAGT-1	0.400636	Column-based
10x.s1__GCTGCAGAGCTACGTT-1	0.372821	Column-based
10x.s1__GCTGCAGCAGACAAAT-1	0.130878	Column-based
10x.s1__GCTGCAGGTCGCTGCA-1	0.220249	Column-based
10x.s1__GCTGGGTAGGTTTGAA-1	-1.67e-06	Column-based
10x.s1__GCTGGGTCAGCGTTGC-1	0.248951	Column-based
10x.s1__GCTTCACAGGCTCTAT-1	0.218456	Column-based
10x.s1__GCTTCACCAGGTGTTT-1	0.247371	Column-based
10x.s1__GCTTCACTCAGTCTTT-1	0.0729881	Column-based
10x.s1__GCTTGGGAGTCACGCC-1	0.163933	Column-based
10x.s1__GCTTGGGCAAATCGGG-1	0.219314	Column-based
10x.s1__GCTTGGGGTTCGGCGT-1	0.386066	Column-based
10x.s1__GCTTGGGTCCTACGGG-1	0.245787	Column-based
10x.s1__GGAACCCCAGATCCTA-1	0.0700292	Column-based
10x.s1__GGAACCCCATGACGGA-1	0.0935833	Column-based
10x.s1__GGAACCCTCTTCTCAA-1	0.142634	Column-based
10x.s1__GGAAGTGTCCGGACTG-1	0.0689098	Column-based
10x.s1__GGAAGTGTCTCCCATG-1	0.0544381	Column-based
10x.s1__GGAATCTGTCCATACA-1	0.236109	Column-based
10x.s1__GGAATCTTCACGACTA-1	0.244493	Column-based
10x.s1__GGAATCTTCTCCTGTG-1	0.185917	Column-based
10x.s1__GGAATGGTCGTGGGTC-1	0.38092	Column-based
10x.s1__GGACGTCAGCCTGTGC-1	0.105879	Column-based
10x.s1__GGACGTCAGTTGGGAC-1	0.227632	Column-based
10x.s1__GGACGTCCAGAAATCA-1	0.22935	Column-based
10x.s1__GGACGTCTCAGCCCAG-1	0.216886	Column-based
10x.s1__GGAGAACCAATCGCGC-1	0.259467	Column-based
10x.s1__GGAGAACGTTCTCTAT-1	0.137934	Column-based
10x.s1__GGAGAACTCAAATAGG-1	0.14218	Column-based
10x.s1__GGAGATGCAGCCTTCT-1	0.290866	Column-based
10x.s1__GGAGATGGTTCTTCAT-1	-1.65e-05	Column-based
10x.s1__GGAGCAACATGTGGTT-1	0.260977	Column-based
10x.s1__GGAGCAACATTGTAGC-1	0.0539666	Column-based
10x.s1__GGAGCAAGTAGGCAGT-1	0.246817	Column-based
10x.s1__GGAGCAAGTGGGCTTC-1	0.344479	Column-based
10x.s1__GGAGCAATCCACTAGA-1	0.109102	Column-based
10x.s1__GGAGGATAGACAGCTG-1	0.157292	Column-based
10x.s1__GGAGGATCAGCGTACC-1	0.400676	Column-based
10x.s1__GGAGGTAGTCAAAGAT-1	0.382802	Column-based
10x.s1__GGATCTAAGAGCTGAC-1	0.330741	Column-based
10x.s1__GGATCTACACCGGCTA-1	0.227322	Column-based
10x.s1__GGATGTTCATCGTCCT-1	0.273642	Column-based
10x.s1__GGATGTTTCCATTCAT-1	0.137596	Column-based
10x.s1__GGCACGTCAGCGTATT-1	0.346811	Column-based
10x.s1__GGCAGTCCATCGCTAA-1	0.279571	Column-based
10x.s1__GGCAGTCTCTAGAGCT-1	0.403633	Column-based
10x.s1__GGCGTCAGTCCGGTCA-1	0.213977	Column-based
10x.s1__GGCGTCAGTCTGTTAG-1	0.147206	Column-based
10x.s1__GGCGTCATCAAGTAAG-1	0.153971	Column-based
10x.s1__GGCTGTGCAAGTGGAC-1	0.360007	Column-based
10x.s1__GGCTGTGCACCGAATT-1	0.245682	Column-based
10x.s1__GGCTGTGTCAGCGGAA-1	0.0551143	Column-based
10x.s1__GGCTTGGGTATCCTTT-1	0.242251	Column-based
10x.s1__GGCTTGGTCCTATTGT-1	0.337754	Column-based
10x.s1__GGCTTTCAGTCACTAC-1	0.163702	Column-based
10x.s1__GGCTTTCGTGAGACGT-1	0.18984	Column-based
10x.s1__GGGAAGTAGGTACTGG-1	0.086796	Column-based
10x.s1__GGGAAGTTCTATTCGT-1	0.237481	Column-based
10x.s1__GGGACAAGTGGTCCCA-1	0.0830869	Column-based
10x.s1__GGGACAATCCTTCTAA-1	0.0537561	Column-based
10x.s1__GGGACCTAGGTCCCGT-1	0.19931	Column-based
10x.s1__GGGACCTGTAATGCTC-1	0.227904	Column-based
10x.s1__GGGACTCCAAGTGTCT-1	0.268944	Column-based
10x.s1__GGGACTCCATTCGGGC-1	0.0930057	Column-based
10x.s1__GGGACTCGTAGCTTTG-1	0.0535656	Column-based
10x.s1__GGGACTCGTATGCGGA-1	0.181515	Column-based
10x.s1__GGGACTCGTTCTCCAC-1	0.232358	Column-based
10x.s1__GGGAGATCATGGCCCA-1	0.14958	Column-based
10x.s1__GGGAGATGTTGTTGCA-1	0.327258	Column-based
10x.s1__GGGAGATTCATGCCGG-1	0.0750154	Column-based
10x.s1__GGGAGTAAGATGGGCT-1	0.251468	Column-based
10x.s1__GGGAGTAGTTTACTGG-1	0.252325	Column-based
10x.s1__GGGAGTATCCTTATGT-1	0.239902	Column-based
10x.s1__GGGATCCAGCGGTAAC-1	0.223627	Column-based
10x.s1__GGGATCCGTCACCACG-1	0.0749077	Column-based
10x.s1__GGGATGAAGGCAGGTT-1	0.156601	Column-based
10x.s1__GGGCCATCACCGCTAG-1	0.181395	Column-based
10x.s1__GGGCCATCAGTAGAAT-1	0.298799	Column-based
10x.s1__GGGCGTTCACAATTCG-1	0.054244	Column-based
10x.s1__GGGCGTTCATACATCG-1	0.202273	Column-based
10x.s1__GGGCTACAGACTACGG-1	-1.6e-05	Column-based
10x.s1__GGGCTACCAGAAGTGC-1	0.0704573	Column-based
10x.s1__GGGCTACTCAGCATTG-1	0.165091	Column-based
10x.s1__GGGCTACTCCACGTAA-1	0.0511492	Column-based
10x.s1__GGGCTCAAGTGTTCAC-1	0.454333	Column-based
10x.s1__GGGCTCACAAAGACGC-1	0.149822	Column-based
10x.s1__GGGCTCACACGCTGCA-1	0.0868216	Column-based
10x.s1__GGGCTCACATGAGGGT-1	0.26339	Column-based
10x.s1__GGGCTCAGTGTGCCTG-1	0.163708	Column-based
10x.s1__GGGTAGAAGCGATGAC-1	0.295697	Column-based
10x.s1__GGGTAGACACGCGTGT-1	0.175817	Column-based
10x.s1__GGGTATTAGATGAAGG-1	0.217979	Column-based
10x.s1__GGGTATTGTAGCGCCT-1	0.176677	Column-based
10x.s1__GGGTATTTCACGTAGT-1	0.172175	Column-based
10x.s1__GGGTATTTCGTCGGGT-1	0.296233	Column-based
10x.s1__GGGTCACAGCGTCTCG-1	0.139508	Column-based
10x.s1__GGGTCACCACACAGAG-1	0.229382	Column-based
10x.s1__GGGTGAACATTGACCA-1	0.341831	Column-based
10x.s1__GGGTGTCCAACAAGTA-1	0.314246	Column-based
10x.s1__GGGTGTCCACTAGGCC-1	0.307059	Column-based
10x.s1__GGGTGTCTCATCCTGC-1	0.311764	Column-based
10x.s1__GGGTTATAGCAAATCA-1	0.316485	Column-based
10x.s1__GGGTTATTCCCGAGTG-1	0.411913	Column-based
10x.s1__GGGTTTACAACACGTT-1	0.15945	Column-based
10x.s1__GGGTTTATCTTGGGCG-1	0.092748	Column-based
10x.s1__GGTAACTCAACCAGAG-1	0.202705	Column-based
10x.s1__GGTAACTTCTGCATGA-1	0.312705	Column-based
10x.s1__GGTAATCAGGTTGAGC-1	0.0528008	Column-based
10x.s1__GGTAATCAGTCTTGGT-1	0.191827	Column-based
10x.s1__GGTAATCCACTATGTG-1	0.0932247	Column-based
10x.s1__GGTAATCGTCTTGAAC-1	0.128848	Column-based
10x.s1__GGTAATCGTGTTTCTT-1	0.297814	Column-based
10x.s1__GGTCACGAGGTTCTAC-1	-1.28e-06	Column-based
10x.s1__GGTCACGAGTGGAAGA-1	0.0457079	Column-based
10x.s1__GGTCACGGTCATAACC-1	0.1642	Column-based
10x.s1__GGTCACGGTGACGCCT-1	-2.65e-06	Column-based
10x.s1__GGTCTGGCAGAGGTAC-1	0.13848	Column-based
10x.s1__GGTCTGGCAGGGATAC-1	0.0753489	Column-based
10x.s1__GGTCTGGTCAGATTGC-1	0.496509	Column-based
10x.s1__GGTGAAGCACTCGATA-1	0.312939	Column-based
10x.s1__GGTGAAGTCCCGAACG-1	0.364669	Column-based
10x.s1__GGTGATTAGAGCATTA-1	0.0528432	Column-based
10x.s1__GGTGATTTCCAGCAAT-1	-2.66e-06	Column-based
10x.s1__GGTGGCTAGACTCATC-1	0.396708	Column-based
10x.s1__GGTGGCTAGCACACCC-1	0.085877	Column-based
10x.s1__GGTGGCTAGCGCCATC-1	0.407821	Column-based
10x.s1__GGTGGCTAGTTTCTTC-1	3.7e-06	Column-based
10x.s1__GGTGGCTGTTACCCAA-1	0.235125	Column-based
10x.s1__GGTGGCTTCACTACTT-1	0.315308	Column-based
10x.s1__GGTGGCTTCAGCTTGA-1	0.0907278	Column-based
10x.s1__GGTGTCGAGTTCACTG-1	0.301387	Column-based
10x.s1__GGTGTCGTCGTGGGTC-1	0.252121	Column-based
10x.s1__GGTTAACCACAAGTTC-1	0.238718	Column-based
10x.s1__GGTTAACGTGCTTATG-1	0.15994	Column-based
10x.s1__GGTTAACTCTTGAACG-1	0.156209	Column-based
10x.s1__GGTTCTCAGGGTAATT-1	0.320484	Column-based
10x.s1__GGTTCTCCAATGTGGG-1	0.284201	Column-based
10x.s1__GGTTGTAGTCATAGTC-1	0.165937	Column-based
10x.s1__GGTTGTATCATGTCAG-1	0.305232	Column-based
10x.s1__GGTTGTATCCCATAGA-1	0.0479656	Column-based
10x.s1__GTAACACAGCTCGGCT-1	0.165854	Column-based
10x.s1__GTAACCATCCAAGCTA-1	0.166245	Column-based
10x.s1__GTAACCATCGCAAGAG-1	0.3761	Column-based
10x.s1__GTAACCATCTGGCCTT-1	0.320884	Column-based
10x.s1__GTAAGTCCACTGTGTA-1	0.23385	Column-based
10x.s1__GTAAGTCCATAGAGGC-1	0.234889	Column-based
10x.s1__GTAATGCCAGACAAGC-1	0.0736786	Column-based
10x.s1__GTAATGCGTCTACACA-1	0.0460466	Column-based
10x.s1__GTACAGTAGATAGCTA-1	0.332373	Column-based
10x.s1__GTACAGTTCGGATAAA-1	0.250159	Column-based
10x.s1__GTAGAAAGTATCGAGG-1	0.145888	Column-based
10x.s1__GTAGAAATCGTACCTC-1	0.0597788	Column-based
10x.s1__GTAGAGGCAGCACAAG-1	0.315873	Column-based
10x.s1__GTAGAGGTCCATAGAC-1	0.460126	Column-based
10x.s1__GTAGAGGTCGTTTACT-1	0.21097	Column-based
10x.s1__GTAGATCCACGTCGTG-1	0.160031	Column-based
10x.s1__GTAGATCTCAACTACG-1	0.221029	Column-based
10x.s1__GTAGCTAAGAGATCGC-1	0.316371	Column-based
10x.s1__GTAGCTAAGTATTGCC-1	1.24e-06	Column-based
10x.s1__GTAGGTTCAGTGACCC-1	0.272568	Column-based
10x.s1__GTAGGTTCATCAACCA-1	0.101984	Column-based
10x.s1__GTAGGTTGTGAGTAGC-1	0.229633	Column-based
10x.s1__GTAGGTTTCTGAGCAT-1	0.137127	Column-based
10x.s1__GTAGGTTTCTTCTCAA-1	-6.67e-06	Column-based
10x.s1__GTAGTACGTAGCTGAG-1	0.138959	Column-based
10x.s1__GTATTGGTCGGCTTGG-1	0.380115	Column-based
10x.s1__GTATTTCCATACTGTG-1	0.359686	Column-based
10x.s1__GTATTTCGTTAAGGAT-1	0.450551	Column-based
10x.s1__GTATTTCTCGCGGACT-1	0.198227	Column-based
10x.s1__GTATTTCTCTCGAACA-1	0.178717	Column-based
10x.s1__GTCAAACAGACATACA-1	0.365637	Column-based
10x.s1__GTCAAACCAACAACAA-1	0.226165	Column-based
10x.s1__GTCAAACCAGTTTCGA-1	0.147025	Column-based
10x.s1__GTCAAACTCAAACGTC-1	0.156815	Column-based
10x.s1__GTCAAACTCATCGGGC-1	1.35e-05	Column-based
10x.s1__GTCAAACTCGCGCTGA-1	0.344816	Column-based
10x.s1__GTCAAGTGTGCGGATA-1	-5.23e-06	Column-based
10x.s1__GTCAAGTTCCATTGGA-1	0.161933	Column-based
10x.s1__GTCAAGTTCTCAGGCG-1	0.0497014	Column-based
10x.s1__GTCACGGAGTAACCTC-1	0.0917544	Column-based
10x.s1__GTCACGGAGTCTCGTA-1	0.0718127	Column-based
10x.s1__GTCACGGCAGCCATTA-1	0.272088	Column-based
10x.s1__GTCACGGGTAAGACCG-1	0.256465	Column-based
10x.s1__GTCACTCCACCCAACG-1	0.231258	Column-based
10x.s1__GTCAGCGCACCTGCAG-1	0.240509	Column-based
10x.s1__GTCAGCGGTAGTACGG-1	0.0686366	Column-based
10x.s1__GTCAGCGGTGCTGCAC-1	0.0703301	Column-based
10x.s1__GTCATCCCAAACGTGG-1	0.175564	Column-based
10x.s1__GTCATCCCACTACCGG-1	0.367339	Column-based
10x.s1__GTCATCCTCGAAACAA-1	0.351619	Column-based
10x.s1__GTCATGATCTGCTTTA-1	0.0870866	Column-based
10x.s1__GTCATTTAGCAGTCTT-1	0.246038	Column-based
10x.s1__GTCATTTCACGACGAA-1	0.290302	Column-based
10x.s1__GTCATTTTCGCTAATG-1	0.23531	Column-based
10x.s1__GTCCACTAGAAACACT-1	0.334021	Column-based
10x.s1__GTCCACTGTAACTAAG-1	0.261563	Column-based
10x.s1__GTCCACTGTCTATGAC-1	0.305013	Column-based
10x.s1__GTCCCATCAATGACCT-1	-9.65e-06	Column-based
10x.s1__GTCGAATAGGTTGAGC-1	0.152615	Column-based
10x.s1__GTCGAATAGTTTGCTG-1	0.165275	Column-based
10x.s1__GTCGAATGTCGAACAG-1	0.0879482	Column-based
10x.s1__GTCGCGATCCACAAGT-1	0.0734343	Column-based
10x.s1__GTCGCGATCGCAGTTA-1	0.364193	Column-based
10x.s1__GTCGTAACATTGACAC-1	0.296952	Column-based
10x.s1__GTCGTTCTCCATCACC-1	2.95e-06	Column-based
10x.s1__GTCGTTCTCTGCATGA-1	0.0937593	Column-based
10x.s1__GTCTACCCAGGTCCCA-1	0.255445	Column-based
10x.s1__GTCTACCTCAGAGTTC-1	0.231079	Column-based
10x.s1__GTCTAGAAGTTGGCTT-1	0.102055	Column-based
10x.s1__GTCTAGACAAGCGATG-1	0.10012	Column-based
10x.s1__GTCTAGAGTCACCGCA-1	0.338142	Column-based
10x.s1__GTCTAGATCAATCAGC-1	0.178311	Column-based
10x.s1__GTCTAGATCAGAGTTC-1	0.252507	Column-based
10x.s1__GTCTCACAGCTGGAGT-1	0.375306	Column-based
10x.s1__GTCTCACGTTGTGTTG-1	0.235948	Column-based
10x.s1__GTCTCACTCGTTTACT-1	0.400655	Column-based
10x.s1__GTCTTTACAACGCCCA-1	0.367828	Column-based
10x.s1__GTCTTTACAAGCCCAC-1	0.248373	Column-based
10x.s1__GTCTTTAGTTCGATTG-1	0.289033	Column-based
10x.s1__GTGACGCAGAGCATTA-1	0.146288	Column-based
10x.s1__GTGACGCAGTGCGTCC-1	0.069248	Column-based
10x.s1__GTGACGCCATGCCGCA-1	0.293524	Column-based
10x.s1__GTGACGCGTACGATCT-1	0.266297	Column-based
10x.s1__GTGACGCGTAGATGTA-1	0.299912	Column-based
10x.s1__GTGAGCCGTACATACC-1	0.0908595	Column-based
10x.s1__GTGAGTTCAATAGTCC-1	0.229078	Column-based
10x.s1__GTGAGTTTCCATCTGC-1	0.263949	Column-based
10x.s1__GTGATGTAGAATCCCT-1	0.262592	Column-based
10x.s1__GTGCACGGTATTGACC-1	0.320934	Column-based
10x.s1__GTGCACGGTCCCTGTT-1	0.160814	Column-based
10x.s1__GTGCAGCAGATCCGAG-1	0.221308	Column-based
10x.s1__GTGCAGCCACTAACGT-1	0.297938	Column-based
10x.s1__GTGCAGCCAGAGTCAG-1	0.210252	Column-based
10x.s1__GTGCAGCGTTACGATC-1	0.0896945	Column-based
10x.s1__GTGCGTGAGCTGACCC-1	0.282643	Column-based
10x.s1__GTGCGTGCACTCATAG-1	0.282512	Column-based
10x.s1__GTGCGTGCATAAGATG-1	0.137734	Column-based
10x.s1__GTGCGTGGTCTAGATC-1	0.243156	Column-based
10x.s1__GTGCGTGTCCCAGCGA-1	0.0934191	Column-based
10x.s1__GTGCTGGCAGAAGTGC-1	0.296449	Column-based
10x.s1__GTGCTTCAGTGCGCTC-1	0.290485	Column-based
10x.s1__GTGCTTCGTGAGCTCC-1	0.236589	Column-based
10x.s1__GTGCTTCGTTGTTGCA-1	0.291882	Column-based
10x.s1__GTGCTTCTCGGAGATG-1	0.0772205	Column-based
10x.s1__GTGGAAGTCGAGTGAG-1	0.316734	Column-based
10x.s1__GTGGAGAAGCTCTGTA-1	0.055698	Column-based
10x.s1__GTGGAGATCTGCCTCA-1	0.0269158	Column-based
10x.s1__GTGGCGTAGTCGGGAT-1	0.163847	Column-based
10x.s1__GTGGCGTTCTGACAGT-1	0.205654	Column-based
10x.s1__GTGGGAAAGAAATGGG-1	0.343882	Column-based
10x.s1__GTGGGAACAACTCATG-1	0.228583	Column-based
10x.s1__GTGTAACCATGGAACG-1	0.0901417	Column-based
10x.s1__GTGTAACGTAGATGTA-1	0.04906	Column-based
10x.s1__GTGTAACTCTTACCGC-1	0.308241	Column-based
10x.s1__GTGTCCTAGCTCTGTA-1	0.147329	Column-based
10x.s1__GTGTCCTAGGTACTGG-1	0.323343	Column-based
10x.s1__GTGTCCTAGTACTGTC-1	0.14108	Column-based
10x.s1__GTGTCCTCAGCGTTGC-1	0.0937314	Column-based
10x.s1__GTGTCCTGTATCGCGC-1	0.227978	Column-based
10x.s1__GTGTCCTGTATTTCCT-1	0.019455	Column-based
10x.s1__GTGTCCTTCCTTATAC-1	0.313666	Column-based
10x.s1__GTGTCCTTCTGGAAGG-1	0.213693	Column-based
10x.s1__GTGTGATCACCGCTAG-1	0.180892	Column-based
10x.s1__GTGTGATCAGGACGAT-1	0.163081	Column-based
10x.s1__GTGTGATTCATAGAGA-1	0.0536414	Column-based
10x.s1__GTGTGGCTCCAACTAG-1	0.163	Column-based
10x.s1__GTGTGGCTCGTGGACC-1	-1.42e-05	Column-based
10x.s1__GTGTTAGAGCGAATGC-1	0.0533393	Column-based
10x.s1__GTGTTAGTCGCAGTCG-1	0.0540079	Column-based
10x.s1__GTGTTCCCAGAAGTGC-1	0.251544	Column-based
10x.s1__GTGTTCCGTCAGACTT-1	-1.64e-07	Column-based
10x.s1__GTGTTCCGTCCGATCG-1	0.218166	Column-based
10x.s1__GTTACAGAGTCGAGGT-1	0.198065	Column-based
10x.s1__GTTACAGCACAAGCCC-1	0.138315	Column-based
10x.s1__GTTACAGGTAGATTGA-1	0.0420602	Column-based
10x.s1__GTTACCCCAAATGAAC-1	0.383803	Column-based
10x.s1__GTTACCCGTCGACTGC-1	0.309242	Column-based
10x.s1__GTTACGAAGCGCCTAC-1	0.076494	Column-based
10x.s1__GTTACGACAGCTATTG-1	0.269421	Column-based
10x.s1__GTTACGACATGACAAA-1	0.161262	Column-based
10x.s1__GTTACGAGTAATACCC-1	0.390313	Column-based
10x.s1__GTTAGACCAAGCACAG-1	0.160659	Column-based
10x.s1__GTTAGACGTAACCCGC-1	0.0421786	Column-based
10x.s1__GTTAGTGTCCGTTGAA-1	0.336348	Column-based
10x.s1__GTTCATTAGTCATACC-1	0.156058	Column-based
10x.s1__GTTCATTTCCGTCACT-1	0.223737	Column-based
10x.s1__GTTCCGTTCATCAGTG-1	-9.89e-06	Column-based
10x.s1__GTTGAACAGACCTGGA-1	0.159063	Column-based
10x.s1__GTTGCTCAGCACACCC-1	0.282841	Column-based
10x.s1__GTTGCTCAGCAGTAAT-1	0.146562	Column-based
10x.s1__GTTGCTCCAACTGCCG-1	0.0493399	Column-based
10x.s1__GTTGCTCTCCCATTCG-1	0.242168	Column-based
10x.s1__GTTGCTCTCGTTGTTT-1	0.160174	Column-based
10x.s1__GTTGTCCAGGTAAGGA-1	0.164931	Column-based
10x.s1__GTTGTCCAGTGCGTCC-1	0.211323	Column-based
10x.s1__GTTGTGACAGAGTAAT-1	0.133783	Column-based
10x.s1__GTTTACTGTACGAGCA-1	0.334885	Column-based
10x.s1__GTTTACTTCACGGACC-1	0.052492	Column-based
10x.s1__GTTTGGAGTACAATAG-1	0.138459	Column-based
10x.s1__TAACACGTCTCGGGAC-1	0.226553	Column-based
10x.s1__TAACCAGGTCTGATAC-1	0.162783	Column-based
[truncated: 1,631 more rows]

## Sheet: Homeostatic Astrocyte
	HM_AS_UCell	ident
[truncated: 11,114 more rows]

[truncated: 1 more sheets: Disease-associated Astrocyte]
