# Supplementary material for: Comparative analysis of nuclei isolation methods for brain single-nucleus RNA sequencing
Source: Cell Rep Methods. 2026 Mar 23;6(3):101337. doi: 10.1016/j.crmeth.2026.101337 (PMC13030979; doi:10.1016/j.crmeth.2026.101337)
Supplement: Table S4. Excel file containing information regarding library amplification, related to STAR Methods section library preparation [file mmc5.xlsx]

## Sheet: Sheet1
CMG ID	Chip Type	Dilution factor	Avg Size	conc ng/ul	nM	Volume (ul)	Total ng	Cycle #	Method
1	HS	5	1190	4.43857	8.1394	10	221.93	12	Centri
2	HS	5	1306	2.30486	3.8797	10	115.24	12	Centri
3	HS	5	1241	1.33298	2.7139	10	66.649	14	Mach
4	HS	5	1242	0.89248	1.9135	10	44.624	14	Mach
5	HS	5	1040	3.56722	7.1497	10	178.36	12	Col
6	HS	5	1022	4.7332	9.9083	10	236.66	12	Col
